# Supplementary material for: Radiation-response in primary fibroblasts of long-term survivors of childhood cancer with and without second primary neoplasms: the KiKme study
Source: Mol Med. 2022 Sep 6;28:105. doi: 10.1186/s10020-022-00520-6 (PMC9450413; doi:10.1186/s10020-022-00520-6)
Supplement: Supplementary file 1 — Additional file 1. All results of the differential gene expression analyses. AF1a. Complete list of differentially expressed genes. Model 1 considers age at sampling and sex; model 2 considers age at sampling, sex, age at and year of first diagnosis, and tumor type (not used with data from cancer-free controls). Abbreviations: Gy = Gray, N0 = fibroblasts of cancer-free controls, N1 = fibroblasts of childhood-cancer survivors, N2+ = fibroblasts of childhood-cancer survivors with at least one second primary neoplasm, FDR = p-value adjusted for false discovery rate. AF1b. Differential expression computed with the interaction of radiation and donor group. The comparison-column refers to the donor groups that were compared in the analysis for interactions of the effect of radiation dose and donor group to identify genes showing a differential reaction to radiation exposure between donor groups. Abbreviations: Gy = Gray, N0 = fibroblasts of cancer-free controls, N1 = fibroblasts of childhood-cancer survivors, N2+ = fibroblasts of childhood-cancer survivors with at least one second primary neoplasm, FDR = p-value adjusted for false discovery rate. [file 10020_2022_520_MOESM1_ESM.xlsx]

## Sheet: AF_1a_DEGs
Additional File 1a: Complete list of differentially expressed genes. Model 1 considers age at sampling and sex; model 2 considers age at sampling, sex, age at and year of first diagnosis, and tumor type (not used with data from cancer-free controls). Abbreviations: Gy = Gray, N0 = fibroblasts of cancer-free controls, N1 = fibroblasts of childhood-cancer survivors, N2+ = fibroblasts of childhood-c…
Gene	log2FC	Meanexpr	P-value	FDR	Genename	In Geneset	Group	Dose	Model
CDKN1A	1.69912	9.44668	2.286e-225	3.37322e-221	cyclin dependent kinase inhibitor 1A	KEGG_ERBB_SIGNALING_PATHWAY | KEGG_CELL_CYCLE | KEGG_P53_SIGNALING_PATHWAY | KEGG_PATHWAYS_IN_CANCER | KEGG_GLIOMA | KEGG_PROSTATE_CANCER | KEGG_MELANOMA | KEGG_BLADDER_CANCER | KEGG_CHRONIC_MYELOID_LEUKEMIA | REACTOME_SIGNALLING_BY_NGF | REACTOME_SIGNALING_BY_SCF_KIT | REACTOME_CELL_CYCLE | REACTOME_SIGNALING_BY_ERBB4 | REACTOME_ORC1_REMOVAL_FROM_CHROMATIN | REACTOME_SIGNALING_BY_ERBB2 | REACTOM…	N2+	2 Gy	model 1
TIGAR	1.22097	4.39408	4.67112e-217	3.44636e-213	TP53 induced glycolysis regulatory phosphatase	NA	N2+	2 Gy	model 1
MDM2	1.63982	6.94168	9.14914e-196	4.50016e-192	MDM2 proto-oncogene	KEGG_CELL_CYCLE | KEGG_P53_SIGNALING_PATHWAY | KEGG_UBIQUITIN_MEDIATED_PROTEOLYSIS | KEGG_ENDOCYTOSIS | KEGG_PATHWAYS_IN_CANCER | KEGG_GLIOMA | KEGG_PROSTATE_CANCER | KEGG_MELANOMA | KEGG_BLADDER_CANCER | KEGG_CHRONIC_MYELOID_LEUKEMIA | REACTOME_SIGNALLING_BY_NGF | REACTOME_SIGNALING_BY_SCF_KIT | REACTOME_CELL_CYCLE | REACTOME_SIGNALING_BY_ERBB4 | REACTOME_SIGNALING_BY_ERBB2 | REACTOME_SIGNALING_…	N2+	2 Gy	model 1
HSPA4L	1.69104	4.24037	5.02615e-194	1.85415e-190	heat shock protein family A (Hsp70) member 4 like	HALLMARK_ESTROGEN_RESPONSE_LATE | HALLMARK_P53_PATHWAY | HALLMARK_SPERMATOGENESIS	N2+	2 Gy	model 1
BLOC1S2	0.827668	5.88044	6.8469e-190	2.02066e-186	biogenesis of lysosomal organelles complex 1 subunit 2	NA	N2+	2 Gy	model 1
PPM1D	1.18518	4.73657	9.18042e-187	2.25777e-183	protein phosphatase, Mg2+/Mn2+ dependent 1D	KEGG_P53_SIGNALING_PATHWAY | HALLMARK_E2F_TARGETS | HALLMARK_P53_PATHWAY	N2+	2 Gy	model 1
SESN1	1.22855	4.7705	3.65402e-183	7.70268e-180	sestrin 1	KEGG_P53_SIGNALING_PATHWAY | HALLMARK_P53_PATHWAY	N2+	2 Gy	model 1
BTG2	1.6748	4.62065	1.29029e-175	2.37994e-172	BTG anti-proliferation factor 2	HALLMARK_TNFA_SIGNALING_VIA_NFKB | HALLMARK_APOPTOSIS | HALLMARK_MTORC1_SIGNALING | HALLMARK_INFLAMMATORY_RESPONSE | HALLMARK_P53_PATHWAY | HALLMARK_UV_RESPONSE_UP | HALLMARK_HEME_METABOLISM | HALLMARK_KRAS_SIGNALING_DN	N2+	2 Gy	model 1
TRIAP1	0.838132	4.94068	1.13688e-173	1.86397e-170	TP53 regulated inhibitor of apoptosis 1	HALLMARK_P53_PATHWAY	N2+	2 Gy	model 1
PCNA	1.09116	6.1788	9.89876e-170	1.46066e-166	proliferating cell nuclear antigen	KEGG_DNA_REPLICATION | KEGG_BASE_EXCISION_REPAIR | KEGG_NUCLEOTIDE_EXCISION_REPAIR | KEGG_MISMATCH_REPAIR | KEGG_CELL_CYCLE | REACTOME_BASE_EXCISION_REPAIR | REACTOME_G0_AND_EARLY_G1 | REACTOME_RESOLUTION_OF_AP_SITES_VIA_THE_MULTIPLE_NUCLEOTIDE_PATCH_REPLACEMENT_PATHWAY | REACTOME_CELL_CYCLE | REACTOME_PROCESSIVE_SYNTHESIS_ON_THE_LAGGING_STRAND | REACTOME_CELL_CYCLE_MITOTIC | REACTOME_TRANSCRIPTI…	N2+	2 Gy	model 1
FBXO22	0.805785	4.84794	1.60606e-168	2.15445e-165	F-box protein 22	NA	N2+	2 Gy	model 1
PHLDB3	1.40881	2.95012	1.80187e-162	2.21571e-159	pleckstrin homology like domain family B member 3	NA	N2+	2 Gy	model 1
POLH	1.10493	5.12534	1.84848e-159	2.09817e-156	DNA polymerase eta	REACTOME_DNA_REPAIR | HALLMARK_DNA_REPAIR | HALLMARK_P53_PATHWAY	N2+	2 Gy	model 1
FAS	0.879413	5.42791	1.15269e-154	1.21494e-151	Fas cell surface death receptor	KEGG_MAPK_SIGNALING_PATHWAY | KEGG_CYTOKINE_CYTOKINE_RECEPTOR_INTERACTION | KEGG_P53_SIGNALING_PATHWAY | KEGG_APOPTOSIS | KEGG_NATURAL_KILLER_CELL_MEDIATED_CYTOTOXICITY | KEGG_TYPE_I_DIABETES_MELLITUS | KEGG_ALZHEIMERS_DISEASE | KEGG_PATHWAYS_IN_CANCER | KEGG_AUTOIMMUNE_THYROID_DISEASE | KEGG_ALLOGRAFT_REJECTION | KEGG_GRAFT_VERSUS_HOST_DISEASE | REACTOME_EXTRINSIC_PATHWAY_FOR_APOPTOSIS | REACTOM…	N2+	2 Gy	model 1
IER5	0.937792	5.6517	5.24542e-154	5.1601e-151	immediate early response 5	HALLMARK_TNFA_SIGNALING_VIA_NFKB | HALLMARK_P53_PATHWAY	N2+	2 Gy	model 1
BBC3	1.30967	3.9997	4.557e-146	4.2027e-143	BCL2 binding component 3	KEGG_P53_SIGNALING_PATHWAY | KEGG_HUNTINGTONS_DISEASE | REACTOME_APOPTOSIS | REACTOME_ACTIVATION_OF_BH3_ONLY_PROTEINS | REACTOME_INTRINSIC_PATHWAY_FOR_APOPTOSIS	N2+	2 Gy	model 1
WDR63	1.49433	1.63849	2.36924e-137	2.0565e-134	WD repeat domain 63	NA	N2+	2 Gy	model 1
MRPL49	0.558764	5.30289	2.15135e-134	1.76363e-131	mitochondrial ribosomal protein L49	NA	N2+	2 Gy	model 1
OSBPL3	0.809268	6.08501	4.10771e-134	3.19017e-131	oxysterol binding protein like 3	NA	N2+	2 Gy	model 1
MVB12B	0.770795	3.75193	2.03412e-128	1.50078e-125	multivesicular body subunit 12B	NA	N2+	2 Gy	model 1
TRAF4	0.936221	3.61969	1.2399e-126	8.37412e-124	TNF receptor associated factor 4	KEGG_PATHWAYS_IN_CANCER | KEGG_SMALL_CELL_LUNG_CANCER | HALLMARK_P53_PATHWAY	N2+	2 Gy	model 1
PHLDA3	0.714921	7.23609	1.24851e-126	8.37412e-124	pleckstrin homology like domain family A member 3	HALLMARK_P53_PATHWAY	N2+	2 Gy	model 1
TNFRSF10B	0.709472	6.39601	2.96608e-126	1.90293e-123	TNF receptor superfamily member 10b	KEGG_CYTOKINE_CYTOKINE_RECEPTOR_INTERACTION | KEGG_P53_SIGNALING_PATHWAY | KEGG_APOPTOSIS | KEGG_NATURAL_KILLER_CELL_MEDIATED_CYTOTOXICITY | REACTOME_EXTRINSIC_PATHWAY_FOR_APOPTOSIS | REACTOME_APOPTOSIS	N2+	2 Gy	model 1
RRM2B	0.756047	5.7578	1.2493e-125	7.68108e-123	ribonucleotide reductase regulatory TP53 inducible subunit M2B	KEGG_PURINE_METABOLISM | KEGG_PYRIMIDINE_METABOLISM | KEGG_GLUTATHIONE_METABOLISM | KEGG_P53_SIGNALING_PATHWAY | REACTOME_METABOLISM_OF_NUCLEOTIDES | REACTOME_SYNTHESIS_AND_INTERCONVERSION_OF_NUCLEOTIDE_DI_AND_TRIPHOSPHATES | HALLMARK_DNA_REPAIR	N2+	2 Gy	model 1
ARID3A	0.82047	3.81741	1.6052e-122	9.47453e-120	AT-rich interaction domain 3A	NA	N2+	2 Gy	model 1
POU2F2	1.36131	4.05237	6.69227e-119	3.79812e-116	POU class 2 homeobox 2	NA	N2+	2 Gy	model 1
PTP4A1	0.619455	7.26875	2.65037e-118	1.44847e-115	protein tyrosine phosphatase 4A1	NA	N2+	2 Gy	model 1
RAP2B	0.714728	6.27796	3.98013e-116	2.09753e-113	RAP2B, member of RAS oncogene family	HALLMARK_P53_PATHWAY	N2+	2 Gy	model 1
ARHGAP22	0.80387	5.1729	8.39407e-113	4.27113e-110	Rho GTPase activating protein 22	REACTOME_SIGNALING_BY_RHO_GTPASES	N2+	2 Gy	model 1
THSD1	1.23817	2.88726	5.66228e-112	2.78509e-109	thrombospondin type 1 domain containing 1	NA	N2+	2 Gy	model 1
DCP1B	0.578327	4.44616	1.41376e-111	6.72952e-109	decapping mRNA 1B	KEGG_RNA_DEGRADATION | REACTOME_MRNA_DECAY_BY_5_TO_3_EXORIBONUCLEASE | REACTOME_METABOLISM_OF_MRNA | REACTOME_DEADENYLATION_DEPENDENT_MRNA_DECAY | REACTOME_METABOLISM_OF_RNA	N2+	2 Gy	model 1
BCL2L1	0.699049	5.71602	1.68227e-110	7.75737e-108	BCL2 like 1	KEGG_APOPTOSIS | KEGG_JAK_STAT_SIGNALING_PATHWAY | KEGG_AMYOTROPHIC_LATERAL_SCLEROSIS_ALS | KEGG_PATHWAYS_IN_CANCER | KEGG_PANCREATIC_CANCER | KEGG_CHRONIC_MYELOID_LEUKEMIA | KEGG_SMALL_CELL_LUNG_CANCER | REACTOME_APOPTOSIS | REACTOME_INNATE_IMMUNE_SYSTEM | REACTOME_IMMUNE_SYSTEM | REACTOME_INFLAMMASOMES | REACTOME_NUCLEOTIDE_BINDING_DOMAIN_LEUCINE_RICH_REPEAT_CONTAINING_RECEPTOR_NLR_SIGNALING_PA…	N2+	2 Gy	model 1
RNF19B	0.772526	3.31526	1.23262e-108	5.51168e-106	ring finger protein 19B	HALLMARK_TNFA_SIGNALING_VIA_NFKB | HALLMARK_P53_PATHWAY	N2+	2 Gy	model 1
NYNRIN	1.00712	6.38737	1.64867e-106	7.15524e-104	NYN domain and retroviral integrase containing	NA	N2+	2 Gy	model 1
TOB1	0.699643	5.53807	6.27887e-105	2.64717e-102	transducer of ERBB2, 1	HALLMARK_ADIPOGENESIS | HALLMARK_ESTROGEN_RESPONSE_EARLY | HALLMARK_ESTROGEN_RESPONSE_LATE | HALLMARK_P53_PATHWAY	N2+	2 Gy	model 1
PLK3	0.909861	3.95503	1.94014e-104	7.9524e-102	polo like kinase 3	HALLMARK_P53_PATHWAY	N2+	2 Gy	model 1
AEN	0.637508	4.89327	2.54289e-103	1.01413e-100	apoptosis enhancing nuclease	HALLMARK_P53_PATHWAY	N2+	2 Gy	model 1
SESN2	1.00328	5.63576	3.53714e-103	1.34861e-100	sestrin 2	KEGG_P53_SIGNALING_PATHWAY	N2+	2 Gy	model 1
GADD45A	1.22663	4.61621	3.56437e-103	1.34861e-100	growth arrest and DNA damage inducible alpha	KEGG_MAPK_SIGNALING_PATHWAY | KEGG_CELL_CYCLE | KEGG_P53_SIGNALING_PATHWAY | HALLMARK_TNFA_SIGNALING_VIA_NFKB | HALLMARK_APOPTOSIS | HALLMARK_ADIPOGENESIS | HALLMARK_EPITHELIAL_MESENCHYMAL_TRANSITION | HALLMARK_P53_PATHWAY	N2+	2 Gy	model 1
TBC1D22B	0.570739	3.50431	1.24239e-102	4.58318e-100	TBC1 domain family member 22B	NA	N2+	2 Gy	model 1
FDXR	1.01038	4.89347	3.48553e-101	1.25445e-98	ferredoxin reductase	HALLMARK_APOPTOSIS | HALLMARK_MTORC1_SIGNALING | HALLMARK_P53_PATHWAY | HALLMARK_BILE_ACID_METABOLISM	N2+	2 Gy	model 1
FBXW7	0.800005	3.98236	1.3139e-99	4.61615e-97	F-box and WD repeat domain containing 7	KEGG_UBIQUITIN_MEDIATED_PROTEOLYSIS | REACTOME_NOTCH1_INTRACELLULAR_DOMAIN_REGULATES_TRANSCRIPTION | REACTOME_SIGNALING_BY_NOTCH1 | REACTOME_ASSOCIATION_OF_TRIC_CCT_WITH_TARGET_PROTEINS_DURING_BIOSYNTHESIS | REACTOME_PROTEIN_FOLDING | REACTOME_METABOLISM_OF_PROTEINS | REACTOME_SIGNALING_BY_NOTCH | REACTOME_IMMUNE_SYSTEM | REACTOME_ADAPTIVE_IMMUNE_SYSTEM | REACTOME_CLASS_I_MHC_MEDIATED_ANTIGEN_PRO…	N2+	2 Gy	model 1
ZMAT3	0.593851	7.61806	7.34228e-99	2.5196e-96	zinc finger matrin-type 3	KEGG_P53_SIGNALING_PATHWAY | HALLMARK_P53_PATHWAY	N2+	2 Gy	model 1
E2F7	1.29496	2.50522	2.18738e-98	7.19849e-96	E2F transcription factor 7	NA	N2+	2 Gy	model 1
ZNF79	0.744297	3.0901	2.19526e-98	7.19849e-96	zinc finger protein 79	NA	N2+	2 Gy	model 1
MAST4	1.31783	3.96693	2.14959e-97	6.89552e-95	microtubule associated serine/threonine kinase family member 4	HALLMARK_ESTROGEN_RESPONSE_EARLY	N2+	2 Gy	model 1
GDF15	1.43049	4.68037	7.11212e-96	2.2329e-93	growth differentiation factor 15	NA	N2+	2 Gy	model 1
TAF3	0.472309	4.17474	1.38354e-93	4.25324e-91	TATA-box binding protein associated factor 3	NA	N2+	2 Gy	model 1
RRAD	2.18444	-0.386431	1.49478e-90	4.50144e-88	RRAD, Ras related glycolysis inhibitor and calcium channel regulator	HALLMARK_P53_PATHWAY | HALLMARK_UV_RESPONSE_UP	N2+	2 Gy	model 1
XPC	0.499889	5.47301	1.88045e-89	5.5496e-87	XPC complex subunit, DNA damage recognition and repair factor	KEGG_NUCLEOTIDE_EXCISION_REPAIR | REACTOME_NUCLEOTIDE_EXCISION_REPAIR | REACTOME_DNA_REPAIR | REACTOME_GLOBAL_GENOMIC_NER_GG_NER | REACTOME_FORMATION_OF_INCISION_COMPLEX_IN_GG_NER | HALLMARK_DNA_REPAIR | HALLMARK_P53_PATHWAY	N2+	2 Gy	model 1
KLLN	1.2646	0.754286	5.93817e-89	1.71811e-86	killin, p53 regulated DNA replication inhibitor	NA	N2+	2 Gy	model 1
TP53INP1	0.955926	6.0351	2.60714e-88	7.39825e-86	tumor protein p53 inducible nuclear protein 1	HALLMARK_CHOLESTEROL_HOMEOSTASIS	N2+	2 Gy	model 1
CCDC51	0.66322	3.68065	2.95908e-87	8.23853e-85	coiled-coil domain containing 51	NA	N2+	2 Gy	model 1
TNFRSF10D	0.955094	4.44503	4.41997e-86	1.2078e-83	TNF receptor superfamily member 10d	KEGG_CYTOKINE_CYTOKINE_RECEPTOR_INTERACTION | KEGG_APOPTOSIS | KEGG_NATURAL_KILLER_CELL_MEDIATED_CYTOTOXICITY	N2+	2 Gy	model 1
TMEM68	0.598738	3.13512	7.42707e-82	1.99262e-79	transmembrane protein 68	NA	N2+	2 Gy	model 1
FHL2	0.667203	6.69356	1.67006e-81	4.40062e-79	four and a half LIM domains 2	REACTOME_PPARA_ACTIVATES_GENE_EXPRESSION | REACTOME_METABOLISM_OF_LIPIDS_AND_LIPOPROTEINS | REACTOME_FATTY_ACID_TRIACYLGLYCEROL_AND_KETONE_BODY_METABOLISM | HALLMARK_ESTROGEN_RESPONSE_EARLY | HALLMARK_UV_RESPONSE_DN	N2+	2 Gy	model 1
RFX7	0.533619	5.40129	1.79502e-81	4.6469e-79	regulatory factor X7	NA	N2+	2 Gy	model 1
TAP1	0.472336	5.28838	8.93403e-81	2.27294e-78	transporter 1, ATP binding cassette subfamily B member	KEGG_ABC_TRANSPORTERS | KEGG_ANTIGEN_PROCESSING_AND_PRESENTATION | KEGG_PRIMARY_IMMUNODEFICIENCY | REACTOME_ANTIGEN_PROCESSING_CROSS_PRESENTATION | REACTOME_ER_PHAGOSOME_PATHWAY | REACTOME_IMMUNE_SYSTEM | REACTOME_ADAPTIVE_IMMUNE_SYSTEM | REACTOME_ANTIGEN_PRESENTATION_FOLDING_ASSEMBLY_AND_PEPTIDE_LOADING_OF_CLASS_I_MHC | REACTOME_CLASS_I_MHC_MEDIATED_ANTIGEN_PROCESSING_PRESENTATION | HALLMARK_TNF…	N2+	2 Gy	model 1
DCUN1D3	0.48436	4.28735	1.30397e-80	3.26126e-78	defective in cullin neddylation 1 domain containing 3	NA	N2+	2 Gy	model 1
CES2	0.417076	5.80694	2.67861e-80	6.5876e-78	carboxylesterase 2	KEGG_DRUG_METABOLISM_OTHER_ENZYMES	N2+	2 Gy	model 1
COBLL1	0.95119	3.97802	1.28135e-79	3.0996e-77	cordon-bleu WH2 repeat protein like 1	NA	N2+	2 Gy	model 1
ZFPM1	0.8778	2.89509	1.41161e-79	3.35962e-77	zinc finger protein, FOG family member 1	REACTOME_FACTORS_INVOLVED_IN_MEGAKARYOCYTE_DEVELOPMENT_AND_PLATELET_PRODUCTION | REACTOME_HEMOSTASIS	N2+	2 Gy	model 1
DDB2	0.616395	5.09411	3.64984e-79	8.54874e-77	damage specific DNA binding protein 2	KEGG_NUCLEOTIDE_EXCISION_REPAIR | KEGG_P53_SIGNALING_PATHWAY | KEGG_UBIQUITIN_MEDIATED_PROTEOLYSIS | REACTOME_NUCLEOTIDE_EXCISION_REPAIR | REACTOME_DNA_REPAIR | REACTOME_GLOBAL_GENOMIC_NER_GG_NER | REACTOME_FORMATION_OF_INCISION_COMPLEX_IN_GG_NER | HALLMARK_DNA_REPAIR | HALLMARK_P53_PATHWAY	N2+	2 Gy	model 1
SLC52A1	2.66364	-2.10795	1.8794e-78	4.3332e-76	solute carrier family 52 member 1	NA	N2+	2 Gy	model 1
PRKX	0.612227	3.14709	1.05339e-77	2.39135e-75	protein kinase X-linked	KEGG_MAPK_SIGNALING_PATHWAY | KEGG_CALCIUM_SIGNALING_PATHWAY | KEGG_CHEMOKINE_SIGNALING_PATHWAY | KEGG_OOCYTE_MEIOSIS | KEGG_APOPTOSIS | KEGG_VASCULAR_SMOOTH_MUSCLE_CONTRACTION | KEGG_WNT_SIGNALING_PATHWAY | KEGG_HEDGEHOG_SIGNALING_PATHWAY | KEGG_GAP_JUNCTION | KEGG_LONG_TERM_POTENTIATION | KEGG_OLFACTORY_TRANSDUCTION | KEGG_TASTE_TRANSDUCTION | KEGG_INSULIN_SIGNALING_PATHWAY | KEGG_GNRH_SIGNALIN…	N2+	2 Gy	model 1
ATG4A	0.560431	3.10332	1.33392e-77	2.98231e-75	autophagy related 4A cysteine peptidase	KEGG_REGULATION_OF_AUTOPHAGY | HALLMARK_HEME_METABOLISM	N2+	2 Gy	model 1
PLXNB2	0.38834	8.82349	1.77108e-77	3.90061e-75	plexin B2	KEGG_AXON_GUIDANCE | HALLMARK_MYOGENESIS | HALLMARK_P53_PATHWAY	N2+	2 Gy	model 1
STX6	0.321028	5.57819	1.38038e-76	2.99543e-74	syntaxin 6	KEGG_SNARE_INTERACTIONS_IN_VESICULAR_TRANSPORT | REACTOME_BOTULINUM_NEUROTOXICITY | REACTOME_PROTEOLYTIC_CLEAVAGE_OF_SNARE_COMPLEX_PROTEINS | REACTOME_NEURONAL_SYSTEM	N2+	2 Gy	model 1
EDA2R	0.716142	4.68246	8.17934e-76	1.74919e-73	ectodysplasin A2 receptor	KEGG_CYTOKINE_CYTOKINE_RECEPTOR_INTERACTION	N2+	2 Gy	model 1
ASCC3	0.574795	6.79506	8.45967e-76	1.7833e-73	activating signal cointegrator 1 complex subunit 3	NA	N2+	2 Gy	model 1
GDF5	1.25762	3.71982	1.80539e-74	3.75216e-72	growth differentiation factor 5	KEGG_CYTOKINE_CYTOKINE_RECEPTOR_INTERACTION | KEGG_TGF_BETA_SIGNALING_PATHWAY	N2+	2 Gy	model 1
MSH6	-0.342033	5.91135	1.81099e-73	3.71152e-71	mutS homolog 6	KEGG_MISMATCH_REPAIR | KEGG_PATHWAYS_IN_CANCER | KEGG_COLORECTAL_CANCER	N2+	2 Gy	model 1
PARD6G	0.848018	2.71258	2.37995e-72	4.81076e-70	par-6 family cell polarity regulator gamma	KEGG_ENDOCYTOSIS | KEGG_TIGHT_JUNCTION | REACTOME_CELL_CELL_COMMUNICATION | REACTOME_CELL_CELL_JUNCTION_ORGANIZATION | REACTOME_TIGHT_JUNCTION_INTERACTIONS | REACTOME_CELL_JUNCTION_ORGANIZATION | HALLMARK_APICAL_JUNCTION	N2+	2 Gy	model 1
PANK1	0.567704	3.18877	2.45439e-72	4.89419e-70	pantothenate kinase 1	KEGG_PANTOTHENATE_AND_COA_BIOSYNTHESIS | REACTOME_VITAMIN_B5_PANTOTHENATE_METABOLISM | REACTOME_METABOLISM_OF_VITAMINS_AND_COFACTORS	N2+	2 Gy	model 1
TNFRSF10A	1.13882	1.1428	1.25794e-70	2.47496e-68	TNF receptor superfamily member 10a	KEGG_CYTOKINE_CYTOKINE_RECEPTOR_INTERACTION | KEGG_APOPTOSIS | KEGG_NATURAL_KILLER_CELL_MEDIATED_CYTOTOXICITY	N2+	2 Gy	model 1
TNFAIP1	0.266552	5.77438	5.74822e-70	1.11606e-67	TNF alpha induced protein 1	NA	N2+	2 Gy	model 1
POU3F1	2.50749	-3.58427	4.46866e-69	8.56358e-67	POU class 3 homeobox 1	NA	N2+	2 Gy	model 1
PACSIN3	0.731479	3.93277	5.56004e-69	1.05185e-66	protein kinase C and casein kinase substrate in neurons 3	NA	N2+	2 Gy	model 1
WHRN	0.801477	2.36382	5.96324e-69	1.11384e-66	whirlin	NA	N2+	2 Gy	model 1
INKA2	0.871764	2.96725	9.19151e-68	1.69537e-65	inka box actin regulator 2	NA	N2+	2 Gy	model 1
PLK2	0.623203	5.40895	1.40261e-67	2.55517e-65	polo like kinase 2	HALLMARK_TNFA_SIGNALING_VIA_NFKB | HALLMARK_P53_PATHWAY	N2+	2 Gy	model 1
TSKU	0.424939	6.27544	2.36321e-67	4.25263e-65	tsukushi, small leucine rich proteoglycan	HALLMARK_ESTROGEN_RESPONSE_EARLY	N2+	2 Gy	model 1
TMEM217	1.25042	0.294012	3.7662e-67	6.69567e-65	transmembrane protein 217	NA	N2+	2 Gy	model 1
PAG1	0.970069	3.09294	1.32231e-65	2.32285e-63	phosphoprotein membrane anchor with glycosphingolipid microdomains 1	REACTOME_SIGNALING_BY_EGFR_IN_CANCER | REACTOME_TCR_SIGNALING | REACTOME_GAB1_SIGNALOSOME | REACTOME_PHOSPHORYLATION_OF_CD3_AND_TCR_ZETA_CHAINS | REACTOME_IMMUNE_SYSTEM | REACTOME_ADAPTIVE_IMMUNE_SYSTEM	N2+	2 Gy	model 1
ZNF367	-1.08473	2.20147	1.61442e-65	2.80263e-63	zinc finger protein 367	NA	N2+	2 Gy	model 1
ACER2	1.64875	-0.964681	2.63129e-65	4.5148e-63	alkaline ceramidase 2	KEGG_SPHINGOLIPID_METABOLISM | REACTOME_SPHINGOLIPID_DE_NOVO_BIOSYNTHESIS | REACTOME_PHOSPHOLIPID_METABOLISM | REACTOME_SPHINGOLIPID_METABOLISM | REACTOME_METABOLISM_OF_LIPIDS_AND_LIPOPROTEINS	N2+	2 Gy	model 1
AARS2	0.488724	3.84078	1.05784e-64	1.7942e-62	alanyl-tRNA synthetase 2, mitochondrial	KEGG_AMINOACYL_TRNA_BIOSYNTHESIS | REACTOME_MITOCHONDRIAL_TRNA_AMINOACYLATION | REACTOME_TRNA_AMINOACYLATION	N2+	2 Gy	model 1
CABYR	0.854587	1.18067	2.39592e-63	4.01752e-61	calcium binding tyrosine phosphorylation regulated	NA	N2+	2 Gy	model 1
GRB10	0.443437	5.28186	1.51224e-60	2.50725e-58	growth factor receptor bound protein 10	REACTOME_SIGNALING_BY_SCF_KIT | REACTOME_INSULIN_RECEPTOR_SIGNALLING_CASCADE | REACTOME_SIGNALING_BY_INSULIN_RECEPTOR | REACTOME_SIGNAL_ATTENUATION	N2+	2 Gy	model 1
TLE1	0.574295	4.30469	1.80885e-60	2.96571e-58	TLE family member 1, transcriptional corepressor	REACTOME_NOTCH1_INTRACELLULAR_DOMAIN_REGULATES_TRANSCRIPTION | REACTOME_SIGNALING_BY_NOTCH1 | REACTOME_SIGNALING_BY_NOTCH | HALLMARK_HEDGEHOG_SIGNALING	N2+	2 Gy	model 1
FAM43A	0.60054	4.2769	2.07861e-60	3.37055e-58	family with sequence similarity 43 member A	NA	N2+	2 Gy	model 1
MORC4	0.241096	5.61255	6.16052e-60	9.88094e-58	MORC family CW-type zinc finger 4	NA	N2+	2 Gy	model 1
XPR1	0.416495	5.16463	8.86477e-60	1.40546e-57	xenotropic and polytropic retrovirus receptor 1	NA	N2+	2 Gy	model 1
ETV7	1.05408	0.551386	8.95316e-60	1.40546e-57	ETS variant 7	KEGG_DORSO_VENTRAL_AXIS_FORMATION	N2+	2 Gy	model 1
PGF	1.19119	3.14581	4.70498e-59	7.30807e-57	placental growth factor	KEGG_MTOR_SIGNALING_PATHWAY | KEGG_FOCAL_ADHESION | KEGG_PATHWAYS_IN_CANCER | KEGG_RENAL_CELL_CARCINOMA | KEGG_PANCREATIC_CANCER | KEGG_BLADDER_CANCER | HALLMARK_HYPOXIA	N2+	2 Gy	model 1
APOBEC3C	0.35776	6.22121	3.94413e-58	6.06245e-56	apolipoprotein B mRNA editing enzyme catalytic subunit 3C	NA	N2+	2 Gy	model 1
TRIM35	0.312345	4.7827	9.28162e-58	1.41195e-55	tripartite motif containing 35	NA	N2+	2 Gy	model 1
PPP4R3A	0.326701	5.55547	7.64884e-57	1.1517e-54	protein phosphatase 4 regulatory subunit 3A	NA	N2+	2 Gy	model 1
PIDD1	0.677022	3.30785	2.31162e-56	3.44549e-54	p53-induced death domain protein 1	NA	N2+	2 Gy	model 1
MRPL39	0.40777	3.62719	2.65273e-55	3.91436e-53	mitochondrial ribosomal protein L39	NA	N2+	2 Gy	model 1
TNFRSF10C	0.948146	1.42714	2.84598e-55	4.15795e-53	TNF receptor superfamily member 10c	KEGG_CYTOKINE_CYTOKINE_RECEPTOR_INTERACTION | KEGG_APOPTOSIS | KEGG_NATURAL_KILLER_CELL_MEDIATED_CYTOTOXICITY	N2+	2 Gy	model 1
TMEM97	0.607817	5.38536	3.62874e-55	5.24957e-53	transmembrane protein 97	HALLMARK_CHOLESTEROL_HOMEOSTASIS | HALLMARK_MTORC1_SIGNALING | HALLMARK_MYC_TARGETS_V2 | HALLMARK_XENOBIOTIC_METABOLISM	N2+	2 Gy	model 1
FGF2	0.604381	5.68165	1.25701e-54	1.80082e-52	fibroblast growth factor 2	KEGG_MAPK_SIGNALING_PATHWAY | KEGG_REGULATION_OF_ACTIN_CYTOSKELETON | KEGG_PATHWAYS_IN_CANCER | KEGG_MELANOMA | REACTOME_NEGATIVE_REGULATION_OF_FGFR_SIGNALING | REACTOME_INSULIN_RECEPTOR_SIGNALLING_CASCADE | REACTOME_SIGNALING_BY_FGFR_IN_DISEASE | REACTOME_ACTIVATED_POINT_MUTANTS_OF_FGFR2 | REACTOME_SIGNALING_BY_FGFR1_MUTANTS | REACTOME_SIGNALING_BY_ACTIVATED_POINT_MUTANTS_OF_FGFR1 | REACTOME_SIG…	N2+	2 Gy	model 1
MAP4K4	0.251602	9.36602	2.86219e-54	4.061e-52	mitogen-activated protein kinase kinase kinase kinase 4	KEGG_MAPK_SIGNALING_PATHWAY	N2+	2 Gy	model 1
LRRTM2	1.13152	0.446917	4.64972e-54	6.53441e-52	leucine rich repeat transmembrane neuronal 2	NA	N2+	2 Gy	model 1
SCRIB	0.299003	5.78842	4.92304e-54	6.85324e-52	scribble planar cell polarity protein	NA	N2+	2 Gy	model 1
PAPPA	0.641739	6.88887	7.7818e-54	1.07316e-51	pappalysin 1	REACTOME_DIABETES_PATHWAYS | REACTOME_REGULATION_OF_INSULIN_LIKE_GROWTH_FACTOR_IGF_ACTIVITY_BY_INSULIN_LIKE_GROWTH_FACTOR_BINDING_PROTEINS_IGFBPS	N2+	2 Gy	model 1
ANKRA2	0.610677	2.31167	3.12536e-52	4.27016e-50	ankyrin repeat family A member 2	HALLMARK_P53_PATHWAY	N2+	2 Gy	model 1
FAM13C	1.53994	-0.95765	4.04891e-52	5.48126e-50	family with sequence similarity 13 member C	NA	N2+	2 Gy	model 1
NINJ1	0.516167	4.71457	6.81048e-52	9.13595e-50	ninjurin 1	HALLMARK_TNFA_SIGNALING_VIA_NFKB | HALLMARK_XENOBIOTIC_METABOLISM | HALLMARK_P53_PATHWAY	N2+	2 Gy	model 1
PSTPIP2	0.558844	2.36842	5.21026e-51	6.92636e-49	proline-serine-threonine phosphatase interacting protein 2	NA	N2+	2 Gy	model 1
RIPK1	0.218258	5.56193	6.07855e-51	8.00849e-49	receptor interacting serine/threonine kinase 1	KEGG_APOPTOSIS | KEGG_TOLL_LIKE_RECEPTOR_SIGNALING_PATHWAY | KEGG_RIG_I_LIKE_RECEPTOR_SIGNALING_PATHWAY | KEGG_CYTOSOLIC_DNA_SENSING_PATHWAY | REACTOME_EXTRINSIC_PATHWAY_FOR_APOPTOSIS | REACTOME_TRIF_MEDIATED_TLR3_SIGNALING | REACTOME_RIP_MEDIATED_NFKB_ACTIVATION_VIA_DAI | REACTOME_NFKB_ACTIVATION_THROUGH_FADD_RIP1_PATHWAY_MEDIATED_BY_CASPASE_8_AND10 | REACTOME_NFKB_AND_MAP_KINASES_ACTIVATION_MED…	N2+	2 Gy	model 1
PPRC1	-0.317992	5.34608	6.41694e-51	8.3795e-49	PPARG related coactivator 1	HALLMARK_MYC_TARGETS_V2	N2+	2 Gy	model 1
CPEB2	0.577008	3.90479	1.45352e-50	1.88142e-48	cytoplasmic polyadenylation element binding protein 2	HALLMARK_CHOLESTEROL_HOMEOSTASIS	N2+	2 Gy	model 1
TRIM3	0.331764	4.06655	1.59032e-50	2.04059e-48	tripartite motif containing 3	NA	N2+	2 Gy	model 1
CTCF	-0.212412	5.84125	5.69276e-50	7.24159e-48	CCCTC-binding factor	HALLMARK_G2M_CHECKPOINT | HALLMARK_E2F_TARGETS	N2+	2 Gy	model 1
FST	0.484608	6.30223	9.77008e-50	1.2322e-47	follistatin	KEGG_TGF_BETA_SIGNALING_PATHWAY | HALLMARK_MYOGENESIS	N2+	2 Gy	model 1
CPSF4	0.349858	4.17143	1.72157e-49	2.15283e-47	cleavage and polyadenylation specific factor 4	NA	N2+	2 Gy	model 1
SLC7A8	0.421879	6.55142	4.42288e-49	5.48437e-47	solute carrier family 7 member 8	REACTOME_CELL_SURFACE_INTERACTIONS_AT_THE_VASCULAR_WALL | REACTOME_BASIGIN_INTERACTIONS | REACTOME_AMINO_ACID_TRANSPORT_ACROSS_THE_PLASMA_MEMBRANE | REACTOME_TRANSMEMBRANE_TRANSPORT_OF_SMALL_MOLECULES | REACTOME_SLC_MEDIATED_TRANSMEMBRANE_TRANSPORT | REACTOME_TRANSPORT_OF_INORGANIC_CATIONS_ANIONS_AND_AMINO_ACIDS_OLIGOPEPTIDES | REACTOME_AMINO_ACID_AND_OLIGOPEPTIDE_SLC_TRANSPORTERS | REACTOME_HEMO…	N2+	2 Gy	model 1
CAVIN2	1.23747	1.38	5.43982e-49	6.68916e-47	caveolae associated protein 2	NA	N2+	2 Gy	model 1
PRKCE	0.697147	4.40942	5.73839e-49	6.99799e-47	protein kinase C epsilon	KEGG_VASCULAR_SMOOTH_MUSCLE_CONTRACTION | KEGG_TIGHT_JUNCTION | KEGG_FC_EPSILON_RI_SIGNALING_PATHWAY | KEGG_FC_GAMMA_R_MEDIATED_PHAGOCYTOSIS | KEGG_TYPE_II_DIABETES_MELLITUS | REACTOME_SIGNALLING_BY_NGF | REACTOME_DAG_AND_IP3_SIGNALING | REACTOME_SIGNALING_BY_ERBB2 | REACTOME_SIGNALING_BY_EGFR_IN_CANCER | REACTOME_NGF_SIGNALLING_VIA_TRKA_FROM_THE_PLASMA_MEMBRANE | REACTOME_SIGNALING_BY_FGFR_IN_DI…	N2+	2 Gy	model 1
CDC25A	-0.932072	0.810443	1.04413e-48	1.26288e-46	cell division cycle 25A	KEGG_CELL_CYCLE | KEGG_PROGESTERONE_MEDIATED_OOCYTE_MATURATION | REACTOME_G0_AND_EARLY_G1 | REACTOME_CELL_CYCLE | REACTOME_P53_INDEPENDENT_G1_S_DNA_DAMAGE_CHECKPOINT | REACTOME_E2F_ENABLED_INHIBITION_OF_PRE_REPLICATION_COMPLEX_FORMATION | REACTOME_CELL_CYCLE_MITOTIC | REACTOME_CELL_CYCLE_CHECKPOINTS | REACTOME_CYCLIN_E_ASSOCIATED_EVENTS_DURING_G1_S_TRANSITION_ | REACTOME_G1_S_TRANSITION | REACTOM…	N2+	2 Gy	model 1
IKBIP	0.272362	6.52459	1.11519e-48	1.33786e-46	IKBKB interacting protein	NA	N2+	2 Gy	model 1
EI24	0.227948	7.15918	1.33444e-48	1.58798e-46	EI24 autophagy associated transmembrane protein	KEGG_P53_SIGNALING_PATHWAY | HALLMARK_P53_PATHWAY	N2+	2 Gy	model 1
AEBP2	0.38657	4.3276	5.39196e-48	6.3651e-46	AE binding protein 2	NA	N2+	2 Gy	model 1
SERTAD1	0.408771	4.10771	5.67191e-48	6.64244e-46	SERTA domain containing 1	HALLMARK_XENOBIOTIC_METABOLISM	N2+	2 Gy	model 1
SAC3D1	0.471861	3.45977	7.43079e-48	8.63376e-46	SAC3 domain containing 1	HALLMARK_MITOTIC_SPINDLE | HALLMARK_DNA_REPAIR	N2+	2 Gy	model 1
ZNF654	0.360041	4.09518	9.28006e-48	1.06982e-45	zinc finger protein 654	NA	N2+	2 Gy	model 1
SUSD6	0.409638	4.62162	1.56486e-47	1.79e-45	sushi domain containing 6	NA	N2+	2 Gy	model 1
PHF13	-0.353223	4.96801	1.79149e-47	2.03347e-45	PHD finger protein 13	NA	N2+	2 Gy	model 1
HIST1H2BD	0.62026	2.63369	4.60984e-47	5.19258e-45	histone cluster 1 H2B family member d	KEGG_SYSTEMIC_LUPUS_ERYTHEMATOSUS | REACTOME_MEIOSIS | REACTOME_CELL_CYCLE | REACTOME_RNA_POL_I_TRANSCRIPTION | REACTOME_TRANSCRIPTION | REACTOME_RNA_POL_I_RNA_POL_III_AND_MITOCHONDRIAL_TRANSCRIPTION | REACTOME_CHROMOSOME_MAINTENANCE | REACTOME_DEPOSITION_OF_NEW_CENPA_CONTAINING_NUCLEOSOMES_AT_THE_CENTROMERE | REACTOME_RNA_POL_I_PROMOTER_OPENING | REACTOME_MEIOTIC_RECOMBINATION | REACTOME_MEIOTIC…	N2+	2 Gy	model 1
SLC12A4	0.259623	6.22905	6.02184e-47	6.73168e-45	solute carrier family 12 member 4	REACTOME_TRANSMEMBRANE_TRANSPORT_OF_SMALL_MOLECULES | REACTOME_SLC_MEDIATED_TRANSMEMBRANE_TRANSPORT | REACTOME_TRANSPORT_OF_INORGANIC_CATIONS_ANIONS_AND_AMINO_ACIDS_OLIGOPEPTIDES | HALLMARK_XENOBIOTIC_METABOLISM	N2+	2 Gy	model 1
DDB1	0.214118	8.63485	2.86888e-46	3.18295e-44	damage specific DNA binding protein 1	KEGG_NUCLEOTIDE_EXCISION_REPAIR | KEGG_UBIQUITIN_MEDIATED_PROTEOLYSIS | REACTOME_NUCLEOTIDE_EXCISION_REPAIR | REACTOME_DNA_REPAIR | REACTOME_GLOBAL_GENOMIC_NER_GG_NER | REACTOME_FORMATION_OF_INCISION_COMPLEX_IN_GG_NER | HALLMARK_DNA_REPAIR	N2+	2 Gy	model 1
TMEM131L	-0.382807	4.15827	4.00273e-46	4.40779e-44	transmembrane 131 like	NA	N2+	2 Gy	model 1
DAB2IP	0.324413	6.48776	1.04373e-45	1.14084e-43	DAB2 interacting protein	NA	N2+	2 Gy	model 1
VPS37B	0.288368	4.72618	3.54763e-45	3.84918e-43	VPS37B subunit of ESCRT-I	KEGG_ENDOCYTOSIS | REACTOME_MEMBRANE_TRAFFICKING | REACTOME_MEMBRANE_BINDING_AND_TARGETTING_OF_GAG_PROTEINS | REACTOME_ENDOSOMAL_SORTING_COMPLEX_REQUIRED_FOR_TRANSPORT_ESCRT | REACTOME_HIV_INFECTION | REACTOME_HIV_LIFE_CYCLE | REACTOME_LATE_PHASE_OF_HIV_LIFE_CYCLE | HALLMARK_DNA_REPAIR	N2+	2 Gy	model 1
TRIM32	0.231228	5.3551	8.08731e-45	8.71068e-43	tripartite motif containing 32	KEGG_UBIQUITIN_MEDIATED_PROTEOLYSIS | REACTOME_IMMUNE_SYSTEM | REACTOME_ADAPTIVE_IMMUNE_SYSTEM | REACTOME_CLASS_I_MHC_MEDIATED_ANTIGEN_PROCESSING_PRESENTATION | REACTOME_ANTIGEN_PROCESSING_UBIQUITINATION_PROTEASOME_DEGRADATION	N2+	2 Gy	model 1
ASXL1	-0.250155	5.97654	2.06771e-44	2.21095e-42	ASXL transcriptional regulator 1	NA	N2+	2 Gy	model 1
BTBD10	0.276392	4.24829	2.69815e-44	2.86431e-42	BTB domain containing 10	NA	N2+	2 Gy	model 1
DCLRE1B	-0.367868	3.3717	2.96324e-44	3.12326e-42	DNA cross-link repair 1B	HALLMARK_E2F_TARGETS	N2+	2 Gy	model 1
FAM111B	-1.0271	2.00605	3.44826e-44	3.60869e-42	family with sequence similarity 111 member B	NA	N2+	2 Gy	model 1
PIM1	0.534366	4.40606	7.39402e-44	7.68353e-42	Pim-1 proto-oncogene, serine/threonine kinase	KEGG_JAK_STAT_SIGNALING_PATHWAY | KEGG_ACUTE_MYELOID_LEUKEMIA | HALLMARK_HYPOXIA | HALLMARK_IL6_JAK_STAT3_SIGNALING | HALLMARK_INTERFERON_GAMMA_RESPONSE | HALLMARK_COMPLEMENT | HALLMARK_IL2_STAT5_SIGNALING	N2+	2 Gy	model 1
LRRC42	-0.265685	5.08578	1.06214e-43	1.09601e-41	leucine rich repeat containing 42	NA	N2+	2 Gy	model 1
TMEM138	0.280386	4.61283	2.99481e-43	3.06885e-41	transmembrane protein 138	NA	N2+	2 Gy	model 1
CCDC90B	0.234153	5.43749	4.30798e-43	4.38404e-41	coiled-coil domain containing 90B	NA	N2+	2 Gy	model 1
COQ8A	0.436352	4.35911	1.04094e-42	1.05206e-40	coenzyme Q8A	NA	N2+	2 Gy	model 1
TANC1	0.477033	4.4427	1.20243e-42	1.20701e-40	tetratricopeptide repeat, ankyrin repeat and coiled-coil containing 1	NA	N2+	2 Gy	model 1
BLCAP	0.178035	5.7765	1.11587e-41	1.11255e-39	BLCAP apoptosis inducing factor	HALLMARK_P53_PATHWAY	N2+	2 Gy	model 1
TMEM263	0.315562	7.08194	1.50097e-41	1.48646e-39	transmembrane protein 263	NA	N2+	2 Gy	model 1
UHRF1	-0.890935	2.07848	1.77309e-41	1.74424e-39	ubiquitin like with PHD and ring finger domains 1	NA	N2+	2 Gy	model 1
DTL	-0.808953	2.72909	2.06679e-41	2.01971e-39	denticleless E3 ubiquitin protein ligase homolog	NA	N2+	2 Gy	model 1
NCOA2	0.533891	5.65478	4.37305e-41	4.24531e-39	nuclear receptor coactivator 2	REACTOME_DEVELOPMENTAL_BIOLOGY | REACTOME_BMAL1_CLOCK_NPAS2_ACTIVATES_CIRCADIAN_EXPRESSION | REACTOME_PPARA_ACTIVATES_GENE_EXPRESSION | REACTOME_RORA_ACTIVATES_CIRCADIAN_EXPRESSION | REACTOME_YAP1_AND_WWTR1_TAZ_STIMULATED_GENE_EXPRESSION | REACTOME_CIRCADIAN_REPRESSION_OF_EXPRESSION_BY_REV_ERBA | REACTOME_GENERIC_TRANSCRIPTION_PATHWAY | REACTOME_METABOLISM_OF_LIPIDS_AND_LIPOPROTEINS | REACTOME_FA…	N2+	2 Gy	model 1
DAB2	-0.28068	8.90298	7.2169e-41	6.9603e-39	DAB adaptor protein 2	KEGG_ENDOCYTOSIS | REACTOME_GAP_JUNCTION_DEGRADATION | REACTOME_MEMBRANE_TRAFFICKING | REACTOME_GAP_JUNCTION_TRAFFICKING | HALLMARK_EPITHELIAL_MESENCHYMAL_TRANSITION | HALLMARK_UV_RESPONSE_DN	N2+	2 Gy	model 1
RABGGTA	0.317835	3.69429	1.74375e-40	1.67083e-38	Rab geranylgeranyltransferase subunit alpha	NA	N2+	2 Gy	model 1
EFNB1	0.38728	6.24748	1.894e-40	1.80309e-38	ephrin B1	KEGG_AXON_GUIDANCE	N2+	2 Gy	model 1
ANKRD33B	0.618695	4.94905	1.92732e-40	1.82305e-38	ankyrin repeat domain 33B	NA	N2+	2 Gy	model 1
WDR43	0.294794	5.32866	6.27144e-40	5.89436e-38	WD repeat domain 43	HALLMARK_MYC_TARGETS_V2	N2+	2 Gy	model 1
RBM14	0.244747	4.77328	1.10739e-39	1.03422e-37	RNA binding motif protein 14	HALLMARK_G2M_CHECKPOINT	N2+	2 Gy	model 1
ST8SIA1	1.11046	2.26458	1.55145e-39	1.43983e-37	ST8 alpha-N-acetyl-neuraminide alpha-2,8-sialyltransferase 1	KEGG_GLYCOSPHINGOLIPID_BIOSYNTHESIS_LACTO_AND_NEOLACTO_SERIES | KEGG_GLYCOSPHINGOLIPID_BIOSYNTHESIS_GLOBO_SERIES | KEGG_GLYCOSPHINGOLIPID_BIOSYNTHESIS_GANGLIO_SERIES	N2+	2 Gy	model 1
ZNF441	0.36252	3.35849	9.94545e-39	9.17219e-37	zinc finger protein 441	REACTOME_GENERIC_TRANSCRIPTION_PATHWAY	N2+	2 Gy	model 1
EEF1AKNMT	0.25656	5.35944	1.05296e-38	9.65064e-37	eEF1A lysine and N-terminal methyltransferase	NA	N2+	2 Gy	model 1
CRIPT	0.274946	4.30189	1.3996e-38	1.27485e-36	CXXC repeat containing interactor of PDZ3 domain	NA	N2+	2 Gy	model 1
UBC	0.205099	9.30642	2.23733e-38	2.0254e-36	ubiquitin C	KEGG_PPAR_SIGNALING_PATHWAY | HALLMARK_ADIPOGENESIS	N2+	2 Gy	model 1
CYFIP2	0.546279	3.3322	2.50996e-38	2.25835e-36	cytoplasmic FMR1 interacting protein 2	KEGG_REGULATION_OF_ACTIN_CYTOSKELETON | HALLMARK_XENOBIOTIC_METABOLISM | HALLMARK_P53_PATHWAY	N2+	2 Gy	model 1
DEPDC7	0.543158	1.76505	3.12039e-38	2.79057e-36	DEP domain containing 7	REACTOME_SIGNALING_BY_RHO_GTPASES	N2+	2 Gy	model 1
CEP250	0.254652	5.4746	4.52968e-38	4.0265e-36	centrosomal protein 250	REACTOME_CELL_CYCLE | REACTOME_CELL_CYCLE_MITOTIC | REACTOME_RECRUITMENT_OF_MITOTIC_CENTROSOME_PROTEINS_AND_COMPLEXES | REACTOME_LOSS_OF_NLP_FROM_MITOTIC_CENTROSOMES | REACTOME_MITOTIC_G2_G2_M_PHASES | HALLMARK_MITOTIC_SPINDLE	N2+	2 Gy	model 1
VWCE	0.761422	4.13158	6.53518e-38	5.77444e-36	von Willebrand factor C and EGF domains	NA	N2+	2 Gy	model 1
PLEKHF2	0.359654	3.26425	8.02483e-38	7.04848e-36	pleckstrin homology and FYVE domain containing 2	NA	N2+	2 Gy	model 1
KCTD1	0.345254	3.05965	9.95998e-38	8.69642e-36	potassium channel tetramerization domain containing 1	NA	N2+	2 Gy	model 1
CREB1	0.275533	5.59116	1.12828e-37	9.79345e-36	cAMP responsive element binding protein 1	KEGG_ANTIGEN_PROCESSING_AND_PRESENTATION | KEGG_MELANOGENESIS | KEGG_VASOPRESSIN_REGULATED_WATER_REABSORPTION | KEGG_HUNTINGTONS_DISEASE | KEGG_PROSTATE_CANCER | REACTOME_SIGNALLING_BY_NGF | REACTOME_SIGNALING_BY_SCF_KIT | REACTOME_DEVELOPMENTAL_BIOLOGY | REACTOME_DAG_AND_IP3_SIGNALING | REACTOME_TRIF_MEDIATED_TLR3_SIGNALING | REACTOME_SIGNALING_BY_ERBB4 | REACTOME_SIGNALING_BY_ERBB2 | REACTOME_S…	N2+	2 Gy	model 1
PTCHD4	0.983902	0.590895	1.25154e-37	1.07999e-35	patched domain containing 4	NA	N2+	2 Gy	model 1
ZFYVE1	0.230066	5.86636	1.82583e-37	1.5664e-35	zinc finger FYVE-type containing 1	NA	N2+	2 Gy	model 1
GAS2L3	-0.549737	3.58095	6.78922e-37	5.79085e-35	growth arrest specific 2 like 3	NA	N2+	2 Gy	model 1
NUMBL	-0.341304	6.38132	7.56194e-37	6.41287e-35	NUMB like endocytic adaptor protein	KEGG_NOTCH_SIGNALING_PATHWAY	N2+	2 Gy	model 1
CMBL	0.295442	5.64864	8.96418e-37	7.5586e-35	carboxymethylenebutenolidase homolog	HALLMARK_ADIPOGENESIS	N2+	2 Gy	model 1
CDH10	1.29151	0.188088	1.60226e-36	1.34335e-34	cadherin 10	REACTOME_CELL_CELL_COMMUNICATION | REACTOME_ADHERENS_JUNCTIONS_INTERACTIONS | REACTOME_CELL_CELL_JUNCTION_ORGANIZATION | REACTOME_CELL_JUNCTION_ORGANIZATION	N2+	2 Gy	model 1
RAB1A	0.15643	7.63719	1.66559e-36	1.38856e-34	RAB1A, member RAS oncogene family	HALLMARK_MTORC1_SIGNALING	N2+	2 Gy	model 1
BCOR	-0.475629	4.70799	2.5808e-36	2.13945e-34	BCL6 corepressor	NA	N2+	2 Gy	model 1
NOTCH1	0.435896	4.88877	4.3014e-36	3.54589e-34	notch receptor 1	KEGG_DORSO_VENTRAL_AXIS_FORMATION | KEGG_NOTCH_SIGNALING_PATHWAY | KEGG_PRION_DISEASES | HALLMARK_WNT_BETA_CATENIN_SIGNALING | HALLMARK_NOTCH_SIGNALING | HALLMARK_MYOGENESIS | HALLMARK_P53_PATHWAY	N2+	2 Gy	model 1
CDIP1	0.359077	4.7925	7.3004e-36	5.98471e-34	cell death inducing p53 target 1	NA	N2+	2 Gy	model 1
CGRRF1	0.279235	3.45519	1.56992e-35	1.27988e-33	cell growth regulator with ring finger domain 1	HALLMARK_P53_PATHWAY	N2+	2 Gy	model 1
IRF2BP2	0.285375	6.45062	3.34828e-35	2.71469e-33	interferon regulatory factor 2 binding protein 2	NA	N2+	2 Gy	model 1
SIN3A	-0.249824	5.71036	7.06358e-35	5.69564e-33	SIN3 transcription regulator family member A	KEGG_HUNTINGTONS_DISEASE | REACTOME_METABOLISM_OF_LIPIDS_AND_LIPOPROTEINS | REACTOME_FATTY_ACID_TRIACYLGLYCEROL_AND_KETONE_BODY_METABOLISM | REACTOME_FACTORS_INVOLVED_IN_MEGAKARYOCYTE_DEVELOPMENT_AND_PLATELET_PRODUCTION | REACTOME_HEMOSTASIS	N2+	2 Gy	model 1
HIST1H2BG	1.35494	-1.27302	1.33346e-34	1.06937e-32	histone cluster 1 H2B family member g	KEGG_SYSTEMIC_LUPUS_ERYTHEMATOSUS | REACTOME_MEIOSIS | REACTOME_CELL_CYCLE | REACTOME_RNA_POL_I_TRANSCRIPTION | REACTOME_TRANSCRIPTION | REACTOME_RNA_POL_I_RNA_POL_III_AND_MITOCHONDRIAL_TRANSCRIPTION | REACTOME_CHROMOSOME_MAINTENANCE | REACTOME_DEPOSITION_OF_NEW_CENPA_CONTAINING_NUCLEOSOMES_AT_THE_CENTROMERE | REACTOME_RNA_POL_I_PROMOTER_OPENING | REACTOME_MEIOTIC_RECOMBINATION | REACTOME_MEIOTIC…	N2+	2 Gy	model 1
DKK1	0.546903	6.70643	1.62404e-34	1.29537e-32	dickkopf WNT signaling pathway inhibitor 1	KEGG_WNT_SIGNALING_PATHWAY | HALLMARK_WNT_BETA_CATENIN_SIGNALING | HALLMARK_EPITHELIAL_MESENCHYMAL_TRANSITION	N2+	2 Gy	model 1
CCNE2	-0.980048	0.185435	1.82227e-34	1.44566e-32	cyclin E2	KEGG_CELL_CYCLE | KEGG_OOCYTE_MEIOSIS | KEGG_P53_SIGNALING_PATHWAY | KEGG_PATHWAYS_IN_CANCER | KEGG_PROSTATE_CANCER | KEGG_SMALL_CELL_LUNG_CANCER | REACTOME_G0_AND_EARLY_G1 | REACTOME_CELL_CYCLE | REACTOME_CELL_CYCLE_MITOTIC | REACTOME_CELL_CYCLE_CHECKPOINTS | REACTOME_CYCLIN_E_ASSOCIATED_EVENTS_DURING_G1_S_TRANSITION_ | REACTOME_P53_DEPENDENT_G1_DNA_DAMAGE_RESPONSE | REACTOME_G1_S_TRANSITION | R…	N2+	2 Gy	model 1
INPP1	0.234356	4.55585	4.91801e-34	3.88076e-32	inositol polyphosphate-1-phosphatase	KEGG_INOSITOL_PHOSPHATE_METABOLISM | KEGG_PHOSPHATIDYLINOSITOL_SIGNALING_SYSTEM	N2+	2 Gy	model 1
SRGAP3	0.824725	1.33109	1.17125e-33	9.19308e-32	SLIT-ROBO Rho GTPase activating protein 3	KEGG_AXON_GUIDANCE | REACTOME_SIGNALING_BY_RHO_GTPASES | REACTOME_DEVELOPMENTAL_BIOLOGY | REACTOME_AXON_GUIDANCE | REACTOME_SIGNALING_BY_ROBO_RECEPTOR	N2+	2 Gy	model 1
GDNF	0.730208	2.39607	1.24374e-33	9.71041e-32	glial cell derived neurotrophic factor	REACTOME_DEVELOPMENTAL_BIOLOGY | REACTOME_AXON_GUIDANCE | REACTOME_NCAM1_INTERACTIONS | REACTOME_NCAM_SIGNALING_FOR_NEURITE_OUT_GROWTH | HALLMARK_KRAS_SIGNALING_DN	N2+	2 Gy	model 1
TEF	-0.305644	4.47179	1.26201e-33	9.80115e-32	TEF transcription factor, PAR bZIP family member	NA	N2+	2 Gy	model 1
GPC1	0.310389	7.67989	1.89374e-33	1.46304e-31	glypican 1	REACTOME_DEVELOPMENTAL_BIOLOGY | REACTOME_HS_GAG_DEGRADATION | REACTOME_CHONDROITIN_SULFATE_DERMATAN_SULFATE_METABOLISM | REACTOME_HS_GAG_BIOSYNTHESIS | REACTOME_HEPARAN_SULFATE_HEPARIN_HS_GAG_METABOLISM | REACTOME_GLYCOSAMINOGLYCAN_METABOLISM | REACTOME_A_TETRASACCHARIDE_LINKER_SEQUENCE_IS_REQUIRED_FOR_GAG_SYNTHESIS | REACTOME_AXON_GUIDANCE | REACTOME_ACTIVATION_OF_RAC | REACTOME_SIGNALING_BY_RO…	N2+	2 Gy	model 1
KLF4	0.400691	6.58927	1.98208e-33	1.52331e-31	Kruppel like factor 4	REACTOME_DEVELOPMENTAL_BIOLOGY | REACTOME_DIABETES_PATHWAYS | REACTOME_SYNTHESIS_SECRETION_AND_DEACYLATION_OF_GHRELIN | REACTOME_TRANSCRIPTIONAL_REGULATION_OF_WHITE_ADIPOCYTE_DIFFERENTIATION | HALLMARK_TNFA_SIGNALING_VIA_NFKB | HALLMARK_ESTROGEN_RESPONSE_EARLY | HALLMARK_ESTROGEN_RESPONSE_LATE | HALLMARK_P53_PATHWAY | HALLMARK_KRAS_SIGNALING_UP	N2+	2 Gy	model 1
LIN7A	0.620453	2.56556	2.22294e-33	1.69957e-31	lin-7 homolog A, crumbs cell polarity complex component	NA	N2+	2 Gy	model 1
SRGAP2	0.268402	5.47359	2.59918e-33	1.97699e-31	SLIT-ROBO Rho GTPase activating protein 2	KEGG_AXON_GUIDANCE | REACTOME_SIGNALING_BY_RHO_GTPASES | REACTOME_DEVELOPMENTAL_BIOLOGY | REACTOME_AXON_GUIDANCE | REACTOME_SIGNALING_BY_ROBO_RECEPTOR	N2+	2 Gy	model 1
DUSP11	0.206667	4.56444	2.90419e-33	2.19765e-31	dual specificity phosphatase 11	NA	N2+	2 Gy	model 1
HDAC7	-0.225096	7.07842	7.97642e-33	6.00511e-31	histone deacetylase 7	REACTOME_NOTCH1_INTRACELLULAR_DOMAIN_REGULATES_TRANSCRIPTION | REACTOME_SIGNALING_BY_NOTCH1 | REACTOME_SIGNALING_BY_NOTCH	N2+	2 Gy	model 1
CSPG4	0.499141	6.09354	1.48655e-32	1.11348e-30	chondroitin sulfate proteoglycan 4	REACTOME_CS_DS_DEGRADATION | REACTOME_CHONDROITIN_SULFATE_BIOSYNTHESIS | REACTOME_CHONDROITIN_SULFATE_DERMATAN_SULFATE_METABOLISM | REACTOME_HEPARAN_SULFATE_HEPARIN_HS_GAG_METABOLISM | REACTOME_GLYCOSAMINOGLYCAN_METABOLISM | REACTOME_A_TETRASACCHARIDE_LINKER_SEQUENCE_IS_REQUIRED_FOR_GAG_SYNTHESIS | REACTOME_METABOLISM_OF_CARBOHYDRATES	N2+	2 Gy	model 1
TMEM120B	0.342406	2.94248	1.91293e-32	1.42561e-30	transmembrane protein 120B	NA	N2+	2 Gy	model 1
CCDC112	-0.40649	2.35465	2.26587e-32	1.68016e-30	coiled-coil domain containing 112	NA	N2+	2 Gy	model 1
PRDM1	0.528557	3.87276	3.66361e-32	2.70301e-30	PR/SET domain 1	HALLMARK_KRAS_SIGNALING_UP	N2+	2 Gy	model 1
TNKS1BP1	-0.200189	8.77818	4.35003e-32	3.19349e-30	tankyrase 1 binding protein 1	REACTOME_DEADENYLATION_OF_MRNA | REACTOME_METABOLISM_OF_MRNA | REACTOME_DEADENYLATION_DEPENDENT_MRNA_DECAY | REACTOME_METABOLISM_OF_RNA	N2+	2 Gy	model 1
CEP120	0.287132	4.18572	4.76853e-32	3.48339e-30	centrosomal protein 120	NA	N2+	2 Gy	model 1
FAM50B	-0.388499	2.53524	6.45731e-32	4.69379e-30	family with sequence similarity 50 member B	NA	N2+	2 Gy	model 1
CDC6	-0.548839	2.89464	6.49645e-32	4.6991e-30	cell division cycle 6	KEGG_CELL_CYCLE | REACTOME_ACTIVATION_OF_THE_PRE_REPLICATIVE_COMPLEX | REACTOME_G0_AND_EARLY_G1 | REACTOME_CELL_CYCLE | REACTOME_ORC1_REMOVAL_FROM_CHROMATIN | REACTOME_ASSOCIATION_OF_LICENSING_FACTORS_WITH_THE_PRE_REPLICATIVE_COMPLEX | REACTOME_CDK_MEDIATED_PHOSPHORYLATION_AND_REMOVAL_OF_CDC6 | REACTOME_CELL_CYCLE_MITOTIC | REACTOME_CELL_CYCLE_CHECKPOINTS | REACTOME_CDC6_ASSOCIATION_WITH_THE_ORC_…	N2+	2 Gy	model 1
STK11	0.196907	5.71026	8.45987e-32	6.08946e-30	serine/threonine kinase 11	KEGG_MTOR_SIGNALING_PATHWAY | KEGG_ADIPOCYTOKINE_SIGNALING_PATHWAY | REACTOME_ACTIVATED_AMPK_STIMULATES_FATTY_ACID_OXIDATION_IN_MUSCLE | REACTOME_INSULIN_RECEPTOR_SIGNALLING_CASCADE | REACTOME_INTEGRATION_OF_ENERGY_METABOLISM | REACTOME_REGULATION_OF_AMPK_ACTIVITY_VIA_LKB1 | REACTOME_ENERGY_DEPENDENT_REGULATION_OF_MTOR_BY_LKB1_AMPK | REACTOME_PKB_MEDIATED_EVENTS | REACTOME_SIGNALING_BY_INSULIN_RE…	N2+	2 Gy	model 1
PTEN	0.186483	6.5508	1.38187e-31	9.89848e-30	phosphatase and tensin homolog	KEGG_INOSITOL_PHOSPHATE_METABOLISM | KEGG_PHOSPHATIDYLINOSITOL_SIGNALING_SYSTEM | KEGG_P53_SIGNALING_PATHWAY | KEGG_FOCAL_ADHESION | KEGG_TIGHT_JUNCTION | KEGG_PATHWAYS_IN_CANCER | KEGG_ENDOMETRIAL_CANCER | KEGG_GLIOMA | KEGG_PROSTATE_CANCER | KEGG_MELANOMA | KEGG_SMALL_CELL_LUNG_CANCER | REACTOME_SIGNALLING_BY_NGF | REACTOME_SIGNALING_BY_SCF_KIT | REACTOME_SIGNALING_BY_ERBB4 | REACTOME_SIGNALING…	N2+	2 Gy	model 1
ABTB2	0.413322	3.49365	1.97686e-31	1.40921e-29	ankyrin repeat and BTB domain containing 2	NA	N2+	2 Gy	model 1
ARHGAP18	-0.350681	4.54982	2.90878e-31	2.06356e-29	Rho GTPase activating protein 18	REACTOME_SIGNALING_BY_RHO_GTPASES	N2+	2 Gy	model 1
SDHA	0.176544	6.15844	4.5724e-31	3.22824e-29	succinate dehydrogenase complex flavoprotein subunit A	KEGG_CITRATE_CYCLE_TCA_CYCLE | KEGG_OXIDATIVE_PHOSPHORYLATION | KEGG_ALZHEIMERS_DISEASE | KEGG_PARKINSONS_DISEASE | KEGG_HUNTINGTONS_DISEASE | REACTOME_PYRUVATE_METABOLISM_AND_CITRIC_ACID_TCA_CYCLE | REACTOME_TCA_CYCLE_AND_RESPIRATORY_ELECTRON_TRANSPORT | REACTOME_CITRIC_ACID_CYCLE_TCA_CYCLE | REACTOME_RESPIRATORY_ELECTRON_TRANSPORT | REACTOME_RESPIRATORY_ELECTRON_TRANSPORT_ATP_SYNTHESIS_BY_CHEMI…	N2+	2 Gy	model 1
ANKRD27	-0.214435	4.77335	5.68748e-31	3.99641e-29	ankyrin repeat domain 27	NA	N2+	2 Gy	model 1
NCEH1	0.429506	3.47948	8.36183e-31	5.84773e-29	neutral cholesterol ester hydrolase 1	NA	N2+	2 Gy	model 1
RHBDF2	0.548695	2.12483	1.13102e-30	7.8723e-29	rhomboid 5 homolog 2	HALLMARK_P53_PATHWAY	N2+	2 Gy	model 1
UQCC1	0.229919	4.52618	1.30453e-30	9.03739e-29	ubiquinol-cytochrome c reductase complex assembly factor 1	NA	N2+	2 Gy	model 1
BMP2	0.860737	3.29967	2.45861e-30	1.69529e-28	bone morphogenetic protein 2	KEGG_CYTOKINE_CYTOKINE_RECEPTOR_INTERACTION | KEGG_HEDGEHOG_SIGNALING_PATHWAY | KEGG_TGF_BETA_SIGNALING_PATHWAY | KEGG_PATHWAYS_IN_CANCER | KEGG_BASAL_CELL_CARCINOMA | REACTOME_SIGNALING_BY_BMP | HALLMARK_TNFA_SIGNALING_VIA_NFKB | HALLMARK_TGF_BETA_SIGNALING | HALLMARK_APOPTOSIS | HALLMARK_P53_PATHWAY | HALLMARK_UV_RESPONSE_UP | HALLMARK_IL2_STAT5_SIGNALING | HALLMARK_KRAS_SIGNALING_UP	N2+	2 Gy	model 1
TMEM92	0.917085	-0.510124	2.7748e-30	1.90441e-28	transmembrane protein 92	NA	N2+	2 Gy	model 1
LOC105371267	0.726403	-0.136511	3.3024e-30	2.25603e-28	p53-regulated lncRNA 1	NA	N2+	2 Gy	model 1
TRIP6	0.218631	6.55639	5.04187e-30	3.42847e-28	thyroid hormone receptor interactor 6	KEGG_NOD_LIKE_RECEPTOR_SIGNALING_PATHWAY	N2+	2 Gy	model 1
GEMIN4	-0.22013	4.86328	5.10368e-30	3.45458e-28	gem nuclear organelle associated protein 4	REACTOME_METABOLISM_OF_NON_CODING_RNA | REACTOME_METABOLISM_OF_RNA | HALLMARK_MITOTIC_SPINDLE | HALLMARK_UNFOLDED_PROTEIN_RESPONSE	N2+	2 Gy	model 1
AKAP13	0.326985	6.61252	6.18698e-30	4.16872e-28	A-kinase anchoring protein 13	REACTOME_SIGNALING_BY_RHO_GTPASES | REACTOME_SIGNALLING_BY_NGF | REACTOME_NRAGE_SIGNALS_DEATH_THROUGH_JNK | REACTOME_CELL_DEATH_SIGNALLING_VIA_NRAGE_NRIF_AND_NADE | REACTOME_P75_NTR_RECEPTOR_MEDIATED_SIGNALLING | REACTOME_SIGNALING_BY_GPCR | REACTOME_G_ALPHA1213_SIGNALLING_EVENTS | REACTOME_GPCR_DOWNSTREAM_SIGNALING | HALLMARK_MITOTIC_SPINDLE	N2+	2 Gy	model 1
MGRN1	0.189395	6.28285	8.0042e-30	5.36864e-28	mahogunin ring finger 1	KEGG_UBIQUITIN_MEDIATED_PROTEOLYSIS	N2+	2 Gy	model 1
TENT5A	0.302557	6.64971	9.69537e-30	6.47352e-28	terminal nucleotidyltransferase 5A	NA	N2+	2 Gy	model 1
SRC	0.224813	6.06301	1.06771e-29	7.09689e-28	SRC proto-oncogene, non-receptor tyrosine kinase	KEGG_ERBB_SIGNALING_PATHWAY | KEGG_ENDOCYTOSIS | KEGG_VEGF_SIGNALING_PATHWAY | KEGG_FOCAL_ADHESION | KEGG_ADHERENS_JUNCTION | KEGG_TIGHT_JUNCTION | KEGG_GAP_JUNCTION | KEGG_GNRH_SIGNALING_PATHWAY | KEGG_EPITHELIAL_CELL_SIGNALING_IN_HELICOBACTER_PYLORI_INFECTION | REACTOME_SIGNALLING_BY_NGF | REACTOME_SIGNALING_BY_SCF_KIT | REACTOME_DEVELOPMENTAL_BIOLOGY | REACTOME_SPRY_REGULATION_OF_FGF_SIGNALING…	N2+	2 Gy	model 1
ZNF37A	0.237557	4.85067	1.12303e-29	7.43111e-28	zinc finger protein 37A	REACTOME_GENERIC_TRANSCRIPTION_PATHWAY	N2+	2 Gy	model 1
STXBP3	0.275777	4.67263	1.33391e-29	8.78712e-28	syntaxin binding protein 3	REACTOME_RESPONSE_TO_ELEVATED_PLATELET_CYTOSOLIC_CA2_ | REACTOME_HEMOSTASIS | REACTOME_PLATELET_ACTIVATION_SIGNALING_AND_AGGREGATION	N2+	2 Gy	model 1
PRAG1	0.748201	1.81479	1.43626e-29	9.4193e-28	PEAK1 related, kinase-activating pseudokinase 1	NA	N2+	2 Gy	model 1
CASP2	-0.21429	4.64135	1.76529e-29	1.1526e-27	caspase 2	REACTOME_SIGNALLING_BY_NGF | REACTOME_CELL_DEATH_SIGNALLING_VIA_NRAGE_NRIF_AND_NADE | REACTOME_P75_NTR_RECEPTOR_MEDIATED_SIGNALLING | REACTOME_INNATE_IMMUNE_SYSTEM | REACTOME_IMMUNE_SYSTEM | REACTOME_NOD1_2_SIGNALING_PATHWAY | REACTOME_NUCLEOTIDE_BINDING_DOMAIN_LEUCINE_RICH_REPEAT_CONTAINING_RECEPTOR_NLR_SIGNALING_PATHWAYS | HALLMARK_APOPTOSIS	N2+	2 Gy	model 1
NADSYN1	0.230071	5.41755	1.83139e-29	1.19049e-27	NAD synthetase 1	KEGG_NICOTINATE_AND_NICOTINAMIDE_METABOLISM | REACTOME_METABOLISM_OF_VITAMINS_AND_COFACTORS | HALLMARK_ESTROGEN_RESPONSE_EARLY	N2+	2 Gy	model 1
TCAIM	0.275263	3.82101	2.25419e-29	1.4589e-27	T cell activation inhibitor, mitochondrial	NA	N2+	2 Gy	model 1
TNFSF9	0.678362	1.27961	2.76955e-29	1.78461e-27	TNF superfamily member 9	KEGG_CYTOKINE_CYTOKINE_RECEPTOR_INTERACTION | HALLMARK_TNFA_SIGNALING_VIA_NFKB | HALLMARK_INFLAMMATORY_RESPONSE | HALLMARK_P53_PATHWAY	N2+	2 Gy	model 1
TMEM63B	0.244846	4.62309	5.32586e-29	3.41689e-27	transmembrane protein 63B	NA	N2+	2 Gy	model 1
C1orf216	-0.186198	5.46402	5.486e-29	3.50439e-27	chromosome 1 open reading frame 216	NA	N2+	2 Gy	model 1
CCNE1	-0.475235	1.79833	8.20758e-29	5.22031e-27	cyclin E1	KEGG_CELL_CYCLE | KEGG_OOCYTE_MEIOSIS | KEGG_P53_SIGNALING_PATHWAY | KEGG_PATHWAYS_IN_CANCER | KEGG_PROSTATE_CANCER | KEGG_SMALL_CELL_LUNG_CANCER | REACTOME_G0_AND_EARLY_G1 | REACTOME_CELL_CYCLE | REACTOME_CELL_CYCLE_MITOTIC | REACTOME_CELL_CYCLE_CHECKPOINTS | REACTOME_CYCLIN_E_ASSOCIATED_EVENTS_DURING_G1_S_TRANSITION_ | REACTOME_P53_DEPENDENT_G1_DNA_DAMAGE_RESPONSE | REACTOME_G1_S_TRANSITION | R…	N2+	2 Gy	model 1
MOSPD1	0.294371	4.02009	8.58581e-29	5.43744e-27	motile sperm domain containing 1	HALLMARK_HEME_METABOLISM	N2+	2 Gy	model 1
ST3GAL1	-0.259094	5.88557	1.182e-28	7.45367e-27	ST3 beta-galactoside alpha-2,3-sialyltransferase 1	KEGG_O_GLYCAN_BIOSYNTHESIS | KEGG_GLYCOSAMINOGLYCAN_BIOSYNTHESIS_KERATAN_SULFATE | KEGG_GLYCOSPHINGOLIPID_BIOSYNTHESIS_GLOBO_SERIES | KEGG_GLYCOSPHINGOLIPID_BIOSYNTHESIS_GANGLIO_SERIES | REACTOME_O_LINKED_GLYCOSYLATION_OF_MUCINS | REACTOME_TERMINATION_OF_O_GLYCAN_BIOSYNTHESIS | REACTOME_KERATAN_SULFATE_BIOSYNTHESIS | REACTOME_KERATAN_SULFATE_KERATIN_METABOLISM | REACTOME_GLYCOSAMINOGLYCAN_METABOL…	N2+	2 Gy	model 1
EPHA4	0.369082	4.45911	1.34466e-28	8.44332e-27	EPH receptor A4	KEGG_AXON_GUIDANCE	N2+	2 Gy	model 1
E2F2	-0.973043	-0.0435945	1.48773e-28	9.30208e-27	E2F transcription factor 2	KEGG_CELL_CYCLE | KEGG_PATHWAYS_IN_CANCER | KEGG_PANCREATIC_CANCER | KEGG_GLIOMA | KEGG_PROSTATE_CANCER | KEGG_MELANOMA | KEGG_BLADDER_CANCER | KEGG_CHRONIC_MYELOID_LEUKEMIA | KEGG_SMALL_CELL_LUNG_CANCER | KEGG_NON_SMALL_CELL_LUNG_CANCER | REACTOME_CELL_CYCLE | REACTOME_ASSOCIATION_OF_LICENSING_FACTORS_WITH_THE_PRE_REPLICATIVE_COMPLEX | REACTOME_CELL_CYCLE_MITOTIC | REACTOME_G1_PHASE | REACTOME_C…	N2+	2 Gy	model 1
RCC2	0.283918	6.06617	1.78551e-28	1.11169e-26	regulator of chromosome condensation 2	REACTOME_CELL_CYCLE | REACTOME_CELL_CYCLE_MITOTIC | REACTOME_MITOTIC_M_M_G1_PHASES | REACTOME_DNA_REPLICATION | REACTOME_MITOTIC_PROMETAPHASE	N2+	2 Gy	model 1
KDM4B	0.212844	5.5758	2.21575e-28	1.37377e-26	lysine demethylase 4B	HALLMARK_ESTROGEN_RESPONSE_EARLY	N2+	2 Gy	model 1
KCNJ2	0.728264	2.58998	3.03586e-28	1.87436e-26	potassium voltage-gated channel subfamily J member 2	REACTOME_TRANSMISSION_ACROSS_CHEMICAL_SYNAPSES | REACTOME_NEURONAL_SYSTEM | REACTOME_NEUROTRANSMITTER_RECEPTOR_BINDING_AND_DOWNSTREAM_TRANSMISSION_IN_THE_POSTSYNAPTIC_CELL | REACTOME_INHIBITION_OF_VOLTAGE_GATED_CA2_CHANNELS_VIA_GBETA_GAMMA_SUBUNITS | REACTOME_GABA_B_RECEPTOR_ACTIVATION | REACTOME_GABA_RECEPTOR_ACTIVATION | REACTOME_POTASSIUM_CHANNELS | REACTOME_INWARDLY_RECTIFYING_K_CHANNELS | HA…	N2+	2 Gy	model 1
SLFN11	-0.237126	5.82228	3.36443e-28	2.06856e-26	schlafen family member 11	NA	N2+	2 Gy	model 1
DBF4	-0.373629	2.69226	3.63528e-28	2.22582e-26	DBF4 zinc finger	KEGG_CELL_CYCLE | REACTOME_ACTIVATION_OF_THE_PRE_REPLICATIVE_COMPLEX | REACTOME_CELL_CYCLE | REACTOME_CELL_CYCLE_MITOTIC | REACTOME_CELL_CYCLE_CHECKPOINTS | REACTOME_M_G1_TRANSITION | REACTOME_G1_S_TRANSITION | REACTOME_MITOTIC_G1_G1_S_PHASES | REACTOME_MITOTIC_M_M_G1_PHASES | REACTOME_DNA_REPLICATION | REACTOME_ACTIVATION_OF_ATR_IN_RESPONSE_TO_REPLICATION_STRESS | REACTOME_G2_M_CHECKPOINTS | HAL…	N2+	2 Gy	model 1
HSPB8	0.382566	4.57984	4.49606e-28	2.74148e-26	heat shock protein family B (small) member 8	HALLMARK_ADIPOGENESIS | HALLMARK_ESTROGEN_RESPONSE_EARLY | HALLMARK_ESTROGEN_RESPONSE_LATE | HALLMARK_MYOGENESIS	N2+	2 Gy	model 1
LINC01679	0.79285	0.318924	5.70596e-28	3.4649e-26	long intergenic non-protein coding RNA 1679	NA	N2+	2 Gy	model 1
RIC1	0.265292	5.12412	8.54661e-28	5.1686e-26	RIC1 homolog, RAB6A GEF complex partner 1	NA	N2+	2 Gy	model 1
ZFP90	0.20087	5.10596	8.95402e-28	5.39288e-26	ZFP90 zinc finger protein	REACTOME_GENERIC_TRANSCRIPTION_PATHWAY	N2+	2 Gy	model 1
CSNK1D	-0.124363	6.50772	9.7229e-28	5.83216e-26	casein kinase 1 delta	KEGG_HEDGEHOG_SIGNALING_PATHWAY | KEGG_GAP_JUNCTION | KEGG_CIRCADIAN_RHYTHM_MAMMAL | REACTOME_CELL_CYCLE | REACTOME_CELL_CYCLE_MITOTIC | REACTOME_RECRUITMENT_OF_MITOTIC_CENTROSOME_PROTEINS_AND_COMPLEXES | REACTOME_LOSS_OF_NLP_FROM_MITOTIC_CENTROSOMES | REACTOME_MITOTIC_G2_G2_M_PHASES | REACTOME_CIRCADIAN_CLOCK | HALLMARK_MITOTIC_SPINDLE	N2+	2 Gy	model 1
C12orf45	0.339923	2.7506	1.10398e-27	6.59525e-26	chromosome 12 open reading frame 45	NA	N2+	2 Gy	model 1
HIST1H2AG	0.614582	0.484343	1.29263e-27	7.69113e-26	histone cluster 1 H2A family member g	KEGG_SYSTEMIC_LUPUS_ERYTHEMATOSUS	N2+	2 Gy	model 1
FJX1	-0.39481	3.57289	2.21344e-27	1.31171e-25	four-jointed box kinase 1	HALLMARK_TNFA_SIGNALING_VIA_NFKB	N2+	2 Gy	model 1
RAB11FIP4	0.694036	1.14024	3.13718e-27	1.85169e-25	RAB11 family interacting protein 4	KEGG_ENDOCYTOSIS	N2+	2 Gy	model 1
URB2	-0.342332	3.39067	3.2961e-27	1.93774e-25	URB2 ribosome biogenesis homolog	NA	N2+	2 Gy	model 1
PPP4R1	-0.177482	5.81863	3.43963e-27	2.0141e-25	protein phosphatase 4 regulatory subunit 1	NA	N2+	2 Gy	model 1
RPTN	1.88024	-4.02353	4.18572e-27	2.44129e-25	repetin	NA	N2+	2 Gy	model 1
FRMD6	0.294495	8.32904	4.2974e-27	2.49655e-25	FERM domain containing 6	NA	N2+	2 Gy	model 1
PHC2	-0.203833	6.43498	4.49111e-27	2.59886e-25	polyhomeotic homolog 2	NA	N2+	2 Gy	model 1
WDR76	-0.534269	2.31222	4.81842e-27	2.77737e-25	WD repeat domain 76	NA	N2+	2 Gy	model 1
DNAJB2	0.198643	5.98938	5.62799e-27	3.23139e-25	DnaJ heat shock protein family (Hsp40) member B2	NA	N2+	2 Gy	model 1
HIST1H2BJ	0.79919	-0.449769	5.72739e-27	3.27571e-25	histone cluster 1 H2B family member j	KEGG_SYSTEMIC_LUPUS_ERYTHEMATOSUS | REACTOME_MEIOSIS | REACTOME_CELL_CYCLE | REACTOME_RNA_POL_I_TRANSCRIPTION | REACTOME_TRANSCRIPTION | REACTOME_RNA_POL_I_RNA_POL_III_AND_MITOCHONDRIAL_TRANSCRIPTION | REACTOME_CHROMOSOME_MAINTENANCE | REACTOME_DEPOSITION_OF_NEW_CENPA_CONTAINING_NUCLEOSOMES_AT_THE_CENTROMERE | REACTOME_RNA_POL_I_PROMOTER_OPENING | REACTOME_MEIOTIC_RECOMBINATION | REACTOME_MEIOTIC…	N2+	2 Gy	model 1
TNFRSF1B	-0.436353	4.83126	5.91428e-27	3.36954e-25	TNF receptor superfamily member 1B	KEGG_CYTOKINE_CYTOKINE_RECEPTOR_INTERACTION | KEGG_ADIPOCYTOKINE_SIGNALING_PATHWAY | KEGG_AMYOTROPHIC_LATERAL_SCLEROSIS_ALS | HALLMARK_IL6_JAK_STAT3_SIGNALING | HALLMARK_INFLAMMATORY_RESPONSE | HALLMARK_IL2_STAT5_SIGNALING | HALLMARK_KRAS_SIGNALING_UP	N2+	2 Gy	model 1
POM121C	0.226121	4.23226	5.98903e-27	3.399e-25	POM121 transmembrane nucleoporin C	NA	N2+	2 Gy	model 1
EPHA2	0.644318	2.5971	7.24961e-27	4.09867e-25	EPH receptor A2	KEGG_AXON_GUIDANCE | HALLMARK_XENOBIOTIC_METABOLISM | HALLMARK_P53_PATHWAY	N2+	2 Gy	model 1
MEX3C	-0.179522	5.44884	7.36406e-27	4.14748e-25	mex-3 RNA binding family member C	NA	N2+	2 Gy	model 1
KIF23	-0.624188	3.14361	7.39986e-27	4.1518e-25	kinesin family member 23	REACTOME_CELL_CYCLE | REACTOME_MHC_CLASS_II_ANTIGEN_PRESENTATION | REACTOME_CELL_CYCLE_MITOTIC | REACTOME_MITOTIC_M_M_G1_PHASES | REACTOME_FACTORS_INVOLVED_IN_MEGAKARYOCYTE_DEVELOPMENT_AND_PLATELET_PRODUCTION | REACTOME_KINESINS | REACTOME_DNA_REPLICATION | REACTOME_HEMOSTASIS | REACTOME_IMMUNE_SYSTEM | REACTOME_ADAPTIVE_IMMUNE_SYSTEM | HALLMARK_MITOTIC_SPINDLE | HALLMARK_G2M_CHECKPOINT	N2+	2 Gy	model 1
ORAI3	0.293567	4.01619	1.25787e-26	7.03072e-25	ORAI calcium release-activated calcium modulator 3	NA	N2+	2 Gy	model 1
RALGAPB	0.219922	6.19106	1.68786e-26	9.39849e-25	Ral GTPase activating protein non-catalytic beta subunit	NA	N2+	2 Gy	model 1
ABHD17C	-0.290468	4.52813	1.73019e-26	9.59802e-25	abhydrolase domain containing 17C	NA	N2+	2 Gy	model 1
LMNB1	-0.565793	3.69072	1.78799e-26	9.8815e-25	lamin B1	REACTOME_APOPTOTIC_CLEAVAGE_OF_CELLULAR_PROTEINS | REACTOME_MEIOSIS | REACTOME_CELL_CYCLE | REACTOME_CHROMOSOME_MAINTENANCE | REACTOME_APOPTOSIS | REACTOME_MEIOTIC_SYNAPSIS | REACTOME_APOPTOTIC_EXECUTION_PHASE | HALLMARK_MITOTIC_SPINDLE | HALLMARK_G2M_CHECKPOINT | HALLMARK_E2F_TARGETS	N2+	2 Gy	model 1
ZFC3H1	-0.304812	4.80293	1.81112e-26	9.97196e-25	zinc finger C3H1-type containing	NA	N2+	2 Gy	model 1
CEP164	0.227359	4.60983	2.14186e-26	1.17492e-24	centrosomal protein 164	REACTOME_CELL_CYCLE | REACTOME_CELL_CYCLE_MITOTIC | REACTOME_RECRUITMENT_OF_MITOTIC_CENTROSOME_PROTEINS_AND_COMPLEXES | REACTOME_LOSS_OF_NLP_FROM_MITOTIC_CENTROSOMES | REACTOME_MITOTIC_G2_G2_M_PHASES	N2+	2 Gy	model 1
ZNF563	0.412688	1.35576	2.78239e-26	1.52063e-24	zinc finger protein 563	REACTOME_GENERIC_TRANSCRIPTION_PATHWAY	N2+	2 Gy	model 1
BAHD1	-0.237056	4.73264	3.23422e-26	1.76104e-24	bromo adjacent homology domain containing 1	NA	N2+	2 Gy	model 1
RAB11FIP5	-0.200378	6.57207	3.64562e-26	1.97775e-24	RAB11 family interacting protein 5	KEGG_ENDOCYTOSIS	N2+	2 Gy	model 1
PRIMPOL	-0.37311	2.40279	3.69785e-26	1.99874e-24	primase and DNA directed polymerase	NA	N2+	2 Gy	model 1
LRATD2	1.47387	-2.05197	6.0124e-26	3.23792e-24	LRAT domain containing 2	NA	N2+	2 Gy	model 1
TYMS	0.423834	4.41506	8.02004e-26	4.30341e-24	thymidylate synthetase	KEGG_PYRIMIDINE_METABOLISM | KEGG_ONE_CARBON_POOL_BY_FOLATE | REACTOME_CELL_CYCLE | REACTOME_CELL_CYCLE_MITOTIC | REACTOME_METABOLISM_OF_NUCLEOTIDES | REACTOME_G1_S_TRANSITION | REACTOME_MITOTIC_G1_G1_S_PHASES | REACTOME_E2F_MEDIATED_REGULATION_OF_DNA_REPLICATION | REACTOME_G1_S_SPECIFIC_TRANSCRIPTION | REACTOME_PYRIMIDINE_METABOLISM | HALLMARK_DNA_REPAIR | HALLMARK_MYC_TARGETS_V1	N2+	2 Gy	model 1
MAPK6	0.208759	5.75031	8.30319e-26	4.4392e-24	mitogen-activated protein kinase 6	NA	N2+	2 Gy	model 1
ATOH8	-0.435941	4.15782	8.49036e-26	4.52288e-24	atonal bHLH transcription factor 8	HALLMARK_XENOBIOTIC_METABOLISM	N2+	2 Gy	model 1
KRT17	1.31364	-1.81991	9.55766e-26	5.07312e-24	keratin 17	HALLMARK_P53_PATHWAY	N2+	2 Gy	model 1
TSHZ3	-0.228684	5.8028	9.66029e-26	5.10922e-24	teashirt zinc finger homeobox 3	NA	N2+	2 Gy	model 1
ARHGAP17	-0.162956	6.10867	1.00302e-25	5.28589e-24	Rho GTPase activating protein 17	REACTOME_SIGNALING_BY_RHO_GTPASES	N2+	2 Gy	model 1
PNN	-0.222449	5.25822	1.29419e-25	6.79611e-24	pinin, desmosome associated protein	HALLMARK_E2F_TARGETS	N2+	2 Gy	model 1
ZBTB42	-0.39179	1.79323	1.70232e-25	8.90759e-24	zinc finger and BTB domain containing 42	NA	N2+	2 Gy	model 1
GAL3ST4	0.301681	4.37157	1.98669e-25	1.03588e-23	galactose-3-O-sulfotransferase 4	NA	N2+	2 Gy	model 1
PRR16	-0.242322	4.42021	3.06685e-25	1.59347e-23	proline rich 16	NA	N2+	2 Gy	model 1
JOSD1	-0.157867	6.02758	3.79766e-25	1.96625e-23	Josephin domain containing 1	NA	N2+	2 Gy	model 1
USP10	-0.21478	5.62855	3.97212e-25	2.04939e-23	ubiquitin specific peptidase 10	NA	N2+	2 Gy	model 1
DYRK3	0.250038	4.10627	4.69899e-25	2.41597e-23	dual specificity tyrosine phosphorylation regulated kinase 3	HALLMARK_ALLOGRAFT_REJECTION	N2+	2 Gy	model 1
ADORA2B	0.34782	2.6638	6.29187e-25	3.22371e-23	adenosine A2b receptor	KEGG_CALCIUM_SIGNALING_PATHWAY | KEGG_NEUROACTIVE_LIGAND_RECEPTOR_INTERACTION | KEGG_VASCULAR_SMOOTH_MUSCLE_CONTRACTION | REACTOME_SIGNALING_BY_GPCR | REACTOME_CLASS_A1_RHODOPSIN_LIKE_RECEPTORS | REACTOME_NUCLEOTIDE_LIKE_PURINERGIC_RECEPTORS | REACTOME_GPCR_DOWNSTREAM_SIGNALING | REACTOME_G_ALPHA_S_SIGNALLING_EVENTS | REACTOME_GPCR_LIGAND_BINDING | HALLMARK_HYPOXIA | HALLMARK_INFLAMMATORY_RESPONS…	N2+	2 Gy	model 1
TYMSOS	0.808566	-0.351095	1.03247e-24	5.27167e-23	TYMS opposite strand	NA	N2+	2 Gy	model 1
PELI3	0.257543	4.20019	1.24042e-24	6.31161e-23	pellino E3 ubiquitin protein ligase family member 3	REACTOME_SIGNALING_BY_ILS | REACTOME_IL1_SIGNALING | REACTOME_IRAK1_RECRUITS_IKK_COMPLEX | REACTOME_TRAF6_MEDIATED_INDUCTION_OF_NFKB_AND_MAP_KINASES_UPON_TLR7_8_OR_9_ACTIVATION | REACTOME_MYD88_MAL_CASCADE_INITIATED_ON_PLASMA_MEMBRANE | REACTOME_INNATE_IMMUNE_SYSTEM | REACTOME_ACTIVATED_TLR4_SIGNALLING | REACTOME_IMMUNE_SYSTEM | REACTOME_TOLL_RECEPTOR_CASCADES | REACTOME_CYTOKINE_SIGNALING_IN_IMM…	N2+	2 Gy	model 1
TLCD1	0.362109	2.33881	1.27423e-24	6.46135e-23	TLC domain containing 1	NA	N2+	2 Gy	model 1
BICC1	-0.217763	7.81436	1.30303e-24	6.58479e-23	BicC family RNA binding protein 1	NA	N2+	2 Gy	model 1
CCNB1	-0.547141	4.0223	1.36252e-24	6.86191e-23	cyclin B1	KEGG_CELL_CYCLE | KEGG_OOCYTE_MEIOSIS | KEGG_P53_SIGNALING_PATHWAY | KEGG_PROGESTERONE_MEDIATED_OOCYTE_MATURATION | REACTOME_CELL_CYCLE | REACTOME_E2F_ENABLED_INHIBITION_OF_PRE_REPLICATION_COMPLEX_FORMATION | REACTOME_CELL_CYCLE_MITOTIC | REACTOME_RECRUITMENT_OF_MITOTIC_CENTROSOME_PROTEINS_AND_COMPLEXES | REACTOME_CELL_CYCLE_CHECKPOINTS | REACTOME_RECRUITMENT_OF_NUMA_TO_MITOTIC_CENTROSOMES | REAC…	N2+	2 Gy	model 1
PHF23	-0.232824	5.69895	1.39014e-24	6.97717e-23	PHD finger protein 23	NA	N2+	2 Gy	model 1
CEP170B	0.201099	5.46386	1.40797e-24	7.0427e-23	centrosomal protein 170B	NA	N2+	2 Gy	model 1
TRUB1	0.229292	4.20869	1.56939e-24	7.82365e-23	TruB pseudouridine synthase family member 1	NA	N2+	2 Gy	model 1
EHBP1	-0.241268	6.37867	1.8366e-24	9.12489e-23	EH domain binding protein 1	NA	N2+	2 Gy	model 1
SGPL1	-0.213601	4.91237	1.90642e-24	9.43997e-23	sphingosine-1-phosphate lyase 1	KEGG_SPHINGOLIPID_METABOLISM | REACTOME_SPHINGOLIPID_DE_NOVO_BIOSYNTHESIS | REACTOME_PHOSPHOLIPID_METABOLISM | REACTOME_SPHINGOLIPID_METABOLISM | REACTOME_METABOLISM_OF_LIPIDS_AND_LIPOPROTEINS	N2+	2 Gy	model 1
CDS2	0.18409	5.55884	2.06057e-24	1.01691e-22	CDP-diacylglycerol synthase 2	KEGG_GLYCEROPHOSPHOLIPID_METABOLISM | KEGG_PHOSPHATIDYLINOSITOL_SIGNALING_SYSTEM | REACTOME_PHOSPHOLIPID_METABOLISM | REACTOME_GLYCEROPHOSPHOLIPID_BIOSYNTHESIS | REACTOME_METABOLISM_OF_LIPIDS_AND_LIPOPROTEINS	N2+	2 Gy	model 1
CSTF3	0.249653	3.94214	2.39358e-24	1.17732e-22	cleavage stimulation factor subunit 3	REACTOME_PROCESSING_OF_INTRONLESS_PRE_MRNAS | REACTOME_PROCESSING_OF_CAPPED_INTRON_CONTAINING_PRE_MRNA | REACTOME_RNA_POL_II_TRANSCRIPTION | REACTOME_MRNA_PROCESSING | REACTOME_MRNA_SPLICING | REACTOME_PROCESSING_OF_CAPPED_INTRONLESS_PRE_MRNA | REACTOME_TRANSCRIPTION | REACTOME_MRNA_3_END_PROCESSING | REACTOME_CLEAVAGE_OF_GROWING_TRANSCRIPT_IN_THE_TERMINATION_REGION_ | HALLMARK_DNA_REPAIR	N2+	2 Gy	model 1
PPP1R10	0.228625	6.00052	2.49123e-24	1.22128e-22	protein phosphatase 1 regulatory subunit 10	NA	N2+	2 Gy	model 1
GSK3A	0.156268	5.2397	2.88886e-24	1.41152e-22	glycogen synthase kinase 3 alpha	KEGG_CHEMOKINE_SIGNALING_PATHWAY | REACTOME_SIGNALLING_BY_NGF | REACTOME_SIGNALING_BY_SCF_KIT | REACTOME_SIGNALING_BY_ERBB4 | REACTOME_SIGNALING_BY_ERBB2 | REACTOME_SIGNALING_BY_EGFR_IN_CANCER | REACTOME_PI3K_EVENTS_IN_ERBB4_SIGNALING | REACTOME_PI3K_EVENTS_IN_ERBB2_SIGNALING | REACTOME_DOWNSTREAM_SIGNALING_EVENTS_OF_B_CELL_RECEPTOR_BCR | REACTOME_SIGNALING_BY_THE_B_CELL_RECEPTOR_BCR | REACTOME_N…	N2+	2 Gy	model 1
SRP68	0.110391	6.52773	2.90172e-24	1.41313e-22	signal recognition particle 68	KEGG_PROTEIN_EXPORT | REACTOME_TRANSLATION | REACTOME_SRP_DEPENDENT_COTRANSLATIONAL_PROTEIN_TARGETING_TO_MEMBRANE | REACTOME_METABOLISM_OF_PROTEINS	N2+	2 Gy	model 1
CABIN1	-0.17356	6.32229	3.18925e-24	1.54586e-22	calcineurin binding protein 1	NA	N2+	2 Gy	model 1
CDC25B	-0.287616	7.12928	3.19523e-24	1.54586e-22	cell division cycle 25B	KEGG_MAPK_SIGNALING_PATHWAY | KEGG_CELL_CYCLE | KEGG_PROGESTERONE_MEDIATED_OOCYTE_MATURATION | REACTOME_CELL_CYCLE | REACTOME_CELL_CYCLE_MITOTIC | REACTOME_CYCLIN_A_B1_ASSOCIATED_EVENTS_DURING_G2_M_TRANSITION | REACTOME_MITOTIC_G2_G2_M_PHASES | REACTOME_S_PHASE | HALLMARK_G2M_CHECKPOINT | HALLMARK_APOPTOSIS | HALLMARK_E2F_TARGETS	N2+	2 Gy	model 1
PRR5	0.29138	3.97426	3.24159e-24	1.56317e-22	proline rich 5	NA	N2+	2 Gy	model 1
CCNK	0.217395	3.84995	4.11386e-24	1.97733e-22	cyclin K	HALLMARK_P53_PATHWAY	N2+	2 Gy	model 1
CENPE	-0.697519	2.76592	4.1448e-24	1.98574e-22	centromere protein E	HALLMARK_MITOTIC_SPINDLE | HALLMARK_G2M_CHECKPOINT | HALLMARK_E2F_TARGETS	N2+	2 Gy	model 1
PGBD2	0.362493	1.81589	4.57109e-24	2.18288e-22	piggyBac transposable element derived 2	NA	N2+	2 Gy	model 1
CNKSR3	-0.313139	2.93892	4.88363e-24	2.32461e-22	CNKSR family member 3	NA	N2+	2 Gy	model 1
GMEB1	-0.226836	3.73549	6.16574e-24	2.92545e-22	glucocorticoid modulatory element binding protein 1	NA	N2+	2 Gy	model 1
ALPK2	-0.511838	5.06837	6.20281e-24	2.93361e-22	alpha kinase 2	NA	N2+	2 Gy	model 1
DCAF4	-0.31921	4.16352	8.87642e-24	4.18468e-22	DDB1 and CUL4 associated factor 4	NA	N2+	2 Gy	model 1
FAM49A	0.834092	0.75773	1.12262e-23	5.27558e-22	family with sequence similarity 49 member A	NA	N2+	2 Gy	model 1
CCNG1	0.221443	8.18356	1.1641e-23	5.45315e-22	cyclin G1	KEGG_P53_SIGNALING_PATHWAY | HALLMARK_MTORC1_SIGNALING | HALLMARK_P53_PATHWAY	N2+	2 Gy	model 1
ZNF672	0.201698	4.28905	1.32741e-23	6.19124e-22	zinc finger protein 672	NA	N2+	2 Gy	model 1
LRRC8C	-0.394103	2.71219	1.33005e-23	6.19124e-22	leucine rich repeat containing 8 VRAC subunit C	HALLMARK_IL2_STAT5_SIGNALING	N2+	2 Gy	model 1
NATD1	0.229356	5.40909	1.35154e-23	6.27149e-22	N-acetyltransferase domain containing 1	NA	N2+	2 Gy	model 1
RUSC2	0.234745	5.63824	1.47739e-23	6.81874e-22	RUN and SH3 domain containing 2	NA	N2+	2 Gy	model 1
MTCL1	0.276018	7.01561	1.47872e-23	6.81874e-22	microtubule crosslinking factor 1	NA	N2+	2 Gy	model 1
TLE3	-0.26604	5.19876	1.90662e-23	8.7645e-22	TLE family member 3, transcriptional corepressor	REACTOME_NOTCH1_INTRACELLULAR_DOMAIN_REGULATES_TRANSCRIPTION | REACTOME_SIGNALING_BY_NOTCH1 | REACTOME_SIGNALING_BY_NOTCH | HALLMARK_G2M_CHECKPOINT | HALLMARK_HEDGEHOG_SIGNALING	N2+	2 Gy	model 1
LIF	0.884403	0.532212	2.09528e-23	9.60185e-22	LIF interleukin 6 family cytokine	KEGG_CYTOKINE_CYTOKINE_RECEPTOR_INTERACTION | KEGG_JAK_STAT_SIGNALING_PATHWAY | HALLMARK_TNFA_SIGNALING_VIA_NFKB | HALLMARK_INFLAMMATORY_RESPONSE | HALLMARK_P53_PATHWAY | HALLMARK_IL2_STAT5_SIGNALING | HALLMARK_ALLOGRAFT_REJECTION | HALLMARK_KRAS_SIGNALING_UP	N2+	2 Gy	model 1
HIST1H2AC	0.309815	4.39565	2.38678e-23	1.09038e-21	histone cluster 1 H2A family member c	KEGG_SYSTEMIC_LUPUS_ERYTHEMATOSUS | REACTOME_MEIOSIS | REACTOME_CELL_CYCLE | REACTOME_RNA_POL_I_TRANSCRIPTION | REACTOME_TRANSCRIPTION | REACTOME_RNA_POL_I_RNA_POL_III_AND_MITOCHONDRIAL_TRANSCRIPTION | REACTOME_CHROMOSOME_MAINTENANCE | REACTOME_DEPOSITION_OF_NEW_CENPA_CONTAINING_NUCLEOSOMES_AT_THE_CENTROMERE | REACTOME_RNA_POL_I_PROMOTER_OPENING | REACTOME_MEIOTIC_RECOMBINATION | REACTOME_MEIOTIC…	N2+	2 Gy	model 1
C17orf82	0.935968	-0.97357	2.41336e-23	1.09912e-21	chromosome 17 open reading frame 82	NA	N2+	2 Gy	model 1
TSC22D1	-0.139803	6.95078	2.66959e-23	1.21208e-21	TSC22 domain family member 1	HALLMARK_TNFA_SIGNALING_VIA_NFKB | HALLMARK_ANDROGEN_RESPONSE | HALLMARK_P53_PATHWAY	N2+	2 Gy	model 1
CHML	-0.337489	3.3313	3.24596e-23	1.46925e-21	CHM like Rab escort protein	NA	N2+	2 Gy	model 1
TNFAIP2	-0.337036	5.0016	3.54821e-23	1.60115e-21	TNF alpha induced protein 2	HALLMARK_TNFA_SIGNALING_VIA_NFKB | HALLMARK_INTERFERON_GAMMA_RESPONSE	N2+	2 Gy	model 1
PTPN12	-0.217007	5.70765	3.59237e-23	1.61613e-21	protein tyrosine phosphatase non-receptor type 12	NA	N2+	2 Gy	model 1
BIN3	-0.218459	3.31933	5.06727e-23	2.27272e-21	bridging integrator 3	NA	N2+	2 Gy	model 1
INHBA	0.687221	5.42921	5.16511e-23	2.30959e-21	inhibin subunit beta A	KEGG_CYTOKINE_CYTOKINE_RECEPTOR_INTERACTION | KEGG_TGF_BETA_SIGNALING_PATHWAY | REACTOME_METABOLISM_OF_AMINO_ACIDS_AND_DERIVATIVES | REACTOME_GLYCOPROTEIN_HORMONES | REACTOME_PEPTIDE_HORMONE_BIOSYNTHESIS | HALLMARK_TNFA_SIGNALING_VIA_NFKB | HALLMARK_EPITHELIAL_MESENCHYMAL_TRANSITION | HALLMARK_INFLAMMATORY_RESPONSE | HALLMARK_ALLOGRAFT_REJECTION | HALLMARK_KRAS_SIGNALING_UP	N2+	2 Gy	model 1
FEM1B	0.157214	6.46739	5.33637e-23	2.37896e-21	fem-1 homolog B	NA	N2+	2 Gy	model 1
TCOF1	0.165488	5.46701	5.59581e-23	2.48536e-21	treacle ribosome biogenesis factor 1	HALLMARK_MYC_TARGETS_V2	N2+	2 Gy	model 1
USP1	-0.188675	5.19701	5.60872e-23	2.48536e-21	ubiquitin specific peptidase 1	REACTOME_REGULATION_OF_THE_FANCONI_ANEMIA_PATHWAY | REACTOME_FANCONI_ANEMIA_PATHWAY | REACTOME_DNA_REPAIR | HALLMARK_E2F_TARGETS | HALLMARK_MYC_TARGETS_V1	N2+	2 Gy	model 1
PLCL2	0.293241	4.08178	5.65143e-23	2.49678e-21	phospholipase C like 2	NA	N2+	2 Gy	model 1
POLR2A	0.173024	7.93572	6.47667e-23	2.85283e-21	RNA polymerase II subunit A	KEGG_PURINE_METABOLISM | KEGG_PYRIMIDINE_METABOLISM | KEGG_RNA_POLYMERASE | KEGG_HUNTINGTONS_DISEASE | REACTOME_MICRORNA_MIRNA_BIOGENESIS | REACTOME_REGULATORY_RNA_PATHWAYS | REACTOME_PROCESSING_OF_CAPPED_INTRON_CONTAINING_PRE_MRNA | REACTOME_RNA_POL_II_TRANSCRIPTION | REACTOME_MRNA_CAPPING | REACTOME_TRANSCRIPTION_COUPLED_NER_TC_NER | REACTOME_RNA_POL_II_TRANSCRIPTION_PRE_INITIATION_AND_PROMOTER…	N2+	2 Gy	model 1
MSL1	-0.155287	6.15259	6.82677e-23	2.99809e-21	MSL complex subunit 1	NA	N2+	2 Gy	model 1
ABCB9	0.410724	2.11264	7.58579e-23	3.32154e-21	ATP binding cassette subfamily B member 9	KEGG_ABC_TRANSPORTERS | KEGG_LYSOSOME | HALLMARK_PEROXISOME	N2+	2 Gy	model 1
LINC00294	0.320567	2.85529	8.27261e-23	3.61156e-21	long intergenic non-protein coding RNA 294	NA	N2+	2 Gy	model 1
DSE	0.251486	7.05071	8.51445e-23	3.70617e-21	dermatan sulfate epimerase	KEGG_GLYCOSAMINOGLYCAN_BIOSYNTHESIS_CHONDROITIN_SULFATE | REACTOME_CHONDROITIN_SULFATE_DERMATAN_SULFATE_METABOLISM | REACTOME_GLYCOSAMINOGLYCAN_METABOLISM | REACTOME_METABOLISM_OF_CARBOHYDRATES	N2+	2 Gy	model 1
SOCS2	0.375511	3.46884	8.90641e-23	3.86538e-21	suppressor of cytokine signaling 2	KEGG_JAK_STAT_SIGNALING_PATHWAY | KEGG_INSULIN_SIGNALING_PATHWAY | KEGG_TYPE_II_DIABETES_MELLITUS | REACTOME_GROWTH_HORMONE_RECEPTOR_SIGNALING | REACTOME_IMMUNE_SYSTEM | REACTOME_CYTOKINE_SIGNALING_IN_IMMUNE_SYSTEM | HALLMARK_IL2_STAT5_SIGNALING	N2+	2 Gy	model 1
DUBR	0.309442	2.43196	9.08171e-23	3.92991e-21	DPPA2 upstream binding RNA	NA	N2+	2 Gy	model 1
ZNF195	0.211788	3.38322	1.14006e-22	4.91894e-21	zinc finger protein 195	NA	N2+	2 Gy	model 1
NFKB1	-0.162125	6.19932	1.26593e-22	5.44609e-21	nuclear factor kappa B subunit 1	KEGG_MAPK_SIGNALING_PATHWAY | KEGG_CHEMOKINE_SIGNALING_PATHWAY | KEGG_APOPTOSIS | KEGG_TOLL_LIKE_RECEPTOR_SIGNALING_PATHWAY | KEGG_NOD_LIKE_RECEPTOR_SIGNALING_PATHWAY | KEGG_RIG_I_LIKE_RECEPTOR_SIGNALING_PATHWAY | KEGG_CYTOSOLIC_DNA_SENSING_PATHWAY | KEGG_T_CELL_RECEPTOR_SIGNALING_PATHWAY | KEGG_B_CELL_RECEPTOR_SIGNALING_PATHWAY | KEGG_NEUROTROPHIN_SIGNALING_PATHWAY | KEGG_ADIPOCYTOKINE_SIGNALING…	N2+	2 Gy	model 1
RHOBTB3	-0.247148	6.85168	1.33196e-22	5.71351e-21	Rho related BTB domain containing 3	HALLMARK_ESTROGEN_RESPONSE_EARLY	N2+	2 Gy	model 1
THEM6	0.325099	3.10023	1.34118e-22	5.73635e-21	thioesterase superfamily member 6	NA	N2+	2 Gy	model 1
VPS37D	0.360775	1.88594	1.48008e-22	6.31214e-21	VPS37D subunit of ESCRT-I	KEGG_ENDOCYTOSIS | REACTOME_MEMBRANE_TRAFFICKING | REACTOME_MEMBRANE_BINDING_AND_TARGETTING_OF_GAG_PROTEINS | REACTOME_ENDOSOMAL_SORTING_COMPLEX_REQUIRED_FOR_TRANSPORT_ESCRT | REACTOME_HIV_INFECTION | REACTOME_HIV_LIFE_CYCLE | REACTOME_LATE_PHASE_OF_HIV_LIFE_CYCLE | HALLMARK_DNA_REPAIR	N2+	2 Gy	model 1
TRIM22	0.193896	6.88794	1.59272e-22	6.77294e-21	tripartite motif containing 22	NA	N2+	2 Gy	model 1
GBP1	-0.376306	4.31413	1.59736e-22	6.77317e-21	guanylate binding protein 1	REACTOME_INTERFERON_GAMMA_SIGNALING | REACTOME_INTERFERON_SIGNALING | REACTOME_IMMUNE_SYSTEM | REACTOME_CYTOKINE_SIGNALING_IN_IMMUNE_SYSTEM	N2+	2 Gy	model 1
NXT1	-0.300736	3.07845	1.67e-22	7.06088e-21	nuclear transport factor 2 like export factor 1	HALLMARK_ESTROGEN_RESPONSE_EARLY | HALLMARK_ESTROGEN_RESPONSE_LATE	N2+	2 Gy	model 1
TFAP4	-0.323597	3.28316	1.68822e-22	7.11753e-21	transcription factor AP-4	NA	N2+	2 Gy	model 1
SERTAD2	0.20871	7.09235	1.69907e-22	7.14287e-21	SERTA domain containing 2	NA	N2+	2 Gy	model 1
CEP85	-0.330344	2.48946	1.97751e-22	8.28983e-21	centrosomal protein 85	NA	N2+	2 Gy	model 1
PISD	-0.233871	4.03602	2.01766e-22	8.43417e-21	phosphatidylserine decarboxylase	KEGG_GLYCEROPHOSPHOLIPID_METABOLISM	N2+	2 Gy	model 1
MLF2	0.14486	7.17963	2.24548e-22	9.35995e-21	myeloid leukemia factor 2	NA	N2+	2 Gy	model 1
ARHGEF3	0.318426	5.34467	2.39294e-22	9.94652e-21	Rho guanine nucleotide exchange factor 3	REACTOME_SIGNALING_BY_RHO_GTPASES | REACTOME_SIGNALLING_BY_NGF | REACTOME_NRAGE_SIGNALS_DEATH_THROUGH_JNK | REACTOME_CELL_DEATH_SIGNALLING_VIA_NRAGE_NRIF_AND_NADE | REACTOME_P75_NTR_RECEPTOR_MEDIATED_SIGNALLING | REACTOME_SIGNALING_BY_GPCR | REACTOME_G_ALPHA1213_SIGNALLING_EVENTS | REACTOME_GPCR_DOWNSTREAM_SIGNALING | HALLMARK_MITOTIC_SPINDLE	N2+	2 Gy	model 1
RANBP9	-0.168409	5.843	2.4693e-22	1.02241e-20	RAN binding protein 9	REACTOME_DEVELOPMENTAL_BIOLOGY | REACTOME_AXON_GUIDANCE | REACTOME_L1CAM_INTERACTIONS | HALLMARK_MITOTIC_SPINDLE	N2+	2 Gy	model 1
SOX12	-0.229765	5.66821	2.47358e-22	1.02241e-20	SRY-box 12	NA	N2+	2 Gy	model 1
TSPYL4	-0.18804	4.87498	2.60115e-22	1.07214e-20	TSPY like 4	NA	N2+	2 Gy	model 1
NDUFV3	0.206168	4.97306	3.03604e-22	1.24791e-20	NADH:ubiquinone oxidoreductase subunit V3	KEGG_OXIDATIVE_PHOSPHORYLATION | KEGG_ALZHEIMERS_DISEASE | KEGG_PARKINSONS_DISEASE | KEGG_HUNTINGTONS_DISEASE | REACTOME_TCA_CYCLE_AND_RESPIRATORY_ELECTRON_TRANSPORT | REACTOME_RESPIRATORY_ELECTRON_TRANSPORT | REACTOME_RESPIRATORY_ELECTRON_TRANSPORT_ATP_SYNTHESIS_BY_CHEMIOSMOTIC_COUPLING_AND_HEAT_PRODUCTION_BY_UNCOUPLING_PROTEINS_ | HALLMARK_GLYCOLYSIS	N2+	2 Gy	model 1
RFWD3	-0.231545	4.55275	3.27083e-22	1.34068e-20	ring finger and WD repeat domain 3	NA	N2+	2 Gy	model 1
DEDD2	0.239537	4.22263	3.51587e-22	1.43713e-20	death effector domain containing 2	NA	N2+	2 Gy	model 1
ZMYM2	-0.200273	5.5262	3.65537e-22	1.49002e-20	zinc finger MYM-type containing 2	REACTOME_SIGNALING_BY_FGFR_IN_DISEASE | REACTOME_SIGNALING_BY_FGFR1_MUTANTS | REACTOME_SIGNALING_BY_FGFR1_FUSION_MUTANTS | REACTOME_SIGNALING_BY_FGFR_MUTANTS	N2+	2 Gy	model 1
MCM10	-0.749851	1.17762	3.83121e-22	1.55674e-20	minichromosome maintenance 10 replication initiation factor	REACTOME_ACTIVATION_OF_THE_PRE_REPLICATIVE_COMPLEX | REACTOME_CELL_CYCLE | REACTOME_CELL_CYCLE_MITOTIC | REACTOME_CELL_CYCLE_CHECKPOINTS | REACTOME_M_G1_TRANSITION | REACTOME_G1_S_TRANSITION | REACTOME_MITOTIC_G1_G1_S_PHASES | REACTOME_MITOTIC_M_M_G1_PHASES | REACTOME_DNA_REPLICATION | REACTOME_ACTIVATION_OF_ATR_IN_RESPONSE_TO_REPLICATION_STRESS | REACTOME_G2_M_CHECKPOINTS	N2+	2 Gy	model 1
SLC4A11	0.57682	0.977123	3.84014e-22	1.55674e-20	solute carrier family 4 member 11	NA	N2+	2 Gy	model 1
MAP7D1	-0.181936	7.41576	4.54782e-22	1.83857e-20	MAP7 domain containing 1	NA	N2+	2 Gy	model 1
C4orf46	-0.291531	3.58637	4.75631e-22	1.9176e-20	chromosome 4 open reading frame 46	NA	N2+	2 Gy	model 1
TAOK3	-0.188207	5.16771	4.79421e-22	1.92761e-20	TAO kinase 3	KEGG_MAPK_SIGNALING_PATHWAY	N2+	2 Gy	model 1
TMEM201	-0.256009	3.6837	4.8276e-22	1.93576e-20	transmembrane protein 201	NA	N2+	2 Gy	model 1
NFKBIE	0.342837	2.7678	5.06905e-22	2.02707e-20	NFKB inhibitor epsilon	KEGG_T_CELL_RECEPTOR_SIGNALING_PATHWAY | KEGG_B_CELL_RECEPTOR_SIGNALING_PATHWAY | KEGG_NEUROTROPHIN_SIGNALING_PATHWAY | KEGG_ADIPOCYTOKINE_SIGNALING_PATHWAY | REACTOME_DOWNSTREAM_SIGNALING_EVENTS_OF_B_CELL_RECEPTOR_BCR | REACTOME_ACTIVATION_OF_NF_KAPPAB_IN_B_CELLS | REACTOME_SIGNALING_BY_THE_B_CELL_RECEPTOR_BCR | REACTOME_IMMUNE_SYSTEM | REACTOME_ADAPTIVE_IMMUNE_SYSTEM | HALLMARK_TNFA_SIGNALING_V…	N2+	2 Gy	model 1
ZBTB14	-0.19042	3.67023	5.48385e-22	2.18702e-20	zinc finger and BTB domain containing 14	NA	N2+	2 Gy	model 1
KSR1	0.281472	3.31908	5.67406e-22	2.25678e-20	kinase suppressor of ras 1	NA	N2+	2 Gy	model 1
ARHGAP35	-0.178056	7.37613	5.86493e-22	2.32642e-20	Rho GTPase activating protein 35	KEGG_FOCAL_ADHESION | KEGG_LEUKOCYTE_TRANSENDOTHELIAL_MIGRATION | KEGG_REGULATION_OF_ACTIN_CYTOSKELETON | REACTOME_SIGNALING_BY_RHO_GTPASES | REACTOME_DEVELOPMENTAL_BIOLOGY | REACTOME_AXON_GUIDANCE | REACTOME_SEMA4D_IN_SEMAPHORIN_SIGNALING | REACTOME_SEMAPHORIN_INTERACTIONS	N2+	2 Gy	model 1
TCP11L1	0.257625	3.87285	6.02199e-22	2.38232e-20	t-complex 11 like 1	NA	N2+	2 Gy	model 1
RALGDS	0.203836	5.40644	6.44949e-22	2.54462e-20	ral guanine nucleotide dissociation stimulator	KEGG_PATHWAYS_IN_CANCER | KEGG_COLORECTAL_CANCER | KEGG_PANCREATIC_CANCER | REACTOME_SIGNALLING_BY_NGF | REACTOME_SIGNALLING_TO_RAS | REACTOME_NGF_SIGNALLING_VIA_TRKA_FROM_THE_PLASMA_MEMBRANE | REACTOME_SIGNALLING_TO_ERKS | REACTOME_P38MAPK_EVENTS | HALLMARK_P53_PATHWAY	N2+	2 Gy	model 1
TGS1	0.183671	4.47694	6.8075e-22	2.67871e-20	trimethylguanosine synthase 1	REACTOME_METABOLISM_OF_NON_CODING_RNA | REACTOME_DEVELOPMENTAL_BIOLOGY | REACTOME_BMAL1_CLOCK_NPAS2_ACTIVATES_CIRCADIAN_EXPRESSION | REACTOME_PPARA_ACTIVATES_GENE_EXPRESSION | REACTOME_RORA_ACTIVATES_CIRCADIAN_EXPRESSION | REACTOME_YAP1_AND_WWTR1_TAZ_STIMULATED_GENE_EXPRESSION | REACTOME_CIRCADIAN_REPRESSION_OF_EXPRESSION_BY_REV_ERBA | REACTOME_GENERIC_TRANSCRIPTION_PATHWAY | REACTOME_METABOLISM_…	N2+	2 Gy	model 1
MAMLD1	-0.321312	5.33173	7.2464e-22	2.84383e-20	mastermind like domain containing 1	REACTOME_PRE_NOTCH_TRANSCRIPTION_AND_TRANSLATION | REACTOME_PRE_NOTCH_EXPRESSION_AND_PROCESSING | REACTOME_NOTCH1_INTRACELLULAR_DOMAIN_REGULATES_TRANSCRIPTION | REACTOME_SIGNALING_BY_NOTCH1 | REACTOME_GENERIC_TRANSCRIPTION_PATHWAY | REACTOME_NOTCH_HLH_TRANSCRIPTION_PATHWAY | REACTOME_SIGNALING_BY_NOTCH	N2+	2 Gy	model 1
ARNT2	-0.308332	4.69859	8.34598e-22	3.26667e-20	aryl hydrocarbon receptor nuclear translocator 2	KEGG_PATHWAYS_IN_CANCER | KEGG_RENAL_CELL_CARCINOMA	N2+	2 Gy	model 1
PHLPP2	-0.321542	3.82459	8.78319e-22	3.4287e-20	PH domain and leucine rich repeat protein phosphatase 2	NA	N2+	2 Gy	model 1
APTX	0.162528	4.29856	9.09707e-22	3.54186e-20	aprataxin	NA	N2+	2 Gy	model 1
EHD4	-0.233115	5.39547	1.06202e-21	4.12401e-20	EH domain containing 4	KEGG_ENDOCYTOSIS	N2+	2 Gy	model 1
TAF5L	-0.198807	3.85641	1.32525e-21	5.13266e-20	TATA-box binding protein associated factor 5 like	KEGG_BASAL_TRANSCRIPTION_FACTORS	N2+	2 Gy	model 1
ELF1	-0.182212	6.08569	1.39181e-21	5.37632e-20	E74 like ETS transcription factor 1	HALLMARK_ESTROGEN_RESPONSE_EARLY | HALLMARK_INTERFERON_ALPHA_RESPONSE	N2+	2 Gy	model 1
ARRDC4	-0.442485	4.52907	1.42786e-21	5.50119e-20	arrestin domain containing 4	NA	N2+	2 Gy	model 1
ECT2	-0.393739	3.77614	1.43861e-21	5.52814e-20	epithelial cell transforming 2	REACTOME_SIGNALING_BY_RHO_GTPASES | REACTOME_SIGNALLING_BY_NGF | REACTOME_NRAGE_SIGNALS_DEATH_THROUGH_JNK | REACTOME_CELL_DEATH_SIGNALLING_VIA_NRAGE_NRIF_AND_NADE | REACTOME_P75_NTR_RECEPTOR_MEDIATED_SIGNALLING | REACTOME_SIGNALING_BY_GPCR | REACTOME_G_ALPHA1213_SIGNALLING_EVENTS | REACTOME_GPCR_DOWNSTREAM_SIGNALING | HALLMARK_MITOTIC_SPINDLE	N2+	2 Gy	model 1
TIFA	-0.257289	2.82403	1.515e-21	5.80658e-20	TRAF interacting protein with forkhead associated domain	NA	N2+	2 Gy	model 1
GRHL3	1.58154	-3.70503	1.65784e-21	6.33758e-20	grainyhead like transcription factor 3	NA	N2+	2 Gy	model 1
NCS1	0.156459	6.81162	1.68237e-21	6.41474e-20	neuronal calcium sensor 1	HALLMARK_IL2_STAT5_SIGNALING	N2+	2 Gy	model 1
RALGPS2	-0.270886	5.63617	1.82333e-21	6.93429e-20	Ral GEF with PH domain and SH3 binding motif 2	NA	N2+	2 Gy	model 1
CEP85L	0.336132	3.39302	1.83816e-21	6.97274e-20	centrosomal protein 85 like	NA	N2+	2 Gy	model 1
MALT1	-0.246444	4.49287	1.84685e-21	6.98772e-20	MALT1 paracaspase	KEGG_T_CELL_RECEPTOR_SIGNALING_PATHWAY | KEGG_B_CELL_RECEPTOR_SIGNALING_PATHWAY | REACTOME_DOWNSTREAM_SIGNALING_EVENTS_OF_B_CELL_RECEPTOR_BCR | REACTOME_ACTIVATION_OF_NF_KAPPAB_IN_B_CELLS | REACTOME_SIGNALING_BY_THE_B_CELL_RECEPTOR_BCR | REACTOME_TCR_SIGNALING | REACTOME_DOWNSTREAM_TCR_SIGNALING | REACTOME_IMMUNE_SYSTEM | REACTOME_ADAPTIVE_IMMUNE_SYSTEM	N2+	2 Gy	model 1
DNAJB4	0.263132	4.78872	2.05649e-21	7.76101e-20	DnaJ heat shock protein family (Hsp40) member B4	HALLMARK_TNFA_SIGNALING_VIA_NFKB	N2+	2 Gy	model 1
PPIF	-0.266621	5.54128	2.24871e-21	8.46477e-20	peptidylprolyl isomerase F	HALLMARK_ESTROGEN_RESPONSE_EARLY | HALLMARK_ESTROGEN_RESPONSE_LATE | HALLMARK_UV_RESPONSE_UP	N2+	2 Gy	model 1
ADNP	-0.124994	6.44707	2.73093e-21	1.02538e-19	activity dependent neuroprotector homeobox	NA	N2+	2 Gy	model 1
CDC20	-0.65219	3.00399	2.91368e-21	1.09123e-19	cell division cycle 20	KEGG_CELL_CYCLE | KEGG_OOCYTE_MEIOSIS | KEGG_UBIQUITIN_MEDIATED_PROTEOLYSIS | REACTOME_INHIBITION_OF_THE_PROTEOLYTIC_ACTIVITY_OF_APC_C_REQUIRED_FOR_THE_ONSET_OF_ANAPHASE_BY_MITOTIC_SPINDLE_CHECKPOINT_COMPONENTS | REACTOME_CELL_CYCLE | REACTOME_CELL_CYCLE_MITOTIC | REACTOME_CELL_CYCLE_CHECKPOINTS | REACTOME_REGULATION_OF_MITOTIC_CELL_CYCLE | REACTOME_MITOTIC_M_M_G1_PHASES | REACTOME_DNA_REPLICATIO…	N2+	2 Gy	model 1
TRIM27	-0.128046	5.85407	3.10153e-21	1.15864e-19	tripartite motif containing 27	NA	N2+	2 Gy	model 1
EVI2A	0.562201	2.73333	3.222e-21	1.2006e-19	ecotropic viral integration site 2A	NA	N2+	2 Gy	model 1
ELFN2	0.738286	1.53098	3.55364e-21	1.32084e-19	extracellular leucine rich repeat and fibronectin type III domain containing 2	NA	N2+	2 Gy	model 1
DLGAP5	-0.719409	2.64592	3.86966e-21	1.43469e-19	DLG associated protein 5	HALLMARK_MITOTIC_SPINDLE | HALLMARK_E2F_TARGETS	N2+	2 Gy	model 1
C1orf174	-0.19458	4.03073	4.07495e-21	1.50608e-19	chromosome 1 open reading frame 174	NA	N2+	2 Gy	model 1
AMD1	-0.225104	5.72233	4.08262e-21	1.50608e-19	adenosylmethionine decarboxylase 1	KEGG_CYSTEINE_AND_METHIONINE_METABOLISM | KEGG_ARGININE_AND_PROLINE_METABOLISM | REACTOME_METABOLISM_OF_AMINO_ACIDS_AND_DERIVATIVES | REACTOME_METABOLISM_OF_POLYAMINES | HALLMARK_G2M_CHECKPOINT | HALLMARK_UV_RESPONSE_UP	N2+	2 Gy	model 1
MAGEF1	-0.165609	4.46773	4.46714e-21	1.64382e-19	MAGE family member F1	NA	N2+	2 Gy	model 1
HIST1H2BK	0.293432	3.04997	4.5471e-21	1.66908e-19	histone cluster 1 H2B family member k	KEGG_SYSTEMIC_LUPUS_ERYTHEMATOSUS | REACTOME_MEIOSIS | REACTOME_CELL_CYCLE | REACTOME_RNA_POL_I_TRANSCRIPTION | REACTOME_TRANSCRIPTION | REACTOME_RNA_POL_I_RNA_POL_III_AND_MITOCHONDRIAL_TRANSCRIPTION | REACTOME_CHROMOSOME_MAINTENANCE | REACTOME_DEPOSITION_OF_NEW_CENPA_CONTAINING_NUCLEOSOMES_AT_THE_CENTROMERE | REACTOME_RNA_POL_I_PROMOTER_OPENING | REACTOME_MEIOTIC_RECOMBINATION | REACTOME_MEIOTIC…	N2+	2 Gy	model 1
FZD6	0.294389	4.46141	4.63001e-21	1.6953e-19	frizzled class receptor 6	KEGG_WNT_SIGNALING_PATHWAY | KEGG_MELANOGENESIS | KEGG_PATHWAYS_IN_CANCER | KEGG_BASAL_CELL_CARCINOMA | REACTOME_SIGNALING_BY_GPCR | REACTOME_CLASS_B_2_SECRETIN_FAMILY_RECEPTORS | REACTOME_GPCR_LIGAND_BINDING	N2+	2 Gy	model 1
PPAT	-0.296066	3.38279	4.90455e-21	1.79138e-19	phosphoribosyl pyrophosphate amidotransferase	KEGG_PURINE_METABOLISM | KEGG_ALANINE_ASPARTATE_AND_GLUTAMATE_METABOLISM | REACTOME_METABOLISM_OF_NUCLEOTIDES | REACTOME_PURINE_RIBONUCLEOSIDE_MONOPHOSPHATE_BIOSYNTHESIS | REACTOME_PURINE_METABOLISM | HALLMARK_UV_RESPONSE_UP	N2+	2 Gy	model 1
TMEM200A	0.273469	7.04761	5.14784e-21	1.87559e-19	transmembrane protein 200A	NA	N2+	2 Gy	model 1
AKAP8L	-0.237887	4.45671	5.69131e-21	2.06444e-19	A-kinase anchoring protein 8 like	NA	N2+	2 Gy	model 1
DNAJC18	0.180402	4.17928	5.69415e-21	2.06444e-19	DnaJ heat shock protein family (Hsp40) member C18	NA	N2+	2 Gy	model 1
LEO1	0.166497	4.91358	5.72624e-21	2.07099e-19	LEO1 homolog, Paf1/RNA polymerase II complex component	NA	N2+	2 Gy	model 1
MEX3B	0.36387	2.77385	5.76689e-21	2.08059e-19	mex-3 RNA binding family member B	NA	N2+	2 Gy	model 1
RNF24	-0.202629	6.25956	5.82271e-21	2.09561e-19	ring finger protein 24	NA	N2+	2 Gy	model 1
PLCD1	0.253965	5.0633	7.07155e-21	2.53888e-19	phospholipase C delta 1	KEGG_INOSITOL_PHOSPHATE_METABOLISM | KEGG_CALCIUM_SIGNALING_PATHWAY | KEGG_PHOSPHATIDYLINOSITOL_SIGNALING_SYSTEM	N2+	2 Gy	model 1
SH2D4A	-0.315913	5.01988	7.08922e-21	2.53904e-19	SH2 domain containing 4A	NA	N2+	2 Gy	model 1
AXIN1	-0.207538	4.56491	7.98035e-21	2.85129e-19	axin 1	KEGG_WNT_SIGNALING_PATHWAY | KEGG_PATHWAYS_IN_CANCER | KEGG_COLORECTAL_CANCER | KEGG_ENDOMETRIAL_CANCER | KEGG_BASAL_CELL_CARCINOMA | REACTOME_SIGNALING_BY_WNT | REACTOME_CTNNB1_PHOSPHORYLATION_CASCADE | HALLMARK_WNT_BETA_CATENIN_SIGNALING	N2+	2 Gy	model 1
LOC100129484	0.563788	0.276908	8.46176e-21	3.01598e-19	uncharacterized LOC100129484	NA	N2+	2 Gy	model 1
POLD3	-0.207923	4.06297	1.00073e-20	3.55827e-19	DNA polymerase delta 3, accessory subunit	KEGG_PURINE_METABOLISM | KEGG_PYRIMIDINE_METABOLISM | KEGG_DNA_REPLICATION | KEGG_BASE_EXCISION_REPAIR | KEGG_NUCLEOTIDE_EXCISION_REPAIR | KEGG_MISMATCH_REPAIR | KEGG_HOMOLOGOUS_RECOMBINATION | REACTOME_BASE_EXCISION_REPAIR | REACTOME_RESOLUTION_OF_AP_SITES_VIA_THE_MULTIPLE_NUCLEOTIDE_PATCH_REPLACEMENT_PATHWAY | REACTOME_CELL_CYCLE | REACTOME_PROCESSIVE_SYNTHESIS_ON_THE_LAGGING_STRAND | REACTOME_…	N2+	2 Gy	model 1
CLCF1	-0.271191	2.85103	1.09341e-20	3.87843e-19	cardiotrophin like cytokine factor 1	KEGG_CYTOKINE_CYTOKINE_RECEPTOR_INTERACTION | KEGG_JAK_STAT_SIGNALING_PATHWAY | HALLMARK_TNFA_SIGNALING_VIA_NFKB	N2+	2 Gy	model 1
MSX2	0.553118	2.25915	1.25604e-20	4.44464e-19	msh homeobox 2	NA	N2+	2 Gy	model 1
H2AFY	0.114375	6.17242	1.38826e-20	4.90076e-19	H2A histone family member Y	KEGG_SYSTEMIC_LUPUS_ERYTHEMATOSUS	N2+	2 Gy	model 1
SNX7	0.158602	5.52191	1.43154e-20	5.04148e-19	sorting nexin 7	NA	N2+	2 Gy	model 1
PJA1	-0.168319	5.16443	1.47893e-20	5.19597e-19	praja ring finger ubiquitin ligase 1	REACTOME_IMMUNE_SYSTEM | REACTOME_ADAPTIVE_IMMUNE_SYSTEM | REACTOME_CLASS_I_MHC_MEDIATED_ANTIGEN_PROCESSING_PRESENTATION | REACTOME_ANTIGEN_PROCESSING_UBIQUITINATION_PROTEASOME_DEGRADATION	N2+	2 Gy	model 1
RARA	-0.2083	5.37544	1.73568e-20	6.08352e-19	retinoic acid receptor alpha	KEGG_PATHWAYS_IN_CANCER | KEGG_ACUTE_MYELOID_LEUKEMIA | REACTOME_GENERIC_TRANSCRIPTION_PATHWAY | REACTOME_NUCLEAR_RECEPTOR_TRANSCRIPTION_PATHWAY | HALLMARK_APOPTOSIS | HALLMARK_ESTROGEN_RESPONSE_EARLY	N2+	2 Gy	model 1
SMARCD1	-0.139539	5.3557	1.79122e-20	6.26333e-19	SWI/SNF related, matrix associated, actin dependent regulator of chromatin, subfamily d, member 1	NA	N2+	2 Gy	model 1
ZBTB1	-0.173892	5.06948	1.80403e-20	6.29319e-19	zinc finger and BTB domain containing 1	NA	N2+	2 Gy	model 1
ISCU	0.135651	6.5866	1.8391e-20	6.40043e-19	iron-sulfur cluster assembly enzyme	HALLMARK_OXIDATIVE_PHOSPHORYLATION | HALLMARK_P53_PATHWAY | HALLMARK_COAGULATION	N2+	2 Gy	model 1
RGS20	0.779545	-0.339555	1.924e-20	6.68014e-19	regulator of G protein signaling 20	REACTOME_SIGNALING_BY_GPCR | REACTOME_GPCR_DOWNSTREAM_SIGNALING | REACTOME_G_ALPHA_I_SIGNALLING_EVENTS | REACTOME_G_ALPHA_Z_SIGNALLING_EVENTS	N2+	2 Gy	model 1
MARCKS	-0.175193	8.68902	2.11764e-20	7.33517e-19	myristoylated alanine rich protein kinase C substrate	KEGG_FC_GAMMA_R_MEDIATED_PHAGOCYTOSIS | REACTOME_INTEGRATION_OF_ENERGY_METABOLISM | REACTOME_REGULATION_OF_INSULIN_SECRETION | REACTOME_REGULATION_OF_INSULIN_SECRETION_BY_ACETYLCHOLINE | HALLMARK_TNFA_SIGNALING_VIA_NFKB | HALLMARK_MITOTIC_SPINDLE | HALLMARK_G2M_CHECKPOINT	N2+	2 Gy	model 1
SMAD3	-0.193561	7.26498	2.15119e-20	7.43395e-19	SMAD family member 3	KEGG_CELL_CYCLE | KEGG_WNT_SIGNALING_PATHWAY | KEGG_TGF_BETA_SIGNALING_PATHWAY | KEGG_ADHERENS_JUNCTION | KEGG_PATHWAYS_IN_CANCER | KEGG_COLORECTAL_CANCER | KEGG_PANCREATIC_CANCER | KEGG_CHRONIC_MYELOID_LEUKEMIA | REACTOME_DEVELOPMENTAL_BIOLOGY | REACTOME_SIGNALING_BY_NODAL | REACTOME_DOWNREGULATION_OF_TGF_BETA_RECEPTOR_SIGNALING | REACTOME_SMAD2_SMAD3_SMAD4_HETEROTRIMER_REGULATES_TRANSCRIPTION |…	N2+	2 Gy	model 1
CEP68	0.215588	4.80332	2.28861e-20	7.89035e-19	centrosomal protein 68	NA	N2+	2 Gy	model 1
SLC10A3	0.153842	5.70211	2.33423e-20	8.02889e-19	solute carrier family 10 member 3	HALLMARK_HEME_METABOLISM	N2+	2 Gy	model 1
ZNF598	-0.211245	4.84527	2.36986e-20	8.13248e-19	zinc finger protein 598	NA	N2+	2 Gy	model 1
H1F0	-0.180053	6.52608	2.64422e-20	9.05293e-19	H1 histone family member 0	REACTOME_APOPTOSIS_INDUCED_DNA_FRAGMENTATION | REACTOME_APOPTOSIS | REACTOME_APOPTOTIC_EXECUTION_PHASE | HALLMARK_APOPTOSIS | HALLMARK_ANDROGEN_RESPONSE | HALLMARK_HEME_METABOLISM	N2+	2 Gy	model 1
TPBG	-0.135582	6.84057	2.77103e-20	9.46513e-19	trophoblast glycoprotein	HALLMARK_HYPOXIA | HALLMARK_ESTROGEN_RESPONSE_EARLY | HALLMARK_ESTROGEN_RESPONSE_LATE | HALLMARK_INFLAMMATORY_RESPONSE | HALLMARK_GLYCOLYSIS	N2+	2 Gy	model 1
SH2B3	-0.270132	5.44405	3.50487e-20	1.19441e-18	SH2B adaptor protein 3	KEGG_NEUROTROPHIN_SIGNALING_PATHWAY | REACTOME_SIGNALING_BY_SCF_KIT | REACTOME_REGULATION_OF_KIT_SIGNALING | REACTOME_FACTORS_INVOLVED_IN_MEGAKARYOCYTE_DEVELOPMENT_AND_PLATELET_PRODUCTION | REACTOME_HEMOSTASIS | HALLMARK_COMPLEMENT	N2+	2 Gy	model 1
HILPDA	-0.261188	2.58782	3.52164e-20	1.19736e-18	hypoxia inducible lipid droplet associated	NA	N2+	2 Gy	model 1
CREM	0.175944	3.53633	3.73425e-20	1.26673e-18	cAMP responsive element modulator	NA	N2+	2 Gy	model 1
ASB13	-0.214615	3.98769	3.87754e-20	1.31231e-18	ankyrin repeat and SOCS box containing 13	REACTOME_IMMUNE_SYSTEM | REACTOME_ADAPTIVE_IMMUNE_SYSTEM | REACTOME_CLASS_I_MHC_MEDIATED_ANTIGEN_PROCESSING_PRESENTATION | REACTOME_ANTIGEN_PROCESSING_UBIQUITINATION_PROTEASOME_DEGRADATION | HALLMARK_ESTROGEN_RESPONSE_EARLY	N2+	2 Gy	model 1
RPAP2	0.212812	4.37488	3.96902e-20	1.3402e-18	RNA polymerase II associated protein 2	NA	N2+	2 Gy	model 1
TXNIP	-0.570683	8.07745	4.1076e-20	1.38383e-18	thioredoxin interacting protein	REACTOME_INNATE_IMMUNE_SYSTEM | REACTOME_IMMUNE_SYSTEM | REACTOME_THE_NLRP3_INFLAMMASOME | REACTOME_INFLAMMASOMES | REACTOME_NUCLEOTIDE_BINDING_DOMAIN_LEUCINE_RICH_REPEAT_CONTAINING_RECEPTOR_NLR_SIGNALING_PATHWAYS | HALLMARK_APOPTOSIS | HALLMARK_INTERFERON_ALPHA_RESPONSE | HALLMARK_INTERFERON_GAMMA_RESPONSE | HALLMARK_P53_PATHWAY	N2+	2 Gy	model 1
NUP153	-0.183515	5.629	4.28104e-20	1.43898e-18	nucleoporin 153	REACTOME_METABOLISM_OF_NON_CODING_RNA | REACTOME_ANTIVIRAL_MECHANISM_BY_IFN_STIMULATED_GENES | REACTOME_PROCESSING_OF_CAPPED_INTRON_CONTAINING_PRE_MRNA | REACTOME_TRANSPORT_OF_MATURE_TRANSCRIPT_TO_CYTOPLASM | REACTOME_TRANSMEMBRANE_TRANSPORT_OF_SMALL_MOLECULES | REACTOME_MRNA_PROCESSING | REACTOME_TRANSPORT_OF_MATURE_MRNA_DERIVED_FROM_AN_INTRONLESS_TRANSCRIPT | REACTOME_SLC_MEDIATED_TRANSMEMBRANE…	N2+	2 Gy	model 1
ZNF710	-0.234212	3.27532	5.05975e-20	1.69685e-18	zinc finger protein 710	NA	N2+	2 Gy	model 1
NEK11	-0.25052	3.4582	5.11637e-20	1.71195e-18	NIMA related kinase 11	NA	N2+	2 Gy	model 1
MAP2K3	-0.405507	6.06896	5.49614e-20	1.83486e-18	mitogen-activated protein kinase kinase 3	KEGG_MAPK_SIGNALING_PATHWAY | KEGG_TOLL_LIKE_RECEPTOR_SIGNALING_PATHWAY | KEGG_FC_EPSILON_RI_SIGNALING_PATHWAY | KEGG_GNRH_SIGNALING_PATHWAY | KEGG_AMYOTROPHIC_LATERAL_SCLEROSIS_ALS | REACTOME_TRIF_MEDIATED_TLR3_SIGNALING | REACTOME_MAP_KINASE_ACTIVATION_IN_TLR_CASCADE | REACTOME_ACTIVATED_TAK1_MEDIATES_P38_MAPK_ACTIVATION | REACTOME_TRAF6_MEDIATED_INDUCTION_OF_NFKB_AND_MAP_KINASES_UPON_TLR7_8_OR…	N2+	2 Gy	model 1
KCNN4	0.765298	0.692139	5.52261e-20	1.83954e-18	potassium calcium-activated channel subfamily N member 4	REACTOME_NEURONAL_SYSTEM | REACTOME_POTASSIUM_CHANNELS | HALLMARK_KRAS_SIGNALING_UP	N2+	2 Gy	model 1
C1orf198	-0.300408	6.96692	6.42658e-20	2.13583e-18	chromosome 1 open reading frame 198	NA	N2+	2 Gy	model 1
BAG1	0.186524	5.66338	7.11264e-20	2.35852e-18	BCL2 associated athanogene 1	HALLMARK_ESTROGEN_RESPONSE_EARLY | HALLMARK_ESTROGEN_RESPONSE_LATE | HALLMARK_MYOGENESIS	N2+	2 Gy	model 1
MEX3A	-0.404757	1.87096	7.33087e-20	2.42543e-18	mex-3 RNA binding family member A	NA	N2+	2 Gy	model 1
SNCAIP	0.614558	0.861838	7.40351e-20	2.44399e-18	synuclein alpha interacting protein	KEGG_PARKINSONS_DISEASE	N2+	2 Gy	model 1
ANKLE2	-0.148254	5.87272	8.03752e-20	2.64736e-18	ankyrin repeat and LEM domain containing 2	NA	N2+	2 Gy	model 1
CRTC3	-0.162285	5.89073	8.69462e-20	2.85741e-18	CREB regulated transcription coactivator 3	NA	N2+	2 Gy	model 1
LAMC2	0.429708	2.05322	8.85702e-20	2.90432e-18	laminin subunit gamma 2	KEGG_FOCAL_ADHESION | KEGG_ECM_RECEPTOR_INTERACTION | KEGG_PATHWAYS_IN_CANCER | KEGG_SMALL_CELL_LUNG_CANCER | REACTOME_CELL_CELL_COMMUNICATION | REACTOME_CELL_JUNCTION_ORGANIZATION | HALLMARK_ESTROGEN_RESPONSE_LATE | HALLMARK_APICAL_JUNCTION | HALLMARK_EPITHELIAL_MESENCHYMAL_TRANSITION	N2+	2 Gy	model 1
HIST1H3E	0.720057	0.0444101	9.25136e-20	3.0269e-18	histone cluster 1 H3 family member e	KEGG_SYSTEMIC_LUPUS_ERYTHEMATOSUS | REACTOME_MEIOSIS | REACTOME_RNA_POL_I_TRANSCRIPTION | REACTOME_TRANSCRIPTION | REACTOME_RNA_POL_I_RNA_POL_III_AND_MITOCHONDRIAL_TRANSCRIPTION | REACTOME_RNA_POL_I_PROMOTER_OPENING | REACTOME_FACTORS_INVOLVED_IN_MEGAKARYOCYTE_DEVELOPMENT_AND_PLATELET_PRODUCTION | REACTOME_MEIOTIC_RECOMBINATION | REACTOME_HEMOSTASIS | REACTOME_AMYLOIDS	N2+	2 Gy	model 1
UNC5B-AS1	1.1034	-1.81312	9.72612e-20	3.17519e-18	UNC5B antisense RNA 1	NA	N2+	2 Gy	model 1
STOM	0.251241	8.34253	1.023e-19	3.3323e-18	stomatin	HALLMARK_ADIPOGENESIS | HALLMARK_P53_PATHWAY	N2+	2 Gy	model 1
MIR34AHG	0.73904	1.05158	1.08925e-19	3.54031e-18	MIR34A host gene	NA	N2+	2 Gy	model 1
SLC20A1	-0.390935	6.66613	1.25657e-19	4.07517e-18	solute carrier family 20 member 1	REACTOME_TRANSMEMBRANE_TRANSPORT_OF_SMALL_MOLECULES | REACTOME_SLC_MEDIATED_TRANSMEMBRANE_TRANSPORT | REACTOME_TRANSPORT_OF_INORGANIC_CATIONS_ANIONS_AND_AMINO_ACIDS_OLIGOPEPTIDES | HALLMARK_TGF_BETA_SIGNALING | HALLMARK_APOPTOSIS	N2+	2 Gy	model 1
ACVR1B	-0.176194	4.66318	1.30545e-19	4.22438e-18	activin A receptor type 1B	KEGG_CYTOKINE_CYTOKINE_RECEPTOR_INTERACTION | REACTOME_DEVELOPMENTAL_BIOLOGY | REACTOME_SIGNALING_BY_NODAL | HALLMARK_IL6_JAK_STAT3_SIGNALING | HALLMARK_INFLAMMATORY_RESPONSE | HALLMARK_P53_PATHWAY	N2+	2 Gy	model 1
STAM	0.150981	5.30628	1.31958e-19	4.26078e-18	signal transducing adaptor molecule	KEGG_ENDOCYTOSIS | KEGG_JAK_STAT_SIGNALING_PATHWAY | REACTOME_MEMBRANE_TRAFFICKING | REACTOME_SIGNALING_BY_EGFR_IN_CANCER | REACTOME_EGFR_DOWNREGULATION | REACTOME_ENDOSOMAL_SORTING_COMPLEX_REQUIRED_FOR_TRANSPORT_ESCRT | HALLMARK_PROTEIN_SECRETION	N2+	2 Gy	model 1
ARHGAP11A	-0.39379	3.89299	1.46989e-19	4.73574e-18	Rho GTPase activating protein 11A	REACTOME_SIGNALING_BY_RHO_GTPASES	N2+	2 Gy	model 1
RAF1	-0.114656	6.24057	1.51705e-19	4.87703e-18	Raf-1 proto-oncogene, serine/threonine kinase	KEGG_MAPK_SIGNALING_PATHWAY | KEGG_ERBB_SIGNALING_PATHWAY | KEGG_CHEMOKINE_SIGNALING_PATHWAY | KEGG_VASCULAR_SMOOTH_MUSCLE_CONTRACTION | KEGG_VEGF_SIGNALING_PATHWAY | KEGG_FOCAL_ADHESION | KEGG_GAP_JUNCTION | KEGG_NATURAL_KILLER_CELL_MEDIATED_CYTOTOXICITY | KEGG_T_CELL_RECEPTOR_SIGNALING_PATHWAY | KEGG_B_CELL_RECEPTOR_SIGNALING_PATHWAY | KEGG_FC_EPSILON_RI_SIGNALING_PATHWAY | KEGG_FC_GAMMA_R_MEDI…	N2+	2 Gy	model 1
CXXC5	-0.244868	7.30614	1.54126e-19	4.94409e-18	CXXC finger protein 5	NA	N2+	2 Gy	model 1
C5orf30	-0.304202	3.23617	1.56044e-19	4.99477e-18	chromosome 5 open reading frame 30	NA	N2+	2 Gy	model 1
GNAI1	0.245463	4.58618	1.6836e-19	5.37733e-18	G protein subunit alpha i1	KEGG_CHEMOKINE_SIGNALING_PATHWAY | KEGG_AXON_GUIDANCE | KEGG_TIGHT_JUNCTION | KEGG_GAP_JUNCTION | KEGG_LEUKOCYTE_TRANSENDOTHELIAL_MIGRATION | KEGG_LONG_TERM_DEPRESSION | KEGG_PROGESTERONE_MEDIATED_OOCYTE_MATURATION | KEGG_MELANOGENESIS | REACTOME_TRANSMISSION_ACROSS_CHEMICAL_SYNAPSES | REACTOME_NEURONAL_SYSTEM | REACTOME_SIGNALING_BY_GPCR | REACTOME_INTEGRATION_OF_ENERGY_METABOLISM | REACTOME_OPI…	N2+	2 Gy	model 1
EED	0.184023	3.83482	1.78815e-19	5.6989e-18	embryonic ectoderm development	HALLMARK_E2F_TARGETS	N2+	2 Gy	model 1
BCAS2	0.154816	4.42125	1.80605e-19	5.74355e-18	BCAS2 pre-mRNA processing factor	KEGG_SPLICEOSOME	N2+	2 Gy	model 1
SRSF4	-0.106597	6.12533	1.81428e-19	5.75731e-18	serine and arginine rich splicing factor 4	KEGG_SPLICEOSOME | REACTOME_PROCESSING_OF_CAPPED_INTRON_CONTAINING_PRE_MRNA | REACTOME_TRANSPORT_OF_MATURE_TRANSCRIPT_TO_CYTOPLASM | REACTOME_RNA_POL_II_TRANSCRIPTION | REACTOME_MRNA_PROCESSING | REACTOME_MRNA_SPLICING | REACTOME_TRANSCRIPTION | REACTOME_MRNA_3_END_PROCESSING | REACTOME_CLEAVAGE_OF_GROWING_TRANSCRIPT_IN_THE_TERMINATION_REGION_	N2+	2 Gy	model 1
PPP1R14C	0.906166	0.150564	2.01852e-19	6.39168e-18	protein phosphatase 1 regulatory inhibitor subunit 14C	NA	N2+	2 Gy	model 1
RETSAT	0.172671	5.91132	2.13384e-19	6.74238e-18	retinol saturase	KEGG_RETINOL_METABOLISM | HALLMARK_APOPTOSIS | HALLMARK_ADIPOGENESIS | HALLMARK_XENOBIOTIC_METABOLISM | HALLMARK_FATTY_ACID_METABOLISM | HALLMARK_OXIDATIVE_PHOSPHORYLATION | HALLMARK_P53_PATHWAY | HALLMARK_BILE_ACID_METABOLISM | HALLMARK_PEROXISOME	N2+	2 Gy	model 1
CDR2	-0.16496	5.42099	2.1661e-19	6.8297e-18	cerebellar degeneration related protein 2	HALLMARK_HEME_METABOLISM	N2+	2 Gy	model 1
USP22	-0.145754	7.43275	2.38141e-19	7.49257e-18	ubiquitin specific peptidase 22	NA	N2+	2 Gy	model 1
DTWD1	-0.15437	5.13651	2.88144e-19	9.04649e-18	DTW domain containing 1	NA	N2+	2 Gy	model 1
RAB3IL1	-0.238858	5.98775	3.2589e-19	1.02098e-17	RAB3A interacting protein like 1	NA	N2+	2 Gy	model 1
BTG1	0.174788	6.97221	3.3502e-19	1.04736e-17	BTG anti-proliferation factor 1	HALLMARK_TNFA_SIGNALING_VIA_NFKB | HALLMARK_HYPOXIA | HALLMARK_INTERFERON_GAMMA_RESPONSE | HALLMARK_P53_PATHWAY | HALLMARK_UV_RESPONSE_UP	N2+	2 Gy	model 1
ARHGEF2	-0.219074	6.05579	3.64392e-19	1.13678e-17	Rho/Rac guanine nucleotide exchange factor 2	KEGG_PATHOGENIC_ESCHERICHIA_COLI_INFECTION | REACTOME_SIGNALING_BY_RHO_GTPASES | REACTOME_SIGNALLING_BY_NGF | REACTOME_NRAGE_SIGNALS_DEATH_THROUGH_JNK | REACTOME_CELL_DEATH_SIGNALLING_VIA_NRAGE_NRIF_AND_NADE | REACTOME_P75_NTR_RECEPTOR_MEDIATED_SIGNALLING | REACTOME_SIGNALING_BY_GPCR | REACTOME_G_ALPHA1213_SIGNALLING_EVENTS | REACTOME_GPCR_DOWNSTREAM_SIGNALING | HALLMARK_MITOTIC_SPINDLE	N2+	2 Gy	model 1
SIAH2	-0.173924	4.78688	4.29915e-19	1.33836e-17	siah E3 ubiquitin protein ligase 2	REACTOME_DEVELOPMENTAL_BIOLOGY | REACTOME_AXON_GUIDANCE | REACTOME_NETRIN1_SIGNALING | HALLMARK_HYPOXIA | HALLMARK_ESTROGEN_RESPONSE_EARLY | HALLMARK_ESTROGEN_RESPONSE_LATE	N2+	2 Gy	model 1
PATZ1	-0.15304	4.30475	4.49274e-19	1.39568e-17	POZ/BTB and AT hook containing zinc finger 1	NA	N2+	2 Gy	model 1
KIF14	-0.710125	1.44818	4.81637e-19	1.49307e-17	kinesin family member 14	NA	N2+	2 Gy	model 1
CDT1	-0.434813	2.87737	4.96407e-19	1.53564e-17	chromatin licensing and DNA replication factor 1	REACTOME_ACTIVATION_OF_THE_PRE_REPLICATIVE_COMPLEX | REACTOME_CELL_CYCLE | REACTOME_ORC1_REMOVAL_FROM_CHROMATIN | REACTOME_ASSOCIATION_OF_LICENSING_FACTORS_WITH_THE_PRE_REPLICATIVE_COMPLEX | REACTOME_CELL_CYCLE_MITOTIC | REACTOME_M_G1_TRANSITION | REACTOME_G1_S_TRANSITION | REACTOME_CDT1_ASSOCIATION_WITH_THE_CDC6_ORC_ORIGIN_COMPLEX | REACTOME_SYNTHESIS_OF_DNA | REACTOME_MITOTIC_G1_G1_S_PHASES | R…	N2+	2 Gy	model 1
EXO1	-0.566563	1.81173	5.51392e-19	1.70216e-17	exonuclease 1	KEGG_MISMATCH_REPAIR | HALLMARK_G2M_CHECKPOINT	N2+	2 Gy	model 1
PDGFRA	-0.252664	8.73476	5.77426e-19	1.77881e-17	platelet derived growth factor receptor alpha	KEGG_MAPK_SIGNALING_PATHWAY | KEGG_CALCIUM_SIGNALING_PATHWAY | KEGG_CYTOKINE_CYTOKINE_RECEPTOR_INTERACTION | KEGG_ENDOCYTOSIS | KEGG_FOCAL_ADHESION | KEGG_GAP_JUNCTION | KEGG_REGULATION_OF_ACTIN_CYTOSKELETON | KEGG_PATHWAYS_IN_CANCER | KEGG_GLIOMA | KEGG_PROSTATE_CANCER | KEGG_MELANOMA | REACTOME_SIGNALING_BY_PDGF | REACTOME_DOWNSTREAM_SIGNAL_TRANSDUCTION	N2+	2 Gy	model 1
BCL6	0.286267	5.69279	6.35242e-19	1.95284e-17	BCL6 transcription repressor	HALLMARK_TNFA_SIGNALING_VIA_NFKB | HALLMARK_ADIPOGENESIS	N2+	2 Gy	model 1
DUSP6	0.41701	4.71478	6.42614e-19	1.9714e-17	dual specificity phosphatase 6	KEGG_MAPK_SIGNALING_PATHWAY | REACTOME_SIGNALLING_BY_NGF | REACTOME_TRIF_MEDIATED_TLR3_SIGNALING | REACTOME_NGF_SIGNALLING_VIA_TRKA_FROM_THE_PLASMA_MEMBRANE | REACTOME_NUCLEAR_EVENTS_KINASE_AND_TRANSCRIPTION_FACTOR_ACTIVATION | REACTOME_ERKS_ARE_INACTIVATED | REACTOME_ERK_MAPK_TARGETS | REACTOME_MAP_KINASE_ACTIVATION_IN_TLR_CASCADE | REACTOME_MAPK_TARGETS_NUCLEAR_EVENTS_MEDIATED_BY_MAP_KINASES | …	N2+	2 Gy	model 1
PMAIP1	0.529185	1.57658	6.4435e-19	1.97262e-17	phorbol-12-myristate-13-acetate-induced protein 1	KEGG_P53_SIGNALING_PATHWAY | REACTOME_APOPTOSIS | REACTOME_ACTIVATION_OF_BH3_ONLY_PROTEINS | REACTOME_INTRINSIC_PATHWAY_FOR_APOPTOSIS | HALLMARK_APOPTOSIS | HALLMARK_ESTROGEN_RESPONSE_EARLY	N2+	2 Gy	model 1
C21orf91	0.25077	3.76189	7.56483e-19	2.31111e-17	chromosome 21 open reading frame 91	NA	N2+	2 Gy	model 1
POU3F2	1.33726	-3.12366	8.02141e-19	2.44553e-17	POU class 3 homeobox 2	NA	N2+	2 Gy	model 1
ARID5A	-0.253732	4.01014	8.61719e-19	2.62176e-17	AT-rich interaction domain 5A	NA	N2+	2 Gy	model 1
KLHL42	-0.195833	4.56003	9.66013e-19	2.93302e-17	kelch like family member 42	NA	N2+	2 Gy	model 1
SGO2	-0.446943	2.97636	9.97312e-19	3.02184e-17	shugoshin 2	NA	N2+	2 Gy	model 1
CHN2	1.27092	-0.755391	1.13005e-18	3.41701e-17	chimerin 2	REACTOME_SIGNALING_BY_RHO_GTPASES	N2+	2 Gy	model 1
SMOX	0.262179	3.65742	1.20084e-18	3.62363e-17	spermine oxidase	REACTOME_METABOLISM_OF_AMINO_ACIDS_AND_DERIVATIVES | REACTOME_BIOLOGICAL_OXIDATIONS | REACTOME_PHASE1_FUNCTIONALIZATION_OF_COMPOUNDS | REACTOME_METABOLISM_OF_POLYAMINES | HALLMARK_XENOBIOTIC_METABOLISM | HALLMARK_HEME_METABOLISM	N2+	2 Gy	model 1
LIG1	0.299584	3.62489	1.27985e-18	3.84948e-17	DNA ligase 1	KEGG_DNA_REPLICATION | KEGG_BASE_EXCISION_REPAIR | KEGG_NUCLEOTIDE_EXCISION_REPAIR | KEGG_MISMATCH_REPAIR | REACTOME_BASE_EXCISION_REPAIR | REACTOME_RESOLUTION_OF_AP_SITES_VIA_THE_MULTIPLE_NUCLEOTIDE_PATCH_REPLACEMENT_PATHWAY | REACTOME_CELL_CYCLE | REACTOME_PROCESSIVE_SYNTHESIS_ON_THE_LAGGING_STRAND | REACTOME_CELL_CYCLE_MITOTIC | REACTOME_HOMOLOGOUS_RECOMBINATION_REPAIR_OF_REPLICATION_INDEPENDE…	N2+	2 Gy	model 1
CDC42EP4	0.197016	5.9865	1.2809e-18	3.84948e-17	CDC42 effector protein 4	HALLMARK_MITOTIC_SPINDLE	N2+	2 Gy	model 1
CRK	-0.0999991	6.79835	1.34053e-18	4.02051e-17	CRK proto-oncogene, adaptor protein	KEGG_MAPK_SIGNALING_PATHWAY | KEGG_ERBB_SIGNALING_PATHWAY | KEGG_CHEMOKINE_SIGNALING_PATHWAY | KEGG_FOCAL_ADHESION | KEGG_FC_GAMMA_R_MEDIATED_PHAGOCYTOSIS | KEGG_NEUROTROPHIN_SIGNALING_PATHWAY | KEGG_REGULATION_OF_ACTIN_CYTOSKELETON | KEGG_INSULIN_SIGNALING_PATHWAY | KEGG_PATHWAYS_IN_CANCER | KEGG_RENAL_CELL_CARCINOMA | KEGG_CHRONIC_MYELOID_LEUKEMIA | REACTOME_SIGNALLING_BY_NGF | REACTOME_INSULIN…	N2+	2 Gy	model 1
ZNF398	-0.179792	4.77877	1.43465e-18	4.29405e-17	zinc finger protein 398	REACTOME_GENERIC_TRANSCRIPTION_PATHWAY	N2+	2 Gy	model 1
TFEB	-0.366694	2.40782	1.46978e-18	4.39029e-17	transcription factor EB	NA	N2+	2 Gy	model 1
HES2	1.3387	-2.7971	1.49407e-18	4.45384e-17	hes family bHLH transcription factor 2	NA	N2+	2 Gy	model 1
ATP8B1	-0.261008	6.33278	1.51278e-18	4.50052e-17	ATPase phospholipid transporting 8B1	REACTOME_TRANSMEMBRANE_TRANSPORT_OF_SMALL_MOLECULES | REACTOME_ION_TRANSPORT_BY_P_TYPE_ATPASES | REACTOME_ION_CHANNEL_TRANSPORT | HALLMARK_APICAL_SURFACE	N2+	2 Gy	model 1
IPO13	0.148727	5.51326	1.58568e-18	4.70791e-17	importin 13	NA	N2+	2 Gy	model 1
KIT	-0.632568	2.57074	1.65134e-18	4.893e-17	KIT proto-oncogene, receptor tyrosine kinase	KEGG_CYTOKINE_CYTOKINE_RECEPTOR_INTERACTION | KEGG_ENDOCYTOSIS | KEGG_HEMATOPOIETIC_CELL_LINEAGE | KEGG_MELANOGENESIS | KEGG_PATHWAYS_IN_CANCER | KEGG_ACUTE_MYELOID_LEUKEMIA | REACTOME_SIGNALING_BY_SCF_KIT | REACTOME_REGULATION_OF_KIT_SIGNALING | HALLMARK_UV_RESPONSE_DN	N2+	2 Gy	model 1
RGS16	0.50216	1.67828	1.78939e-18	5.29143e-17	regulator of G protein signaling 16	HALLMARK_INFLAMMATORY_RESPONSE | HALLMARK_P53_PATHWAY | HALLMARK_IL2_STAT5_SIGNALING | HALLMARK_KRAS_SIGNALING_UP	N2+	2 Gy	model 1
RDH10	0.492809	5.7894	1.87877e-18	5.54463e-17	retinol dehydrogenase 10	KEGG_RETINOL_METABOLISM	N2+	2 Gy	model 1
EVI2B	0.600398	2.08638	1.89321e-18	5.57608e-17	ecotropic viral integration site 2B	NA	N2+	2 Gy	model 1
DHX35	-0.267976	2.52324	2.07201e-18	6.09054e-17	DEAH-box helicase 35	NA	N2+	2 Gy	model 1
TARS	-0.172109	6.96499	2.15531e-18	6.3228e-17	threonyl-tRNA synthetase	KEGG_AMINOACYL_TRNA_BIOSYNTHESIS | REACTOME_CYTOSOLIC_TRNA_AMINOACYLATION | REACTOME_TRNA_AMINOACYLATION | HALLMARK_UNFOLDED_PROTEIN_RESPONSE | HALLMARK_UV_RESPONSE_UP	N2+	2 Gy	model 1
SRSF6	-0.300681	5.77766	2.36597e-18	6.92702e-17	serine and arginine rich splicing factor 6	KEGG_SPLICEOSOME | REACTOME_PROCESSING_OF_CAPPED_INTRON_CONTAINING_PRE_MRNA | REACTOME_TRANSPORT_OF_MATURE_TRANSCRIPT_TO_CYTOPLASM | REACTOME_RNA_POL_II_TRANSCRIPTION | REACTOME_MRNA_PROCESSING | REACTOME_MRNA_SPLICING | REACTOME_MRNA_SPLICING_MINOR_PATHWAY | REACTOME_TRANSCRIPTION | REACTOME_MRNA_3_END_PROCESSING | REACTOME_CLEAVAGE_OF_GROWING_TRANSCRIPT_IN_THE_TERMINATION_REGION_ | HALLMARK_DNA…	N2+	2 Gy	model 1
ETV5	-0.188258	5.21755	2.46039e-18	7.18921e-17	ETS variant 5	HALLMARK_KRAS_SIGNALING_UP	N2+	2 Gy	model 1
SYDE1	-0.188322	6.04779	2.61567e-18	7.62782e-17	synapse defective Rho GTPase homolog 1	REACTOME_SIGNALING_BY_RHO_GTPASES	N2+	2 Gy	model 1
CNOT2	-0.119196	5.65199	2.64685e-18	7.70354e-17	CCR4-NOT transcription complex subunit 2	KEGG_RNA_DEGRADATION | REACTOME_DEADENYLATION_OF_MRNA | REACTOME_METABOLISM_OF_MRNA | REACTOME_DEADENYLATION_DEPENDENT_MRNA_DECAY | REACTOME_METABOLISM_OF_RNA | HALLMARK_UNFOLDED_PROTEIN_RESPONSE	N2+	2 Gy	model 1
RSRC2	-0.151946	5.21338	2.9028e-18	8.43183e-17	arginine and serine rich coiled-coil 2	NA	N2+	2 Gy	model 1
SGCB	0.134521	7.02025	2.91797e-18	8.45923e-17	sarcoglycan beta	KEGG_HYPERTROPHIC_CARDIOMYOPATHY_HCM | KEGG_ARRHYTHMOGENIC_RIGHT_VENTRICULAR_CARDIOMYOPATHY_ARVC | KEGG_DILATED_CARDIOMYOPATHY | KEGG_VIRAL_MYOCARDITIS | HALLMARK_EPITHELIAL_MESENCHYMAL_TRANSITION	N2+	2 Gy	model 1
DDIT4	0.414542	3.74927	2.95295e-18	8.54387e-17	DNA damage inducible transcript 4	KEGG_MTOR_SIGNALING_PATHWAY | HALLMARK_HYPOXIA | HALLMARK_UNFOLDED_PROTEIN_RESPONSE | HALLMARK_MTORC1_SIGNALING | HALLMARK_GLYCOLYSIS | HALLMARK_P53_PATHWAY	N2+	2 Gy	model 1
NIPAL4	1.22005	-1.58752	3.29141e-18	9.50452e-17	NIPA like domain containing 4	NA	N2+	2 Gy	model 1
FERMT2	-0.253937	6.83677	3.51091e-18	1.01186e-16	fermitin family member 2	REACTOME_CELL_CELL_COMMUNICATION | REACTOME_CELL_EXTRACELLULAR_MATRIX_INTERACTIONS | REACTOME_CELL_JUNCTION_ORGANIZATION | HALLMARK_EPITHELIAL_MESENCHYMAL_TRANSITION	N2+	2 Gy	model 1
PKIA	0.359305	2.66941	3.96455e-18	1.14037e-16	cAMP-dependent protein kinase inhibitor alpha	HALLMARK_MYOGENESIS	N2+	2 Gy	model 1
ING5	-0.255424	2.87635	4.10682e-18	1.17899e-16	inhibitor of growth family member 5	NA	N2+	2 Gy	model 1
TRIB3	-0.522111	4.90587	4.12722e-18	1.18255e-16	tribbles pseudokinase 3	REACTOME_SIGNALLING_BY_NGF | REACTOME_SIGNALING_BY_SCF_KIT | REACTOME_SIGNALING_BY_ERBB4 | REACTOME_SIGNALING_BY_ERBB2 | REACTOME_SIGNALING_BY_EGFR_IN_CANCER | REACTOME_PI3K_EVENTS_IN_ERBB4_SIGNALING | REACTOME_PI3K_EVENTS_IN_ERBB2_SIGNALING | REACTOME_PPARA_ACTIVATES_GENE_EXPRESSION | REACTOME_DOWNSTREAM_SIGNALING_EVENTS_OF_B_CELL_RECEPTOR_BCR | REACTOME_SIGNALING_BY_THE_B_CELL_RECEPTOR_BCR | RE…	N2+	2 Gy	model 1
DDX20	-0.161878	4.17046	4.67944e-18	1.33818e-16	DEAD-box helicase 20	REACTOME_METABOLISM_OF_NON_CODING_RNA | REACTOME_METABOLISM_OF_RNA	N2+	2 Gy	model 1
MFSD4A	1.24803	-2.81377	4.68966e-18	1.3385e-16	major facilitator superfamily domain containing 4A	NA	N2+	2 Gy	model 1
GIT1	-0.178703	5.73391	4.90087e-18	1.39609e-16	GIT ArfGAP 1	KEGG_ENDOCYTOSIS | KEGG_REGULATION_OF_ACTIN_CYTOSKELETON | KEGG_EPITHELIAL_CELL_SIGNALING_IN_HELICOBACTER_PYLORI_INFECTION	N2+	2 Gy	model 1
TRIM24	-0.196341	4.10109	5.16922e-18	1.46969e-16	tripartite motif containing 24	REACTOME_SIGNALING_BY_FGFR_IN_DISEASE | REACTOME_SIGNALING_BY_FGFR1_MUTANTS | REACTOME_SIGNALING_BY_FGFR1_FUSION_MUTANTS | REACTOME_SIGNALING_BY_FGFR_MUTANTS	N2+	2 Gy	model 1
ABHD4	0.19813	6.93626	5.40112e-18	1.53267e-16	abhydrolase domain containing 4	HALLMARK_P53_PATHWAY	N2+	2 Gy	model 1
SYNCRIP	-0.108689	7.58519	5.43804e-18	1.54019e-16	synaptotagmin binding cytoplasmic RNA interacting protein	HALLMARK_G2M_CHECKPOINT | HALLMARK_E2F_TARGETS | HALLMARK_MYC_TARGETS_V1	N2+	2 Gy	model 1
HIC1	-0.249078	5.93099	5.85396e-18	1.65399e-16	HIC ZBTB transcriptional repressor 1	NA	N2+	2 Gy	model 1
RNF115	-0.115428	6.01023	5.86228e-18	1.65399e-16	ring finger protein 115	NA	N2+	2 Gy	model 1
ZHX3	-0.183126	6.15528	7.81024e-18	2.19939e-16	zinc fingers and homeoboxes 3	NA	N2+	2 Gy	model 1
SNRNP27	0.167174	4.06451	8.00216e-18	2.24914e-16	small nuclear ribonucleoprotein U4/U6.U5 subunit 27	KEGG_SPLICEOSOME	N2+	2 Gy	model 1
THRAP3	-0.161429	6.78176	9.03113e-18	2.53352e-16	thyroid hormone receptor associated protein 3	NA	N2+	2 Gy	model 1
GTF3C4	-0.182566	5.76277	9.43222e-18	2.64102e-16	general transcription factor IIIC subunit 4	REACTOME_RNA_POL_III_TRANSCRIPTION_INITIATION_FROM_TYPE_2_PROMOTER | REACTOME_RNA_POL_III_TRANSCRIPTION | REACTOME_TRANSCRIPTION | REACTOME_RNA_POL_I_RNA_POL_III_AND_MITOCHONDRIAL_TRANSCRIPTION	N2+	2 Gy	model 1
EIF4ENIF1	-0.156833	4.43468	9.71621e-18	2.71539e-16	eukaryotic translation initiation factor 4E nuclear import factor 1	NA	N2+	2 Gy	model 1
HSPA12A	0.20454	4.74424	9.90208e-18	2.7621e-16	heat shock protein family A (Hsp70) member 12A	NA	N2+	2 Gy	model 1
USP40	-0.186836	5.1755	1.0115e-17	2.81616e-16	ubiquitin specific peptidase 40	NA	N2+	2 Gy	model 1
FEN1	-0.241604	4.08839	1.02708e-17	2.85416e-16	flap structure-specific endonuclease 1	KEGG_DNA_REPLICATION | KEGG_BASE_EXCISION_REPAIR | KEGG_NON_HOMOLOGOUS_END_JOINING | REACTOME_BASE_EXCISION_REPAIR | REACTOME_RESOLUTION_OF_AP_SITES_VIA_THE_MULTIPLE_NUCLEOTIDE_PATCH_REPLACEMENT_PATHWAY | REACTOME_CELL_CYCLE | REACTOME_PROCESSIVE_SYNTHESIS_ON_THE_LAGGING_STRAND | REACTOME_CELL_CYCLE_MITOTIC | REACTOME_SYNTHESIS_OF_DNA | REACTOME_DNA_REPAIR | REACTOME_CHROMOSOME_MAINTENANCE | REAC…	N2+	2 Gy	model 1
REEP4	0.238133	3.61113	1.12991e-17	3.134e-16	receptor accessory protein 4	NA	N2+	2 Gy	model 1
MTO1	0.144072	4.13931	1.14144e-17	3.16005e-16	mitochondrial tRNA translation optimization 1	NA	N2+	2 Gy	model 1
PER2	-0.349291	2.53833	1.15566e-17	3.19343e-16	period circadian regulator 2	KEGG_CIRCADIAN_RHYTHM_MAMMAL | REACTOME_BMAL1_CLOCK_NPAS2_ACTIVATES_CIRCADIAN_EXPRESSION | REACTOME_CIRCADIAN_CLOCK	N2+	2 Gy	model 1
ZNF639	-0.146363	4.54269	1.17767e-17	3.24816e-16	zinc finger protein 639	HALLMARK_KRAS_SIGNALING_UP	N2+	2 Gy	model 1
TEX10	-0.167466	5.22742	1.20111e-17	3.30665e-16	testis expressed 10	NA	N2+	2 Gy	model 1
DNAJA1	0.152937	7.64916	1.2254e-17	3.36721e-16	DnaJ heat shock protein family (Hsp40) member A1	HALLMARK_APOPTOSIS | HALLMARK_UV_RESPONSE_UP	N2+	2 Gy	model 1
CASP10	0.404777	2.47241	1.26332e-17	3.46498e-16	caspase 10	KEGG_APOPTOSIS | KEGG_RIG_I_LIKE_RECEPTOR_SIGNALING_PATHWAY | REACTOME_EXTRINSIC_PATHWAY_FOR_APOPTOSIS | REACTOME_NFKB_ACTIVATION_THROUGH_FADD_RIP1_PATHWAY_MEDIATED_BY_CASPASE_8_AND10 | REACTOME_RIG_I_MDA5_MEDIATED_INDUCTION_OF_IFN_ALPHA_BETA_PATHWAYS | REACTOME_APOPTOSIS | REACTOME_INNATE_IMMUNE_SYSTEM | REACTOME_IMMUNE_SYSTEM | HALLMARK_COMPLEMENT	N2+	2 Gy	model 1
CABLES1	-0.256402	4.94642	1.29443e-17	3.54371e-16	Cdk5 and Abl enzyme substrate 1	REACTOME_FACTORS_INVOLVED_IN_MEGAKARYOCYTE_DEVELOPMENT_AND_PLATELET_PRODUCTION | REACTOME_HEMOSTASIS	N2+	2 Gy	model 1
SAMD4A	-0.320457	5.61705	1.3635e-17	3.72588e-16	sterile alpha motif domain containing 4A	NA	N2+	2 Gy	model 1
CKAP5	0.151608	7.08368	1.54111e-17	4.20344e-16	cytoskeleton associated protein 5	REACTOME_CELL_CYCLE | REACTOME_CELL_CYCLE_MITOTIC | REACTOME_RECRUITMENT_OF_MITOTIC_CENTROSOME_PROTEINS_AND_COMPLEXES | REACTOME_LOSS_OF_NLP_FROM_MITOTIC_CENTROSOMES | REACTOME_MITOTIC_M_M_G1_PHASES | REACTOME_MITOTIC_G2_G2_M_PHASES | REACTOME_DNA_REPLICATION | REACTOME_MITOTIC_PROMETAPHASE | HALLMARK_MITOTIC_SPINDLE	N2+	2 Gy	model 1
HAS3	1.15632	-1.61444	1.8661e-17	5.08048e-16	hyaluronan synthase 3	REACTOME_HYALURONAN_METABOLISM | REACTOME_GLYCOSAMINOGLYCAN_METABOLISM | REACTOME_METABOLISM_OF_CARBOHYDRATES	N2+	2 Gy	model 1
GJC1	-0.310852	4.61691	1.87155e-17	5.08593e-16	gap junction protein gamma 1	REACTOME_MEMBRANE_TRAFFICKING | REACTOME_NEURONAL_SYSTEM | REACTOME_GAP_JUNCTION_TRAFFICKING | REACTOME_GAP_JUNCTION_ASSEMBLY	N2+	2 Gy	model 1
MKI67	-0.553966	5.25736	1.91668e-17	5.19899e-16	marker of proliferation Ki-67	HALLMARK_G2M_CHECKPOINT | HALLMARK_E2F_TARGETS	N2+	2 Gy	model 1
UTP18	-0.157724	5.06281	1.98444e-17	5.37291e-16	UTP18 small subunit processome component	NA	N2+	2 Gy	model 1
BNC2	-0.260998	5.89532	2.22584e-17	6.01549e-16	basonuclin 2	NA	N2+	2 Gy	model 1
RIOK3	0.167427	5.96017	2.28557e-17	6.16561e-16	RIO kinase 3	HALLMARK_ADIPOGENESIS | HALLMARK_HEME_METABOLISM	N2+	2 Gy	model 1
GTPBP4	-0.194537	5.48498	2.30872e-17	6.2167e-16	GTP binding protein 4	NA	N2+	2 Gy	model 1
FGF5	-0.316435	5.24795	2.44359e-17	6.56786e-16	fibroblast growth factor 5	KEGG_MAPK_SIGNALING_PATHWAY | KEGG_REGULATION_OF_ACTIN_CYTOSKELETON | KEGG_PATHWAYS_IN_CANCER | KEGG_MELANOMA | REACTOME_NEGATIVE_REGULATION_OF_FGFR_SIGNALING | REACTOME_INSULIN_RECEPTOR_SIGNALLING_CASCADE | REACTOME_SIGNALING_BY_FGFR_IN_DISEASE | REACTOME_ACTIVATED_POINT_MUTANTS_OF_FGFR2 | REACTOME_SIGNALING_BY_FGFR1_MUTANTS | REACTOME_SIGNALING_BY_ACTIVATED_POINT_MUTANTS_OF_FGFR1 | REACTOME_SIG…	N2+	2 Gy	model 1
AURKA	-0.523686	2.41815	2.60976e-17	7.00175e-16	aurora kinase A	KEGG_OOCYTE_MEIOSIS | REACTOME_CELL_CYCLE | REACTOME_CELL_CYCLE_MITOTIC | REACTOME_REGULATION_OF_MITOTIC_CELL_CYCLE | REACTOME_APC_C_CDH1_MEDIATED_DEGRADATION_OF_CDC20_AND_OTHER_APC_C_CDH1_TARGETED_PROTEINS_IN_LATE_MITOSIS_EARLY_G1 | HALLMARK_MITOTIC_SPINDLE | HALLMARK_G2M_CHECKPOINT | HALLMARK_MTORC1_SIGNALING | HALLMARK_E2F_TARGETS | HALLMARK_GLYCOLYSIS | HALLMARK_SPERMATOGENESIS	N2+	2 Gy	model 1
POLR1B	-0.196707	4.22715	2.6815e-17	7.18117e-16	RNA polymerase I subunit B	KEGG_PURINE_METABOLISM | KEGG_PYRIMIDINE_METABOLISM | KEGG_RNA_POLYMERASE | REACTOME_RNA_POL_I_TRANSCRIPTION_TERMINATION | REACTOME_RNA_POL_I_TRANSCRIPTION | REACTOME_TRANSCRIPTION | REACTOME_RNA_POL_I_RNA_POL_III_AND_MITOCHONDRIAL_TRANSCRIPTION | REACTOME_RNA_POL_I_TRANSCRIPTION_INITIATION	N2+	2 Gy	model 1
NDUFAF8	0.226508	4.33588	2.8295e-17	7.5638e-16	NADH:ubiquinone oxidoreductase complex assembly factor 8	NA	N2+	2 Gy	model 1
MAPRE3	0.202825	3.95738	2.84479e-17	7.59092e-16	microtubule associated protein RP/EB family member 3	HALLMARK_MYOGENESIS	N2+	2 Gy	model 1
PDE4DIP	-0.173192	6.70195	2.95296e-17	7.86533e-16	phosphodiesterase 4D interacting protein	HALLMARK_MYOGENESIS	N2+	2 Gy	model 1
POGK	-0.111566	5.64156	2.98698e-17	7.94159e-16	pogo transposable element derived with KRAB domain	NA	N2+	2 Gy	model 1
LSM14A	-0.0879824	6.55579	3.38447e-17	8.98225e-16	LSM14A mRNA processing body assembly factor	NA	N2+	2 Gy	model 1
PPP2R5B	0.168979	4.06776	3.45974e-17	9.16551e-16	protein phosphatase 2 regulatory subunit B'beta	KEGG_OOCYTE_MEIOSIS | KEGG_WNT_SIGNALING_PATHWAY | REACTOME_SIGNALING_BY_WNT | REACTOME_CTNNB1_PHOSPHORYLATION_CASCADE | REACTOME_CELL_CYCLE | REACTOME_CELL_CYCLE_MITOTIC | REACTOME_DIABETES_PATHWAYS | REACTOME_ACTIVATION_OF_CHAPERONE_GENES_BY_XBP1S | REACTOME_UNFOLDED_PROTEIN_RESPONSE | REACTOME_COSTIMULATION_BY_THE_CD28_FAMILY | REACTOME_CTLA4_INHIBITORY_SIGNALING | REACTOME_MITOTIC_M_M_G1_PHAS…	N2+	2 Gy	model 1
GCC2	0.231647	5.38283	3.48916e-17	9.22688e-16	GRIP and coiled-coil domain containing 2	NA	N2+	2 Gy	model 1
PIK3CD	-0.292146	3.41223	3.76283e-17	9.93279e-16	phosphatidylinositol-4,5-bisphosphate 3-kinase catalytic subunit delta	KEGG_INOSITOL_PHOSPHATE_METABOLISM | KEGG_ERBB_SIGNALING_PATHWAY | KEGG_CHEMOKINE_SIGNALING_PATHWAY | KEGG_PHOSPHATIDYLINOSITOL_SIGNALING_SYSTEM | KEGG_MTOR_SIGNALING_PATHWAY | KEGG_APOPTOSIS | KEGG_VEGF_SIGNALING_PATHWAY | KEGG_FOCAL_ADHESION | KEGG_TOLL_LIKE_RECEPTOR_SIGNALING_PATHWAY | KEGG_JAK_STAT_SIGNALING_PATHWAY | KEGG_NATURAL_KILLER_CELL_MEDIATED_CYTOTOXICITY | KEGG_T_CELL_RECEPTOR_SIGNA…	N2+	2 Gy	model 1
IL12A	1.05565	-1.41763	3.79081e-17	9.98878e-16	interleukin 12A	KEGG_CYTOKINE_CYTOKINE_RECEPTOR_INTERACTION | KEGG_TOLL_LIKE_RECEPTOR_SIGNALING_PATHWAY | KEGG_RIG_I_LIKE_RECEPTOR_SIGNALING_PATHWAY | KEGG_JAK_STAT_SIGNALING_PATHWAY | KEGG_TYPE_I_DIABETES_MELLITUS | KEGG_LEISHMANIA_INFECTION | KEGG_ALLOGRAFT_REJECTION | HALLMARK_ALLOGRAFT_REJECTION	N2+	2 Gy	model 1
KBTBD11	-0.376774	2.99249	3.89265e-17	1.02389e-15	kelch repeat and BTB domain containing 11	NA	N2+	2 Gy	model 1
ACOX1	0.180124	5.62443	3.93498e-17	1.03318e-15	acyl-CoA oxidase 1	KEGG_FATTY_ACID_METABOLISM | KEGG_ALPHA_LINOLENIC_ACID_METABOLISM | KEGG_BIOSYNTHESIS_OF_UNSATURATED_FATTY_ACIDS | KEGG_PPAR_SIGNALING_PATHWAY | KEGG_PEROXISOME | REACTOME_PPARA_ACTIVATES_GENE_EXPRESSION | REACTOME_ALPHA_LINOLENIC_ACID_ALA_METABOLISM | REACTOME_PEROXISOMAL_LIPID_METABOLISM | REACTOME_METABOLISM_OF_LIPIDS_AND_LIPOPROTEINS | REACTOME_FATTY_ACID_TRIACYLGLYCEROL_AND_KETONE_BODY_METAB…	N2+	2 Gy	model 1
TRAF2	-0.213485	3.37727	4.12754e-17	1.08181e-15	TNF receptor associated factor 2	KEGG_MAPK_SIGNALING_PATHWAY | KEGG_APOPTOSIS | KEGG_RIG_I_LIKE_RECEPTOR_SIGNALING_PATHWAY | KEGG_ADIPOCYTOKINE_SIGNALING_PATHWAY | KEGG_PATHWAYS_IN_CANCER | KEGG_SMALL_CELL_LUNG_CANCER | REACTOME_EXTRINSIC_PATHWAY_FOR_APOPTOSIS | REACTOME_TRAF6_MEDIATED_IRF7_ACTIVATION | REACTOME_TRAF6_MEDIATED_NFKB_ACTIVATION | REACTOME_RIG_I_MDA5_MEDIATED_INDUCTION_OF_IFN_ALPHA_BETA_PATHWAYS | REACTOME_APOPTOSI…	N2+	2 Gy	model 1
MRPL18	0.157748	4.99153	4.46197e-17	1.16739e-15	mitochondrial ribosomal protein L18	NA	N2+	2 Gy	model 1
POLR3H	-0.162443	5.8605	4.62697e-17	1.20842e-15	RNA polymerase III subunit H	KEGG_PURINE_METABOLISM | KEGG_PYRIMIDINE_METABOLISM | KEGG_RNA_POLYMERASE | KEGG_CYTOSOLIC_DNA_SENSING_PATHWAY | REACTOME_RNA_POL_III_TRANSCRIPTION_INITIATION_FROM_TYPE_2_PROMOTER | REACTOME_RNA_POL_III_TRANSCRIPTION | REACTOME_TRANSCRIPTION | REACTOME_RNA_POL_I_RNA_POL_III_AND_MITOCHONDRIAL_TRANSCRIPTION | REACTOME_RNA_POL_III_TRANSCRIPTION_INITIATION_FROM_TYPE_3_PROMOTER | REACTOME_RNA_POL_III_…	N2+	2 Gy	model 1
RAB35	-0.127112	5.81642	4.66176e-17	1.21535e-15	RAB35, member RAS oncogene family	NA	N2+	2 Gy	model 1
ASPM	-0.618992	3.55128	4.72731e-17	1.23027e-15	abnormal spindle microtubule assembly	NA	N2+	2 Gy	model 1
CHD4	-0.129911	8.05383	4.87318e-17	1.266e-15	chromodomain helicase DNA binding protein 4	NA	N2+	2 Gy	model 1
NSD1	0.200575	6.45952	5.01246e-17	1.29989e-15	nuclear receptor binding SET domain protein 1	KEGG_LYSINE_DEGRADATION	N2+	2 Gy	model 1
HIST1H4I	0.260498	2.58972	5.34969e-17	1.38491e-15	histone cluster 1 H4 family member i	KEGG_SYSTEMIC_LUPUS_ERYTHEMATOSUS | REACTOME_MEIOSIS | REACTOME_CELL_CYCLE | REACTOME_RNA_POL_I_TRANSCRIPTION | REACTOME_TRANSCRIPTION | REACTOME_RNA_POL_I_RNA_POL_III_AND_MITOCHONDRIAL_TRANSCRIPTION | REACTOME_CHROMOSOME_MAINTENANCE | REACTOME_DEPOSITION_OF_NEW_CENPA_CONTAINING_NUCLEOSOMES_AT_THE_CENTROMERE | REACTOME_RNA_POL_I_PROMOTER_OPENING | REACTOME_MEIOTIC_RECOMBINATION | REACTOME_MEIOTIC…	N2+	2 Gy	model 1
USP53	-0.314959	5.40818	6.2958e-17	1.62699e-15	ubiquitin specific peptidase 53	NA	N2+	2 Gy	model 1
ARHGAP29	-0.281776	6.49227	6.36278e-17	1.64142e-15	Rho GTPase activating protein 29	REACTOME_SIGNALING_BY_RHO_GTPASES | HALLMARK_MITOTIC_SPINDLE	N2+	2 Gy	model 1
SLC7A1	-0.322802	5.93459	6.50112e-17	1.67418e-15	solute carrier family 7 member 1	REACTOME_AMINO_ACID_TRANSPORT_ACROSS_THE_PLASMA_MEMBRANE | REACTOME_TRANSMEMBRANE_TRANSPORT_OF_SMALL_MOLECULES | REACTOME_SLC_MEDIATED_TRANSMEMBRANE_TRANSPORT | REACTOME_TRANSPORT_OF_INORGANIC_CATIONS_ANIONS_AND_AMINO_ACIDS_OLIGOPEPTIDES | REACTOME_AMINO_ACID_AND_OLIGOPEPTIDE_SLC_TRANSPORTERS | HALLMARK_G2M_CHECKPOINT | HALLMARK_INFLAMMATORY_RESPONSE | HALLMARK_UV_RESPONSE_DN	N2+	2 Gy	model 1
PLEKHG2	-0.174866	4.94151	7.02587e-17	1.80616e-15	pleckstrin homology and RhoGEF domain containing G2	REACTOME_SIGNALING_BY_RHO_GTPASES | REACTOME_SIGNALLING_BY_NGF | REACTOME_NRAGE_SIGNALS_DEATH_THROUGH_JNK | REACTOME_CELL_DEATH_SIGNALLING_VIA_NRAGE_NRIF_AND_NADE | REACTOME_P75_NTR_RECEPTOR_MEDIATED_SIGNALLING | REACTOME_SIGNALING_BY_GPCR | REACTOME_G_ALPHA1213_SIGNALLING_EVENTS | REACTOME_GPCR_DOWNSTREAM_SIGNALING | HALLMARK_MITOTIC_SPINDLE	N2+	2 Gy	model 1
SH3RF3	-0.205154	4.66586	7.42344e-17	1.90505e-15	SH3 domain containing ring finger 3	NA	N2+	2 Gy	model 1
FBXO45	-0.176865	3.82334	7.87154e-17	2.01654e-15	F-box protein 45	NA	N2+	2 Gy	model 1
SRPRA	0.0902002	7.60285	8.10353e-17	2.07237e-15	SRP receptor subunit alpha	NA	N2+	2 Gy	model 1
ALPK1	-0.208854	3.7248	8.42179e-17	2.15003e-15	alpha kinase 1	NA	N2+	2 Gy	model 1
FOSL1	0.295604	4.84479	8.53703e-17	2.17569e-15	FOS like 1, AP-1 transcription factor subunit	KEGG_WNT_SIGNALING_PATHWAY | HALLMARK_TNFA_SIGNALING_VIA_NFKB	N2+	2 Gy	model 1
HSP90AB1	0.0905592	9.41157	9.10257e-17	2.31582e-15	heat shock protein 90 alpha family class B member 1	KEGG_ANTIGEN_PROCESSING_AND_PRESENTATION | KEGG_NOD_LIKE_RECEPTOR_SIGNALING_PATHWAY | KEGG_PROGESTERONE_MEDIATED_OOCYTE_MATURATION | KEGG_PATHWAYS_IN_CANCER | KEGG_PROSTATE_CANCER | REACTOME_DEVELOPMENTAL_BIOLOGY | REACTOME_AXON_GUIDANCE | REACTOME_SEMA3A_PAK_DEPENDENT_AXON_REPULSION | REACTOME_SEMAPHORIN_INTERACTIONS | REACTOME_INNATE_IMMUNE_SYSTEM | REACTOME_IMMUNE_SYSTEM | REACTOME_THE_NLRP3_I…	N2+	2 Gy	model 1
RAD51C	0.230318	2.86108	9.50299e-17	2.41353e-15	RAD51 paralog C	KEGG_HOMOLOGOUS_RECOMBINATION | REACTOME_MEIOSIS | REACTOME_FACTORS_INVOLVED_IN_MEGAKARYOCYTE_DEVELOPMENT_AND_PLATELET_PRODUCTION | REACTOME_MEIOTIC_RECOMBINATION | REACTOME_HEMOSTASIS | HALLMARK_E2F_TARGETS | HALLMARK_P53_PATHWAY	N2+	2 Gy	model 1
TCF20	-0.166405	5.48541	9.98458e-17	2.53148e-15	transcription factor 20	NA	N2+	2 Gy	model 1
FBXO11	-0.150542	5.43384	1.01475e-16	2.56515e-15	F-box protein 11	NA	N2+	2 Gy	model 1
ZBED4	-0.159548	4.38311	1.01521e-16	2.56515e-15	zinc finger BED-type containing 4	NA	N2+	2 Gy	model 1
FIGNL1	-0.314915	2.30937	1.04363e-16	2.63244e-15	fidgetin like 1	NA	N2+	2 Gy	model 1
MIS12	-0.179297	3.76474	1.05289e-16	2.65126e-15	MIS12 kinetochore complex component	REACTOME_CELL_CYCLE | REACTOME_CELL_CYCLE_MITOTIC | REACTOME_MITOTIC_M_M_G1_PHASES | REACTOME_DNA_REPLICATION | REACTOME_MITOTIC_PROMETAPHASE	N2+	2 Gy	model 1
SMG6	0.166595	5.575	1.08182e-16	2.71948e-15	SMG6 nonsense mediated mRNA decay factor	REACTOME_METABOLISM_OF_MRNA | REACTOME_METABOLISM_OF_RNA | REACTOME_NONSENSE_MEDIATED_DECAY_ENHANCED_BY_THE_EXON_JUNCTION_COMPLEX	N2+	2 Gy	model 1
NOP56	-0.153177	6.03661	1.08608e-16	2.72554e-15	NOP56 ribonucleoprotein	REACTOME_ASSOCIATION_OF_TRIC_CCT_WITH_TARGET_PROTEINS_DURING_BIOSYNTHESIS | REACTOME_PROTEIN_FOLDING | REACTOME_METABOLISM_OF_PROTEINS | HALLMARK_UNFOLDED_PROTEIN_RESPONSE | HALLMARK_E2F_TARGETS | HALLMARK_MYC_TARGETS_V1 | HALLMARK_MYC_TARGETS_V2	N2+	2 Gy	model 1
RIMKLB	-0.251589	3.50414	1.20243e-16	3.0124e-15	ribosomal modification protein rimK like family member B	NA	N2+	2 Gy	model 1
COPS8	0.129382	6.50927	1.22001e-16	3.05125e-15	COP9 signalosome subunit 8	NA	N2+	2 Gy	model 1
CBL	-0.265424	4.75312	1.26485e-16	3.15806e-15	Cbl proto-oncogene	KEGG_ERBB_SIGNALING_PATHWAY | KEGG_UBIQUITIN_MEDIATED_PROTEOLYSIS | KEGG_ENDOCYTOSIS | KEGG_JAK_STAT_SIGNALING_PATHWAY | KEGG_T_CELL_RECEPTOR_SIGNALING_PATHWAY | KEGG_INSULIN_SIGNALING_PATHWAY | KEGG_PATHWAYS_IN_CANCER | KEGG_CHRONIC_MYELOID_LEUKEMIA | REACTOME_SIGNALING_BY_SCF_KIT | REACTOME_SPRY_REGULATION_OF_FGF_SIGNALING | REACTOME_NEGATIVE_REGULATION_OF_FGFR_SIGNALING | REACTOME_REGULATION_O…	N2+	2 Gy	model 1
PPME1	0.144473	5.32322	1.33526e-16	3.32822e-15	protein phosphatase methylesterase 1	NA	N2+	2 Gy	model 1
RABGGTB	0.199582	4.31375	1.35824e-16	3.3798e-15	Rab geranylgeranyltransferase subunit beta	NA	N2+	2 Gy	model 1
ZNF561	0.166377	4.65277	1.39339e-16	3.46142e-15	zinc finger protein 561	REACTOME_GENERIC_TRANSCRIPTION_PATHWAY	N2+	2 Gy	model 1
DNAAF2	-0.191086	3.16815	1.40466e-16	3.48355e-15	dynein axonemal assembly factor 2	NA	N2+	2 Gy	model 1
OMG	0.67649	1.67637	1.41816e-16	3.51113e-15	oligodendrocyte myelin glycoprotein	REACTOME_SIGNALLING_BY_NGF | REACTOME_P75_NTR_RECEPTOR_MEDIATED_SIGNALLING	N2+	2 Gy	model 1
IRF2BPL	0.153229	5.94602	1.43608e-16	3.54955e-15	interferon regulatory factor 2 binding protein like	NA	N2+	2 Gy	model 1
ZNF449	-0.215331	3.10966	1.54783e-16	3.81937e-15	zinc finger protein 449	NA	N2+	2 Gy	model 1
FAM111A	-0.23018	4.53768	1.75471e-16	4.32262e-15	family with sequence similarity 111 member A	NA	N2+	2 Gy	model 1
ABI2	-0.118899	5.59838	1.76072e-16	4.33019e-15	abl interactor 2	KEGG_REGULATION_OF_ACTIN_CYTOSKELETON	N2+	2 Gy	model 1
PLEKHA5	0.194774	5.1642	1.82734e-16	4.48657e-15	pleckstrin homology domain containing A5	NA	N2+	2 Gy	model 1
JMJD6	-0.253135	3.7508	1.8481e-16	4.53e-15	jumonji domain containing 6, arginine demethylase and lysine hydroxylase	HALLMARK_HYPOXIA	N2+	2 Gy	model 1
PRKAB2	0.257391	4.40646	1.90036e-16	4.65037e-15	protein kinase AMP-activated non-catalytic subunit beta 2	KEGG_INSULIN_SIGNALING_PATHWAY | KEGG_ADIPOCYTOKINE_SIGNALING_PATHWAY | KEGG_HYPERTROPHIC_CARDIOMYOPATHY_HCM | REACTOME_ACTIVATED_AMPK_STIMULATES_FATTY_ACID_OXIDATION_IN_MUSCLE | REACTOME_INSULIN_RECEPTOR_SIGNALLING_CASCADE | REACTOME_INTEGRATION_OF_ENERGY_METABOLISM | REACTOME_REGULATION_OF_AMPK_ACTIVITY_VIA_LKB1 | REACTOME_ENERGY_DEPENDENT_REGULATION_OF_MTOR_BY_LKB1_AMPK | REACTOME_REGULATION_O…	N2+	2 Gy	model 1
NPL	0.479454	0.371396	2.05067e-16	5.00987e-15	N-acetylneuraminate pyruvate lyase	KEGG_AMINO_SUGAR_AND_NUCLEOTIDE_SUGAR_METABOLISM	N2+	2 Gy	model 1
ATF3	0.53932	1.62706	2.42438e-16	5.91309e-15	activating transcription factor 3	REACTOME_DIABETES_PATHWAYS | REACTOME_PERK_REGULATED_GENE_EXPRESSION | REACTOME_ACTIVATION_OF_GENES_BY_ATF4 | REACTOME_UNFOLDED_PROTEIN_RESPONSE | HALLMARK_TNFA_SIGNALING_VIA_NFKB | HALLMARK_HYPOXIA | HALLMARK_CHOLESTEROL_HOMEOSTASIS | HALLMARK_APOPTOSIS | HALLMARK_UNFOLDED_PROTEIN_RESPONSE | HALLMARK_P53_PATHWAY | HALLMARK_UV_RESPONSE_UP	N2+	2 Gy	model 1
NSF	0.121012	5.4592	2.46145e-16	5.9936e-15	N-ethylmaleimide sensitive factor, vesicle fusing ATPase	KEGG_VASOPRESSIN_REGULATED_WATER_REABSORPTION | REACTOME_TRANSMISSION_ACROSS_CHEMICAL_SYNAPSES | REACTOME_NEURONAL_SYSTEM | REACTOME_NEUROTRANSMITTER_RECEPTOR_BINDING_AND_DOWNSTREAM_TRANSMISSION_IN_THE_POSTSYNAPTIC_CELL | REACTOME_TRAFFICKING_OF_AMPA_RECEPTORS | REACTOME_TRAFFICKING_OF_GLUR2_CONTAINING_AMPA_RECEPTORS	N2+	2 Gy	model 1
AP3M2	-0.232009	3.35529	2.59512e-16	6.30866e-15	adaptor related protein complex 3 subunit mu 2	KEGG_LYSOSOME	N2+	2 Gy	model 1
PIM2	0.469916	0.493054	2.62522e-16	6.37133e-15	Pim-2 proto-oncogene, serine/threonine kinase	KEGG_ACUTE_MYELOID_LEUKEMIA	N2+	2 Gy	model 1
SMTN	0.181324	6.17186	2.89124e-16	7.00545e-15	smoothelin	HALLMARK_MYOGENESIS	N2+	2 Gy	model 1
SLC35E3	0.194678	3.98408	2.98706e-16	7.22574e-15	solute carrier family 35 member E3	NA	N2+	2 Gy	model 1
RNF4	-0.134541	6.02276	3.04507e-16	7.35403e-15	ring finger protein 4	REACTOME_IMMUNE_SYSTEM | REACTOME_ADAPTIVE_IMMUNE_SYSTEM | REACTOME_CLASS_I_MHC_MEDIATED_ANTIGEN_PROCESSING_PRESENTATION | REACTOME_ANTIGEN_PROCESSING_UBIQUITINATION_PROTEASOME_DEGRADATION | HALLMARK_COMPLEMENT	N2+	2 Gy	model 1
SPATA7	0.189769	3.67243	3.25359e-16	7.84476e-15	spermatogenesis associated 7	NA	N2+	2 Gy	model 1
ELF4	-0.16645	5.82519	3.3342e-16	8.02601e-15	E74 like ETS transcription factor 4	HALLMARK_ALLOGRAFT_REJECTION	N2+	2 Gy	model 1
CLP1	0.158315	3.79577	3.34123e-16	8.02984e-15	cleavage and polyadenylation factor I subunit 1	REACTOME_PROCESSING_OF_INTRONLESS_PRE_MRNAS | REACTOME_PROCESSING_OF_CAPPED_INTRON_CONTAINING_PRE_MRNA | REACTOME_RNA_POL_II_TRANSCRIPTION | REACTOME_MRNA_PROCESSING | REACTOME_MRNA_SPLICING | REACTOME_PROCESSING_OF_CAPPED_INTRONLESS_PRE_MRNA | REACTOME_TRANSCRIPTION | REACTOME_MRNA_3_END_PROCESSING | REACTOME_CLEAVAGE_OF_GROWING_TRANSCRIPT_IN_THE_TERMINATION_REGION_ | HALLMARK_DNA_REPAIR	N2+	2 Gy	model 1
CDCA8	-0.539991	2.34564	3.40919e-16	8.17984e-15	cell division cycle associated 8	REACTOME_CELL_CYCLE | REACTOME_CELL_CYCLE_MITOTIC | REACTOME_MITOTIC_M_M_G1_PHASES | REACTOME_DNA_REPLICATION | REACTOME_MITOTIC_PROMETAPHASE | HALLMARK_E2F_TARGETS	N2+	2 Gy	model 1
DDX5	-0.256069	8.02142	3.61458e-16	8.65857e-15	DEAD-box helicase 5	KEGG_SPLICEOSOME	N2+	2 Gy	model 1
BRMS1L	0.157991	3.57184	3.62998e-16	8.68137e-15	BRMS1 like transcriptional repressor	HALLMARK_E2F_TARGETS	N2+	2 Gy	model 1
AKAP17A	-0.22175	4.38807	3.69792e-16	8.82954e-15	A-kinase anchoring protein 17A	NA	N2+	2 Gy	model 1
TMEM200B	-0.179921	4.04945	3.70847e-16	8.84042e-15	transmembrane protein 200B	NA	N2+	2 Gy	model 1
RPS27L	0.171231	7.1027	3.78039e-16	8.99733e-15	ribosomal protein S27 like	KEGG_RIBOSOME | HALLMARK_P53_PATHWAY	N2+	2 Gy	model 1
NAB1	0.182526	5.07239	3.84622e-16	9.13926e-15	NGFI-A binding protein 1	NA	N2+	2 Gy	model 1
ZMYM4	-0.111767	6.28883	4.13457e-16	9.80863e-15	zinc finger MYM-type containing 4	NA	N2+	2 Gy	model 1
TOB2	-0.17105	6.47806	4.21507e-16	9.98357e-15	transducer of ERBB2, 2	NA	N2+	2 Gy	model 1
FAT1	0.318228	8.0264	4.22577e-16	9.99287e-15	FAT atypical cadherin 1	NA	N2+	2 Gy	model 1
SUV39H2	-0.231146	2.95642	4.67799e-16	1.10445e-14	suppressor of variegation 3-9 homolog 2	KEGG_LYSINE_DEGRADATION	N2+	2 Gy	model 1
NR1D2	-0.17857	6.3822	4.8793e-16	1.15014e-14	nuclear receptor subfamily 1 group D member 2	REACTOME_GENERIC_TRANSCRIPTION_PATHWAY | REACTOME_NUCLEAR_RECEPTOR_TRANSCRIPTION_PATHWAY | HALLMARK_UV_RESPONSE_DN	N2+	2 Gy	model 1
SPRED1	-0.205969	5.97891	5.20521e-16	1.22501e-14	sprouty related EVH1 domain containing 1	KEGG_JAK_STAT_SIGNALING_PATHWAY	N2+	2 Gy	model 1
MTHFD1L	0.156241	6.81023	5.23608e-16	1.23031e-14	methylenetetrahydrofolate dehydrogenase (NADP+ dependent) 1 like	KEGG_GLYOXYLATE_AND_DICARBOXYLATE_METABOLISM | KEGG_ONE_CARBON_POOL_BY_FOLATE	N2+	2 Gy	model 1
NECTIN4	1.3131	-2.87744	5.25281e-16	1.23228e-14	nectin cell adhesion molecule 4	NA	N2+	2 Gy	model 1
SOCS7	-0.202068	3.71678	5.41109e-16	1.2674e-14	suppressor of cytokine signaling 7	KEGG_JAK_STAT_SIGNALING_PATHWAY	N2+	2 Gy	model 1
MAP2K1	0.132535	5.32662	5.48085e-16	1.2817e-14	mitogen-activated protein kinase kinase 1	KEGG_MAPK_SIGNALING_PATHWAY | KEGG_ERBB_SIGNALING_PATHWAY | KEGG_CHEMOKINE_SIGNALING_PATHWAY | KEGG_OOCYTE_MEIOSIS | KEGG_VASCULAR_SMOOTH_MUSCLE_CONTRACTION | KEGG_DORSO_VENTRAL_AXIS_FORMATION | KEGG_VEGF_SIGNALING_PATHWAY | KEGG_FOCAL_ADHESION | KEGG_GAP_JUNCTION | KEGG_TOLL_LIKE_RECEPTOR_SIGNALING_PATHWAY | KEGG_NATURAL_KILLER_CELL_MEDIATED_CYTOTOXICITY | KEGG_T_CELL_RECEPTOR_SIGNALING_PATHWAY …	N2+	2 Gy	model 1
TRPV4	0.307248	1.89737	5.71753e-16	1.33493e-14	transient receptor potential cation channel subfamily V member 4	NA	N2+	2 Gy	model 1
RHOBTB1	-0.2417	4.05246	5.93977e-16	1.38463e-14	Rho related BTB domain containing 1	REACTOME_SIGNALING_BY_RHO_GTPASES	N2+	2 Gy	model 1
NCKAP5L	-0.156553	5.24282	6.1571e-16	1.43303e-14	NCK associated protein 5 like	NA	N2+	2 Gy	model 1
FCHO2	0.201813	4.74768	6.54369e-16	1.52061e-14	FCH domain only 2	NA	N2+	2 Gy	model 1
MARCH8	0.126403	5.81183	6.67375e-16	1.54839e-14	membrane associated ring-CH-type finger 8	HALLMARK_HEME_METABOLISM	N2+	2 Gy	model 1
WWP1	0.121921	4.88987	7.08968e-16	1.64231e-14	WW domain containing E3 ubiquitin protein ligase 1	KEGG_UBIQUITIN_MEDIATED_PROTEOLYSIS | KEGG_ENDOCYTOSIS | REACTOME_SIGNALING_BY_ERBB4 | REACTOME_IMMUNE_SYSTEM | REACTOME_ADAPTIVE_IMMUNE_SYSTEM | REACTOME_CLASS_I_MHC_MEDIATED_ANTIGEN_PROCESSING_PRESENTATION | REACTOME_ANTIGEN_PROCESSING_UBIQUITINATION_PROTEASOME_DEGRADATION | HALLMARK_P53_PATHWAY	N2+	2 Gy	model 1
ETV1	-0.277536	5.09362	7.15691e-16	1.65529e-14	ETS variant 1	HALLMARK_KRAS_SIGNALING_UP	N2+	2 Gy	model 1
STX5	0.127217	5.6748	7.31433e-16	1.68905e-14	syntaxin 5	KEGG_SNARE_INTERACTIONS_IN_VESICULAR_TRANSPORT | REACTOME_BOTULINUM_NEUROTOXICITY | REACTOME_PROTEOLYTIC_CLEAVAGE_OF_SNARE_COMPLEX_PROTEINS | REACTOME_NEURONAL_SYSTEM | HALLMARK_CHOLESTEROL_HOMEOSTASIS	N2+	2 Gy	model 1
GLUL	0.149954	7.81006	7.59329e-16	1.75073e-14	glutamate-ammonia ligase	KEGG_ALANINE_ASPARTATE_AND_GLUTAMATE_METABOLISM | KEGG_ARGININE_AND_PROLINE_METABOLISM | KEGG_NITROGEN_METABOLISM | REACTOME_METABOLISM_OF_AMINO_ACIDS_AND_DERIVATIVES | REACTOME_TRANSMISSION_ACROSS_CHEMICAL_SYNAPSES | REACTOME_NEURONAL_SYSTEM | REACTOME_AMINO_ACID_SYNTHESIS_AND_INTERCONVERSION_TRANSAMINATION | HALLMARK_FATTY_ACID_METABOLISM	N2+	2 Gy	model 1
LMCD1	-0.344664	6.10781	7.61097e-16	1.75207e-14	LIM and cysteine rich domains 1	NA	N2+	2 Gy	model 1
PA2G4	0.13363	5.78145	7.64055e-16	1.75614e-14	proliferation-associated 2G4	HALLMARK_ANDROGEN_RESPONSE | HALLMARK_E2F_TARGETS | HALLMARK_MYC_TARGETS_V1 | HALLMARK_MYC_TARGETS_V2	N2+	2 Gy	model 1
CTPS2	-0.191443	3.20033	8.67033e-16	1.98973e-14	CTP synthase 2	KEGG_PYRIMIDINE_METABOLISM | REACTOME_METABOLISM_OF_NUCLEOTIDES | REACTOME_SYNTHESIS_AND_INTERCONVERSION_OF_NUCLEOTIDE_DI_AND_TRIPHOSPHATES	N2+	2 Gy	model 1
RBM12	-0.1722	6.42237	8.81905e-16	2.02071e-14	RNA binding motif protein 12	NA	N2+	2 Gy	model 1
RHOBTB2	-0.139537	4.80994	8.96123e-16	2.05011e-14	Rho related BTB domain containing 2	KEGG_UBIQUITIN_MEDIATED_PROTEOLYSIS | REACTOME_SIGNALING_BY_RHO_GTPASES	N2+	2 Gy	model 1
BUB1	-0.549394	2.63458	9.0212e-16	2.06063e-14	BUB1 mitotic checkpoint serine/threonine kinase	KEGG_CELL_CYCLE | KEGG_OOCYTE_MEIOSIS | KEGG_PROGESTERONE_MEDIATED_OOCYTE_MATURATION | REACTOME_CELL_CYCLE | REACTOME_CELL_CYCLE_MITOTIC | REACTOME_MITOTIC_M_M_G1_PHASES | REACTOME_DNA_REPLICATION | REACTOME_MITOTIC_PROMETAPHASE | HALLMARK_MITOTIC_SPINDLE | HALLMARK_G2M_CHECKPOINT | HALLMARK_MTORC1_SIGNALING | HALLMARK_SPERMATOGENESIS	N2+	2 Gy	model 1
ZNRF3	-0.267765	2.81259	9.34289e-16	2.13082e-14	zinc and ring finger 3	NA	N2+	2 Gy	model 1
HIST2H2BE	0.252268	3.09265	9.43187e-16	2.14779e-14	histone cluster 2 H2B family member e	KEGG_SYSTEMIC_LUPUS_ERYTHEMATOSUS | REACTOME_MEIOSIS | REACTOME_CELL_CYCLE | REACTOME_RNA_POL_I_TRANSCRIPTION | REACTOME_TRANSCRIPTION | REACTOME_RNA_POL_I_RNA_POL_III_AND_MITOCHONDRIAL_TRANSCRIPTION | REACTOME_CHROMOSOME_MAINTENANCE | REACTOME_DEPOSITION_OF_NEW_CENPA_CONTAINING_NUCLEOSOMES_AT_THE_CENTROMERE | REACTOME_RNA_POL_I_PROMOTER_OPENING | REACTOME_MEIOTIC_RECOMBINATION | REACTOME_MEIOTIC…	N2+	2 Gy	model 1
GAS1	-0.24804	6.66197	9.93714e-16	2.25936e-14	growth arrest specific 1	KEGG_HEDGEHOG_SIGNALING_PATHWAY | HALLMARK_APICAL_SURFACE | HALLMARK_EPITHELIAL_MESENCHYMAL_TRANSITION	N2+	2 Gy	model 1
ZBTB24	-0.211418	3.90475	1.08375e-15	2.46027e-14	zinc finger and BTB domain containing 24	NA	N2+	2 Gy	model 1
TCF4	-0.194723	7.01903	1.08867e-15	2.46765e-14	transcription factor 4	REACTOME_DEVELOPMENTAL_BIOLOGY | REACTOME_MYOGENESIS	N2+	2 Gy	model 1
YBX3	0.178545	8.17575	1.1122e-15	2.51712e-14	Y-box binding protein 3	NA	N2+	2 Gy	model 1
FAM214A	0.235709	4.0185	1.19197e-15	2.69352e-14	family with sequence similarity 214 member A	NA	N2+	2 Gy	model 1
HECTD3	0.156889	5.66145	1.21484e-15	2.74101e-14	HECT domain E3 ubiquitin protein ligase 3	REACTOME_IMMUNE_SYSTEM | REACTOME_ADAPTIVE_IMMUNE_SYSTEM | REACTOME_CLASS_I_MHC_MEDIATED_ANTIGEN_PROCESSING_PRESENTATION | REACTOME_ANTIGEN_PROCESSING_UBIQUITINATION_PROTEASOME_DEGRADATION	N2+	2 Gy	model 1
CDK12	-0.167948	5.84582	1.21985e-15	2.7481e-14	cyclin dependent kinase 12	NA	N2+	2 Gy	model 1
GLIS3	-0.227146	4.78931	1.27275e-15	2.86291e-14	GLIS family zinc finger 3	NA	N2+	2 Gy	model 1
NEK2	-0.640106	1.25009	1.33894e-15	3.00722e-14	NIMA related kinase 2	REACTOME_CELL_CYCLE | REACTOME_CELL_CYCLE_MITOTIC | REACTOME_RECRUITMENT_OF_MITOTIC_CENTROSOME_PROTEINS_AND_COMPLEXES | REACTOME_LOSS_OF_NLP_FROM_MITOTIC_CENTROSOMES | REACTOME_MITOTIC_G2_G2_M_PHASES | REACTOME_APC_CDC20_MEDIATED_DEGRADATION_OF_NEK2A | HALLMARK_MITOTIC_SPINDLE | HALLMARK_G2M_CHECKPOINT | HALLMARK_SPERMATOGENESIS	N2+	2 Gy	model 1
MYC	-0.287943	4.81496	1.37274e-15	3.07845e-14	MYC proto-oncogene, bHLH transcription factor	KEGG_MAPK_SIGNALING_PATHWAY | KEGG_ERBB_SIGNALING_PATHWAY | KEGG_CELL_CYCLE | KEGG_WNT_SIGNALING_PATHWAY | KEGG_TGF_BETA_SIGNALING_PATHWAY | KEGG_JAK_STAT_SIGNALING_PATHWAY | KEGG_PATHWAYS_IN_CANCER | KEGG_COLORECTAL_CANCER | KEGG_ENDOMETRIAL_CANCER | KEGG_THYROID_CANCER | KEGG_BLADDER_CANCER | KEGG_CHRONIC_MYELOID_LEUKEMIA | KEGG_ACUTE_MYELOID_LEUKEMIA | KEGG_SMALL_CELL_LUNG_CANCER | REACTOME_CE…	N2+	2 Gy	model 1
CDV3	-0.126082	7.38907	1.51582e-15	3.39415e-14	CDV3 homolog	NA	N2+	2 Gy	model 1
ORC1	-0.49908	0.932001	1.52918e-15	3.41887e-14	origin recognition complex subunit 1	KEGG_CELL_CYCLE | REACTOME_ACTIVATION_OF_THE_PRE_REPLICATIVE_COMPLEX | REACTOME_CELL_CYCLE | REACTOME_ORC1_REMOVAL_FROM_CHROMATIN | REACTOME_ASSOCIATION_OF_LICENSING_FACTORS_WITH_THE_PRE_REPLICATIVE_COMPLEX | REACTOME_E2F_ENABLED_INHIBITION_OF_PRE_REPLICATION_COMPLEX_FORMATION | REACTOME_CELL_CYCLE_MITOTIC | REACTOME_CELL_CYCLE_CHECKPOINTS | REACTOME_CDC6_ASSOCIATION_WITH_THE_ORC_ORIGIN_COMPLEX |…	N2+	2 Gy	model 1
IFT20	0.176487	4.02742	1.54514e-15	3.44933e-14	intraflagellar transport 20	NA	N2+	2 Gy	model 1
MCC	0.250054	4.89803	1.59965e-15	3.56563e-14	MCC regulator of WNT signaling pathway	NA	N2+	2 Gy	model 1
LIMD1	-0.22114	4.24548	1.6195e-15	3.60443e-14	LIM domains containing 1	NA	N2+	2 Gy	model 1
PGAM5	-0.158768	4.04457	1.86713e-15	4.1493e-14	PGAM family member 5, mitochondrial serine/threonine protein phosphatase	NA	N2+	2 Gy	model 1
USP32	-0.165333	5.49664	2.13631e-15	4.74035e-14	ubiquitin specific peptidase 32	NA	N2+	2 Gy	model 1
PPM1B	-0.145964	4.61411	2.15844e-15	4.78227e-14	protein phosphatase, Mg2+/Mn2+ dependent 1B	KEGG_MAPK_SIGNALING_PATHWAY | REACTOME_ANTIVIRAL_MECHANISM_BY_IFN_STIMULATED_GENES | REACTOME_INTERFERON_SIGNALING | REACTOME_IMMUNE_SYSTEM | REACTOME_CYTOKINE_SIGNALING_IN_IMMUNE_SYSTEM | HALLMARK_ADIPOGENESIS	N2+	2 Gy	model 1
PSMD3	0.106331	6.72821	2.52943e-15	5.59584e-14	proteasome 26S subunit, non-ATPase 3	KEGG_PROTEASOME | REACTOME_SIGNALING_BY_WNT | REACTOME_CROSS_PRESENTATION_OF_SOLUBLE_EXOGENOUS_ANTIGENS_ENDOSOMES | REACTOME_ANTIGEN_PROCESSING_CROSS_PRESENTATION | REACTOME_ER_PHAGOSOME_PATHWAY | REACTOME_CELL_CYCLE | REACTOME_ORC1_REMOVAL_FROM_CHROMATIN | REACTOME_DOWNSTREAM_SIGNALING_EVENTS_OF_B_CELL_RECEPTOR_BCR | REACTOME_ACTIVATION_OF_NF_KAPPAB_IN_B_CELLS | REACTOME_SIGNALING_BY_THE_B_CELL_…	N2+	2 Gy	model 1
RNF138	-0.214915	3.19488	2.56041e-15	5.65591e-14	ring finger protein 138	REACTOME_IMMUNE_SYSTEM | REACTOME_ADAPTIVE_IMMUNE_SYSTEM | REACTOME_CLASS_I_MHC_MEDIATED_ANTIGEN_PROCESSING_PRESENTATION | REACTOME_ANTIGEN_PROCESSING_UBIQUITINATION_PROTEASOME_DEGRADATION	N2+	2 Gy	model 1
NCKIPSD	0.19255	3.89855	2.61634e-15	5.77081e-14	NCK interacting protein with SH3 domain	NA	N2+	2 Gy	model 1
PDGFC	0.252291	5.58189	2.66933e-15	5.87889e-14	platelet derived growth factor C	KEGG_CYTOKINE_CYTOKINE_RECEPTOR_INTERACTION | KEGG_FOCAL_ADHESION | KEGG_GAP_JUNCTION | KEGG_REGULATION_OF_ACTIN_CYTOSKELETON | KEGG_PROSTATE_CANCER | KEGG_MELANOMA | REACTOME_VEGF_LIGAND_RECEPTOR_INTERACTIONS | REACTOME_SIGNALING_BY_PDGF | HALLMARK_IL6_JAK_STAT3_SIGNALING	N2+	2 Gy	model 1
AUNIP	-0.614725	-0.483097	2.74926e-15	6.04592e-14	aurora kinase A and ninein interacting protein	NA	N2+	2 Gy	model 1
INSYN2A	0.447828	0.81725	2.82857e-15	6.21107e-14	inhibitory synaptic factor 2A	NA	N2+	2 Gy	model 1
CTDSP2	-0.123023	8.41393	2.83327e-15	6.21214e-14	CTD small phosphatase 2	REACTOME_DIABETES_PATHWAYS | REACTOME_ACTIVATION_OF_CHAPERONE_GENES_BY_XBP1S | REACTOME_UNFOLDED_PROTEIN_RESPONSE	N2+	2 Gy	model 1
NAV3	-0.31314	4.23487	2.89291e-15	6.3335e-14	neuron navigator 3	NA	N2+	2 Gy	model 1
GPRIN1	-0.266691	2.9782	2.94618e-15	6.44056e-14	G protein regulated inducer of neurite outgrowth 1	NA	N2+	2 Gy	model 1
DCTN5	0.124252	6.33899	3.12835e-15	6.82868e-14	dynactin subunit 5	KEGG_VASOPRESSIN_REGULATED_WATER_REABSORPTION | REACTOME_MHC_CLASS_II_ANTIGEN_PRESENTATION | REACTOME_IMMUNE_SYSTEM | REACTOME_ADAPTIVE_IMMUNE_SYSTEM	N2+	2 Gy	model 1
SPTSSA	0.164788	4.95747	3.23112e-15	7.04261e-14	serine palmitoyltransferase small subunit A	NA	N2+	2 Gy	model 1
ZNF385A	0.342427	4.64662	3.29681e-15	7.17518e-14	zinc finger protein 385A	NA	N2+	2 Gy	model 1
JADE2	-0.170043	5.43394	3.3107e-15	7.19479e-14	jade family PHD finger 2	NA	N2+	2 Gy	model 1
SGMS2	-0.23091	5.23116	3.74296e-15	8.12222e-14	sphingomyelin synthase 2	KEGG_SPHINGOLIPID_METABOLISM | REACTOME_SPHINGOLIPID_DE_NOVO_BIOSYNTHESIS | REACTOME_PHOSPHOLIPID_METABOLISM | REACTOME_SPHINGOLIPID_METABOLISM | REACTOME_METABOLISM_OF_LIPIDS_AND_LIPOPROTEINS | HALLMARK_INFLAMMATORY_RESPONSE	N2+	2 Gy	model 1
RPS6KA5	0.48777	1.07467	4.1783e-15	9.0536e-14	ribosomal protein S6 kinase A5	KEGG_MAPK_SIGNALING_PATHWAY | KEGG_NEUROTROPHIN_SIGNALING_PATHWAY | KEGG_BLADDER_CANCER | REACTOME_SIGNALLING_BY_NGF | REACTOME_DEVELOPMENTAL_BIOLOGY | REACTOME_TRIF_MEDIATED_TLR3_SIGNALING | REACTOME_NGF_SIGNALLING_VIA_TRKA_FROM_THE_PLASMA_MEMBRANE | REACTOME_NUCLEAR_EVENTS_KINASE_AND_TRANSCRIPTION_FACTOR_ACTIVATION | REACTOME_ERK_MAPK_TARGETS | REACTOME_AXON_GUIDANCE | REACTOME_NCAM_SIGNALING_F…	N2+	2 Gy	model 1
TRAF5	-0.261782	3.42334	4.18545e-15	9.0558e-14	TNF receptor associated factor 5	KEGG_PATHWAYS_IN_CANCER | KEGG_SMALL_CELL_LUNG_CANCER	N2+	2 Gy	model 1
GLTP	0.121796	5.36388	4.2234e-15	9.12452e-14	glycolipid transfer protein	NA	N2+	2 Gy	model 1
KIAA1586	0.203783	3.36293	4.2825e-15	9.23867e-14	KIAA1586	NA	N2+	2 Gy	model 1
ZBTB33	-0.131209	4.81574	4.36928e-15	9.41213e-14	zinc finger and BTB domain containing 33	NA	N2+	2 Gy	model 1
SLC12A7	0.273591	4.26806	4.58751e-15	9.86783e-14	solute carrier family 12 member 7	REACTOME_TRANSMEMBRANE_TRANSPORT_OF_SMALL_MOLECULES | REACTOME_SLC_MEDIATED_TRANSMEMBRANE_TRANSPORT | REACTOME_TRANSPORT_OF_INORGANIC_CATIONS_ANIONS_AND_AMINO_ACIDS_OLIGOPEPTIDES	N2+	2 Gy	model 1
PRKAA1	-0.181856	5.79787	4.77572e-15	1.02577e-13	protein kinase AMP-activated catalytic subunit alpha 1	KEGG_REGULATION_OF_AUTOPHAGY | KEGG_MTOR_SIGNALING_PATHWAY | KEGG_INSULIN_SIGNALING_PATHWAY | KEGG_ADIPOCYTOKINE_SIGNALING_PATHWAY | KEGG_HYPERTROPHIC_CARDIOMYOPATHY_HCM | REACTOME_ACTIVATED_AMPK_STIMULATES_FATTY_ACID_OXIDATION_IN_MUSCLE | REACTOME_INSULIN_RECEPTOR_SIGNALLING_CASCADE | REACTOME_REGULATION_OF_AMPK_ACTIVITY_VIA_LKB1 | REACTOME_ENERGY_DEPENDENT_REGULATION_OF_MTOR_BY_LKB1_AMPK | REAC…	N2+	2 Gy	model 1
C9orf40	-0.192839	3.30455	4.93007e-15	1.05739e-13	chromosome 9 open reading frame 40	NA	N2+	2 Gy	model 1
HS3ST3A1	-0.25227	3.86887	5.04488e-15	1.08044e-13	heparan sulfate-glucosamine 3-sulfotransferase 3A1	KEGG_GLYCOSAMINOGLYCAN_DEGRADATION | KEGG_GLYCOSAMINOGLYCAN_BIOSYNTHESIS_HEPARAN_SULFATE | REACTOME_HS_GAG_BIOSYNTHESIS | REACTOME_HEPARAN_SULFATE_HEPARIN_HS_GAG_METABOLISM | REACTOME_GLYCOSAMINOGLYCAN_METABOLISM | REACTOME_METABOLISM_OF_CARBOHYDRATES	N2+	2 Gy	model 1
NIP7	-0.151467	4.73751	6.43615e-15	1.3764e-13	nucleolar pre-rRNA processing protein NIP7	HALLMARK_MYC_TARGETS_V2	N2+	2 Gy	model 1
PTPN9	-0.100997	5.77699	6.83646e-15	1.4599e-13	protein tyrosine phosphatase non-receptor type 9	NA	N2+	2 Gy	model 1
ATAD1	0.116265	5.62814	7.50036e-15	1.59935e-13	ATPase family AAA domain containing 1	NA	N2+	2 Gy	model 1
TNFSF10	0.483597	2.70388	7.57081e-15	1.61205e-13	TNF superfamily member 10	KEGG_CYTOKINE_CYTOKINE_RECEPTOR_INTERACTION | KEGG_APOPTOSIS | KEGG_NATURAL_KILLER_CELL_MEDIATED_CYTOTOXICITY | REACTOME_EXTRINSIC_PATHWAY_FOR_APOPTOSIS | REACTOME_APOPTOSIS | HALLMARK_APOPTOSIS | HALLMARK_INTERFERON_GAMMA_RESPONSE | HALLMARK_INFLAMMATORY_RESPONSE | HALLMARK_IL2_STAT5_SIGNALING	N2+	2 Gy	model 1
TFE3	-0.097379	6.78927	7.5864e-15	1.61304e-13	transcription factor binding to IGHM enhancer 3	NA	N2+	2 Gy	model 1
VAPA	-0.0866763	6.86815	7.64926e-15	1.62406e-13	VAMP associated protein A	KEGG_TIGHT_JUNCTION | REACTOME_SPHINGOLIPID_DE_NOVO_BIOSYNTHESIS | REACTOME_PHOSPHOLIPID_METABOLISM | REACTOME_SPHINGOLIPID_METABOLISM | REACTOME_METABOLISM_OF_LIPIDS_AND_LIPOPROTEINS | HALLMARK_ANDROGEN_RESPONSE	N2+	2 Gy	model 1
ARHGAP12	-0.157667	5.91349	7.70968e-15	1.63454e-13	Rho GTPase activating protein 12	REACTOME_SIGNALING_BY_RHO_GTPASES	N2+	2 Gy	model 1
CEL	0.638163	-0.352725	7.82274e-15	1.65613e-13	carboxyl ester lipase	KEGG_STEROID_BIOSYNTHESIS | KEGG_GLYCEROLIPID_METABOLISM | HALLMARK_FATTY_ACID_METABOLISM | HALLMARK_PEROXISOME	N2+	2 Gy	model 1
PTX3	-0.305178	8.65339	8.0072e-15	1.69275e-13	pentraxin 3	HALLMARK_TNFA_SIGNALING_VIA_NFKB | HALLMARK_EPITHELIAL_MESENCHYMAL_TRANSITION	N2+	2 Gy	model 1
SLC9A1	0.170348	6.63392	8.50662e-15	1.79576e-13	solute carrier family 9 member A1	KEGG_CARDIAC_MUSCLE_CONTRACTION | KEGG_REGULATION_OF_ACTIN_CYTOSKELETON | REACTOME_HYALURONAN_UPTAKE_AND_DEGRADATION | REACTOME_HYALURONAN_METABOLISM | REACTOME_GLYCOSAMINOGLYCAN_METABOLISM | REACTOME_TRANSMEMBRANE_TRANSPORT_OF_SMALL_MOLECULES | REACTOME_SLC_MEDIATED_TRANSMEMBRANE_TRANSPORT | REACTOME_TRANSPORT_OF_INORGANIC_CATIONS_ANIONS_AND_AMINO_ACIDS_OLIGOPEPTIDES | REACTOME_METABOLISM_OF_CAR…	N2+	2 Gy	model 1
FRMD8	0.175404	5.62263	9.63083e-15	2.03018e-13	FERM domain containing 8	NA	N2+	2 Gy	model 1
ABL1	-0.138335	8.03929	9.77795e-15	2.05825e-13	ABL proto-oncogene 1, non-receptor tyrosine kinase	KEGG_ERBB_SIGNALING_PATHWAY | KEGG_CELL_CYCLE | KEGG_AXON_GUIDANCE | KEGG_NEUROTROPHIN_SIGNALING_PATHWAY | KEGG_PATHOGENIC_ESCHERICHIA_COLI_INFECTION | KEGG_PATHWAYS_IN_CANCER | KEGG_CHRONIC_MYELOID_LEUKEMIA | KEGG_VIRAL_MYOCARDITIS | REACTOME_DEVELOPMENTAL_BIOLOGY | REACTOME_AXON_GUIDANCE | REACTOME_SIGNALING_BY_ROBO_RECEPTOR | REACTOME_MYOGENESIS | REACTOME_FACTORS_INVOLVED_IN_MEGAKARYOCYTE_DEV…	N2+	2 Gy	model 1
EZH2	-0.32562	2.48679	9.82232e-15	2.06465e-13	enhancer of zeste 2 polycomb repressive complex 2 subunit	HALLMARK_G2M_CHECKPOINT | HALLMARK_E2F_TARGETS | HALLMARK_SPERMATOGENESIS	N2+	2 Gy	model 1
LZTS2	-0.130109	6.71785	1.04087e-14	2.18478e-13	leucine zipper tumor suppressor 2	NA	N2+	2 Gy	model 1
FAM210B	0.124607	7.04428	1.04335e-14	2.18689e-13	family with sequence similarity 210 member B	NA	N2+	2 Gy	model 1
PDP2	-0.230197	3.6201	1.04811e-14	2.19374e-13	pyruvate dehyrogenase phosphatase catalytic subunit 2	REACTOME_PYRUVATE_METABOLISM_AND_CITRIC_ACID_TCA_CYCLE | REACTOME_TCA_CYCLE_AND_RESPIRATORY_ELECTRON_TRANSPORT | REACTOME_REGULATION_OF_PYRUVATE_DEHYDROGENASE_PDH_COMPLEX | REACTOME_PYRUVATE_METABOLISM	N2+	2 Gy	model 1
PI4KB	0.0977298	6.15484	1.17681e-14	2.45962e-13	phosphatidylinositol 4-kinase beta	KEGG_INOSITOL_PHOSPHATE_METABOLISM | KEGG_PHOSPHATIDYLINOSITOL_SIGNALING_SYSTEM | REACTOME_SYNTHESIS_OF_PIPS_AT_THE_GOLGI_MEMBRANE | REACTOME_PHOSPHOLIPID_METABOLISM | REACTOME_PI_METABOLISM | REACTOME_METABOLISM_OF_LIPIDS_AND_LIPOPROTEINS	N2+	2 Gy	model 1
NR2F2	-0.211231	6.1979	1.20085e-14	2.50633e-13	nuclear receptor subfamily 2 group F member 2	REACTOME_DEVELOPMENTAL_BIOLOGY | REACTOME_TRANSCRIPTIONAL_REGULATION_OF_WHITE_ADIPOCYTE_DIFFERENTIATION	N2+	2 Gy	model 1
PSMD10	0.114862	5.02771	1.23507e-14	2.5741e-13	proteasome 26S subunit, non-ATPase 10	REACTOME_SIGNALING_BY_WNT | REACTOME_CROSS_PRESENTATION_OF_SOLUBLE_EXOGENOUS_ANTIGENS_ENDOSOMES | REACTOME_ANTIGEN_PROCESSING_CROSS_PRESENTATION | REACTOME_ER_PHAGOSOME_PATHWAY | REACTOME_CELL_CYCLE | REACTOME_ORC1_REMOVAL_FROM_CHROMATIN | REACTOME_DOWNSTREAM_SIGNALING_EVENTS_OF_B_CELL_RECEPTOR_BCR | REACTOME_ACTIVATION_OF_NF_KAPPAB_IN_B_CELLS | REACTOME_SIGNALING_BY_THE_B_CELL_RECEPTOR_BCR | REA…	N2+	2 Gy	model 1
SON	-0.152566	7.9482	1.25946e-14	2.62124e-13	SON DNA binding protein	NA	N2+	2 Gy	model 1
WDR3	-0.139298	5.26979	1.3617e-14	2.83003e-13	WD repeat domain 3	NA	N2+	2 Gy	model 1
MCMBP	-0.0947749	6.16698	1.42515e-14	2.95773e-13	minichromosome maintenance complex binding protein	NA	N2+	2 Gy	model 1
KIF1B	-0.190768	6.4708	1.52327e-14	3.15693e-13	kinesin family member 1B	HALLMARK_MITOTIC_SPINDLE | HALLMARK_PROTEIN_SECRETION | HALLMARK_INFLAMMATORY_RESPONSE	N2+	2 Gy	model 1
PPP2R5A	0.153278	5.59833	1.74422e-14	3.60977e-13	protein phosphatase 2 regulatory subunit B'alpha	KEGG_OOCYTE_MEIOSIS | KEGG_WNT_SIGNALING_PATHWAY | REACTOME_SIGNALING_BY_WNT | REACTOME_CTNNB1_PHOSPHORYLATION_CASCADE | REACTOME_CELL_CYCLE | REACTOME_CELL_CYCLE_MITOTIC | REACTOME_COSTIMULATION_BY_THE_CD28_FAMILY | REACTOME_CTLA4_INHIBITORY_SIGNALING | REACTOME_MITOTIC_M_M_G1_PHASES | REACTOME_PLATELET_HOMEOSTASIS | REACTOME_PLATELET_SENSITIZATION_BY_LDL | REACTOME_DNA_REPLICATION | REACTOME_HE…	N2+	2 Gy	model 1
ING2	-0.194971	2.91153	1.9429e-14	4.01533e-13	inhibitor of growth family member 2	NA	N2+	2 Gy	model 1
G2E3	-0.209732	3.64882	1.9564e-14	4.03758e-13	G2/M-phase specific E3 ubiquitin protein ligase	NA	N2+	2 Gy	model 1
NUF2	-0.561784	1.16833	1.97931e-14	4.07915e-13	NUF2 component of NDC80 kinetochore complex	REACTOME_CELL_CYCLE | REACTOME_CELL_CYCLE_MITOTIC | REACTOME_MITOTIC_M_M_G1_PHASES | REACTOME_DNA_REPLICATION | REACTOME_MITOTIC_PROMETAPHASE	N2+	2 Gy	model 1
ALS2	-0.162303	4.46165	2.11309e-14	4.34879e-13	alsin Rho guanine nucleotide exchange factor ALS2	KEGG_AMYOTROPHIC_LATERAL_SCLEROSIS_ALS | HALLMARK_MITOTIC_SPINDLE	N2+	2 Gy	model 1
EIF4G2	0.0720798	10.2819	2.2035e-14	4.52852e-13	eukaryotic translation initiation factor 4 gamma 2	KEGG_VIRAL_MYOCARDITIS | REACTOME_ANTIVIRAL_MECHANISM_BY_IFN_STIMULATED_GENES | REACTOME_INTERFERON_SIGNALING | REACTOME_IMMUNE_SYSTEM | REACTOME_CYTOKINE_SIGNALING_IN_IMMUNE_SYSTEM | HALLMARK_MYC_TARGETS_V1	N2+	2 Gy	model 1
PLK1	-0.52217	2.72297	2.2243e-14	4.56493e-13	polo like kinase 1	KEGG_CELL_CYCLE | KEGG_OOCYTE_MEIOSIS | KEGG_PROGESTERONE_MEDIATED_OOCYTE_MATURATION | REACTOME_CELL_CYCLE | REACTOME_CELL_CYCLE_MITOTIC | REACTOME_RECRUITMENT_OF_MITOTIC_CENTROSOME_PROTEINS_AND_COMPLEXES | REACTOME_LOSS_OF_NLP_FROM_MITOTIC_CENTROSOMES | REACTOME_CYCLIN_A_B1_ASSOCIATED_EVENTS_DURING_G2_M_TRANSITION | REACTOME_REGULATION_OF_MITOTIC_CELL_CYCLE | REACTOME_MITOTIC_M_M_G1_PHASES | REA…	N2+	2 Gy	model 1
NFIB	-0.305183	4.77383	2.2752e-14	4.66289e-13	nuclear factor I B	REACTOME_RNA_POL_III_TRANSCRIPTION | REACTOME_TRANSCRIPTION | REACTOME_RNA_POL_I_RNA_POL_III_AND_MITOCHONDRIAL_TRANSCRIPTION | REACTOME_RNA_POL_III_TRANSCRIPTION_TERMINATION | HALLMARK_UV_RESPONSE_DN	N2+	2 Gy	model 1
TOR1A	0.097007	5.86845	2.29933e-14	4.70582e-13	torsin family 1 member A	NA	N2+	2 Gy	model 1
POLR2H	0.148331	4.11503	2.30516e-14	4.7112e-13	RNA polymerase II subunit H	KEGG_PURINE_METABOLISM | KEGG_PYRIMIDINE_METABOLISM | KEGG_RNA_POLYMERASE | KEGG_HUNTINGTONS_DISEASE | REACTOME_RNA_POL_III_TRANSCRIPTION_INITIATION_FROM_TYPE_2_PROMOTER | REACTOME_RNA_POL_I_TRANSCRIPTION_TERMINATION | REACTOME_MICRORNA_MIRNA_BIOGENESIS | REACTOME_REGULATORY_RNA_PATHWAYS | REACTOME_PROCESSING_OF_CAPPED_INTRON_CONTAINING_PRE_MRNA | REACTOME_RNA_POL_I_TRANSCRIPTION | REACTOME_RNA_P…	N2+	2 Gy	model 1
DKC1	-0.151715	5.58326	2.34152e-14	4.7789e-13	dyskerin pseudouridine synthase 1	REACTOME_CELL_CYCLE | REACTOME_CHROMOSOME_MAINTENANCE | REACTOME_TELOMERE_MAINTENANCE | REACTOME_EXTENSION_OF_TELOMERES | HALLMARK_G2M_CHECKPOINT | HALLMARK_UNFOLDED_PROTEIN_RESPONSE	N2+	2 Gy	model 1
UNG	-0.140423	5.24894	2.35281e-14	4.79531e-13	uracil DNA glycosylase	KEGG_BASE_EXCISION_REPAIR | KEGG_PRIMARY_IMMUNODEFICIENCY | HALLMARK_MTORC1_SIGNALING | HALLMARK_E2F_TARGETS | HALLMARK_MYC_TARGETS_V2	N2+	2 Gy	model 1
RAD1	-0.135326	4.5616	2.36198e-14	4.80736e-13	RAD1 checkpoint DNA exonuclease	REACTOME_CELL_CYCLE | REACTOME_CELL_CYCLE_CHECKPOINTS | REACTOME_ACTIVATION_OF_ATR_IN_RESPONSE_TO_REPLICATION_STRESS | REACTOME_G2_M_CHECKPOINTS | HALLMARK_E2F_TARGETS	N2+	2 Gy	model 1
HSDL2	0.135649	5.75902	2.40306e-14	4.88423e-13	hydroxysteroid dehydrogenase like 2	HALLMARK_FATTY_ACID_METABOLISM	N2+	2 Gy	model 1
BCORL1	-0.234108	4.97437	2.41877e-14	4.90941e-13	BCL6 corepressor like 1	NA	N2+	2 Gy	model 1
RABIF	-0.156725	3.52886	2.45457e-14	4.97522e-13	RAB interacting factor	HALLMARK_COMPLEMENT | HALLMARK_COAGULATION	N2+	2 Gy	model 1
PHETA2	-0.146154	5.01162	2.6758e-14	5.41304e-13	PH domain containing endocytic trafficking adaptor 2	NA	N2+	2 Gy	model 1
C11orf68	-0.13521	6.0543	2.67791e-14	5.41304e-13	chromosome 11 open reading frame 68	NA	N2+	2 Gy	model 1
BARD1	-0.365884	1.82987	2.68972e-14	5.42948e-13	BRCA1 associated RING domain 1	HALLMARK_G2M_CHECKPOINT | HALLMARK_E2F_TARGETS | HALLMARK_KRAS_SIGNALING_DN	N2+	2 Gy	model 1
SHC4	0.731557	-1.02837	2.70361e-14	5.45006e-13	SHC adaptor protein 4	KEGG_ERBB_SIGNALING_PATHWAY | KEGG_CHEMOKINE_SIGNALING_PATHWAY | KEGG_FOCAL_ADHESION | KEGG_NATURAL_KILLER_CELL_MEDIATED_CYTOTOXICITY | KEGG_NEUROTROPHIN_SIGNALING_PATHWAY | KEGG_INSULIN_SIGNALING_PATHWAY | KEGG_GLIOMA | KEGG_CHRONIC_MYELOID_LEUKEMIA	N2+	2 Gy	model 1
NAA80	0.251325	2.35032	2.79889e-14	5.63443e-13	N(alpha)-acetyltransferase 80, NatH catalytic subunit	NA	N2+	2 Gy	model 1
SETD1B	-0.189649	5.39574	2.84738e-14	5.72018e-13	SET domain containing 1B, histone lysine methyltransferase	KEGG_LYSINE_DEGRADATION	N2+	2 Gy	model 1
FOSL2	0.220363	7.13062	2.84923e-14	5.72018e-13	FOS like 2, AP-1 transcription factor subunit	HALLMARK_TNFA_SIGNALING_VIA_NFKB | HALLMARK_HYPOXIA	N2+	2 Gy	model 1
EIF4A3	0.123143	6.34629	3.15447e-14	6.32438e-13	eukaryotic translation initiation factor 4A3	KEGG_SPLICEOSOME | REACTOME_ANTIVIRAL_MECHANISM_BY_IFN_STIMULATED_GENES | REACTOME_DEADENYLATION_OF_MRNA | REACTOME_METABOLISM_OF_MRNA | REACTOME_DEADENYLATION_DEPENDENT_MRNA_DECAY | REACTOME_METABOLISM_OF_RNA | REACTOME_INTERFERON_SIGNALING | REACTOME_IMMUNE_SYSTEM | REACTOME_CYTOKINE_SIGNALING_IN_IMMUNE_SYSTEM | REACTOME_NONSENSE_MEDIATED_DECAY_ENHANCED_BY_THE_EXON_JUNCTION_COMPLEX | HALLMARK_U…	N2+	2 Gy	model 1
MOB2	0.152909	4.0854	3.23246e-14	6.47193e-13	MOB kinase activator 2	NA	N2+	2 Gy	model 1
KLHL36	-0.145789	5.35324	3.24729e-14	6.49282e-13	kelch like family member 36	NA	N2+	2 Gy	model 1
RCOR2	-0.294804	2.23388	3.31411e-14	6.61746e-13	REST corepressor 2	NA	N2+	2 Gy	model 1
CNNM3	0.160914	3.67248	3.39668e-14	6.77316e-13	cyclin and CBS domain divalent metal cation transport mediator 3	NA	N2+	2 Gy	model 1
CDC27	-0.0962842	6.44819	3.47279e-14	6.91559e-13	cell division cycle 27	KEGG_CELL_CYCLE | KEGG_OOCYTE_MEIOSIS | KEGG_UBIQUITIN_MEDIATED_PROTEOLYSIS | KEGG_PROGESTERONE_MEDIATED_OOCYTE_MATURATION | REACTOME_INHIBITION_OF_THE_PROTEOLYTIC_ACTIVITY_OF_APC_C_REQUIRED_FOR_THE_ONSET_OF_ANAPHASE_BY_MITOTIC_SPINDLE_CHECKPOINT_COMPONENTS | REACTOME_CELL_CYCLE | REACTOME_CELL_CYCLE_MITOTIC | REACTOME_CELL_CYCLE_CHECKPOINTS | REACTOME_REGULATION_OF_MITOTIC_CELL_CYCLE | REACTOME_…	N2+	2 Gy	model 1
TACC1	-0.16337	6.63544	3.52448e-14	7.00905e-13	transforming acidic coiled-coil containing protein 1	NA	N2+	2 Gy	model 1
VAMP4	0.181703	4.81166	3.57526e-14	7.10048e-13	vesicle associated membrane protein 4	KEGG_SNARE_INTERACTIONS_IN_VESICULAR_TRANSPORT | HALLMARK_PROTEIN_SECRETION	N2+	2 Gy	model 1
GFOD1	-0.437962	0.742983	3.71356e-14	7.36522e-13	glucose-fructose oxidoreductase domain containing 1	NA	N2+	2 Gy	model 1
INHBB	0.45792	4.46426	3.82642e-14	7.57553e-13	inhibin subunit beta B	KEGG_CYTOKINE_CYTOKINE_RECEPTOR_INTERACTION | KEGG_TGF_BETA_SIGNALING_PATHWAY | REACTOME_METABOLISM_OF_AMINO_ACIDS_AND_DERIVATIVES | REACTOME_GLYCOPROTEIN_HORMONES | REACTOME_PEPTIDE_HORMONE_BIOSYNTHESIS | HALLMARK_ESTROGEN_RESPONSE_EARLY | HALLMARK_P53_PATHWAY | HALLMARK_ALLOGRAFT_REJECTION	N2+	2 Gy	model 1
USP15	0.106277	5.1731	3.82987e-14	7.57553e-13	ubiquitin specific peptidase 15	HALLMARK_COMPLEMENT | HALLMARK_HEME_METABOLISM	N2+	2 Gy	model 1
ARID1A	-0.148815	5.85349	4.1652e-14	8.22781e-13	AT-rich interaction domain 1A	NA	N2+	2 Gy	model 1
CLIP1	-0.141524	6.83799	4.41555e-14	8.71067e-13	CAP-Gly domain containing linker protein 1	REACTOME_CELL_CYCLE | REACTOME_CELL_CYCLE_MITOTIC | REACTOME_MITOTIC_M_M_G1_PHASES | REACTOME_DNA_REPLICATION | REACTOME_MITOTIC_PROMETAPHASE | HALLMARK_MITOTIC_SPINDLE	N2+	2 Gy	model 1
SMAD1	-0.187448	3.53322	4.53002e-14	8.92457e-13	SMAD family member 1	KEGG_TGF_BETA_SIGNALING_PATHWAY | REACTOME_SIGNALING_BY_BMP | HALLMARK_TGF_BETA_SIGNALING	N2+	2 Gy	model 1
ABCA12	1.16296	-2.8767	4.58609e-14	9.02299e-13	ATP binding cassette subfamily A member 12	KEGG_ABC_TRANSPORTERS | REACTOME_ABCA_TRANSPORTERS_IN_LIPID_HOMEOSTASIS | REACTOME_ABC_FAMILY_PROTEINS_MEDIATED_TRANSPORT | REACTOME_TRANSMEMBRANE_TRANSPORT_OF_SMALL_MOLECULES	N2+	2 Gy	model 1
CDC42EP1	-0.233359	6.26054	4.71479e-14	9.26384e-13	CDC42 effector protein 1	HALLMARK_MITOTIC_SPINDLE	N2+	2 Gy	model 1
CIR1	0.127806	5.1324	4.7246e-14	9.27076e-13	corepressor interacting with RBPJ, 1	KEGG_NOTCH_SIGNALING_PATHWAY | HALLMARK_HEME_METABOLISM	N2+	2 Gy	model 1
SUGT1	0.127441	5.22499	4.76117e-14	9.33012e-13	SGT1 homolog, MIS12 kinetochore complex assembly cochaperone	KEGG_NOD_LIKE_RECEPTOR_SIGNALING_PATHWAY	N2+	2 Gy	model 1
WDR70	-0.153443	4.17171	5.02739e-14	9.83875e-13	WD repeat domain 70	NA	N2+	2 Gy	model 1
PHLDB1	-0.135333	7.32732	5.13589e-14	1.00378e-12	pleckstrin homology like domain family B member 1	HALLMARK_ADIPOGENESIS	N2+	2 Gy	model 1
SMAD6	-0.256218	4.62499	5.31304e-14	1.03703e-12	SMAD family member 6	KEGG_TGF_BETA_SIGNALING_PATHWAY | REACTOME_SIGNALING_BY_BMP | HALLMARK_TGF_BETA_SIGNALING	N2+	2 Gy	model 1
LCA5	0.247802	2.85571	5.32187e-14	1.03738e-12	lebercilin LCA5	NA	N2+	2 Gy	model 1
VAV2	0.197398	5.15971	5.39617e-14	1.05047e-12	vav guanine nucleotide exchange factor 2	KEGG_CHEMOKINE_SIGNALING_PATHWAY | KEGG_FOCAL_ADHESION | KEGG_NATURAL_KILLER_CELL_MEDIATED_CYTOTOXICITY | KEGG_T_CELL_RECEPTOR_SIGNALING_PATHWAY | KEGG_B_CELL_RECEPTOR_SIGNALING_PATHWAY | KEGG_FC_EPSILON_RI_SIGNALING_PATHWAY | KEGG_FC_GAMMA_R_MEDIATED_PHAGOCYTOSIS | KEGG_LEUKOCYTE_TRANSENDOTHELIAL_MIGRATION | KEGG_REGULATION_OF_ACTIN_CYTOSKELETON | HALLMARK_APICAL_JUNCTION | HALLMARK_UV_RESPONSE_…	N2+	2 Gy	model 1
BUB1B	-0.529111	2.38549	6.24549e-14	1.21421e-12	BUB1 mitotic checkpoint serine/threonine kinase B	KEGG_CELL_CYCLE | REACTOME_INHIBITION_OF_THE_PROTEOLYTIC_ACTIVITY_OF_APC_C_REQUIRED_FOR_THE_ONSET_OF_ANAPHASE_BY_MITOTIC_SPINDLE_CHECKPOINT_COMPONENTS | REACTOME_CELL_CYCLE | REACTOME_CELL_CYCLE_MITOTIC | REACTOME_CELL_CYCLE_CHECKPOINTS | REACTOME_REGULATION_OF_MITOTIC_CELL_CYCLE | REACTOME_MITOTIC_M_M_G1_PHASES | REACTOME_DNA_REPLICATION | REACTOME_APC_C_CDC20_MEDIATED_DEGRADATION_OF_MITOTIC_PRO…	N2+	2 Gy	model 1
JDP2	-0.144985	6.3413	6.41466e-14	1.24546e-12	Jun dimerization protein 2	NA	N2+	2 Gy	model 1
ZNF337	0.459792	0.0540439	6.61074e-14	1.28184e-12	zinc finger protein 337	REACTOME_GENERIC_TRANSCRIPTION_PATHWAY	N2+	2 Gy	model 1
SHROOM3	0.338144	4.10684	6.68548e-14	1.29463e-12	shroom family member 3	NA	N2+	2 Gy	model 1
BEND3	-0.293422	2.69651	6.7373e-14	1.30296e-12	BEN domain containing 3	NA	N2+	2 Gy	model 1
KIF4A	-0.481885	2.52574	6.81861e-14	1.31696e-12	kinesin family member 4A	REACTOME_DEVELOPMENTAL_BIOLOGY | REACTOME_MHC_CLASS_II_ANTIGEN_PRESENTATION | REACTOME_AXON_GUIDANCE | REACTOME_L1CAM_INTERACTIONS | REACTOME_RECYCLING_PATHWAY_OF_L1 | REACTOME_FACTORS_INVOLVED_IN_MEGAKARYOCYTE_DEVELOPMENT_AND_PLATELET_PRODUCTION | REACTOME_KINESINS | REACTOME_HEMOSTASIS | REACTOME_IMMUNE_SYSTEM | REACTOME_ADAPTIVE_IMMUNE_SYSTEM | HALLMARK_MITOTIC_SPINDLE | HALLMARK_G2M_CHECKPOIN…	N2+	2 Gy	model 1
GMEB2	-0.140867	4.09136	6.84515e-14	1.32035e-12	glucocorticoid modulatory element binding protein 2	NA	N2+	2 Gy	model 1
TBCK	-0.142965	5.32182	7.03406e-14	1.35502e-12	TBC1 domain containing kinase	NA	N2+	2 Gy	model 1
REV1	-0.152079	4.15953	7.42078e-14	1.42765e-12	REV1 DNA directed polymerase	REACTOME_DNA_REPAIR	N2+	2 Gy	model 1
ETS2	0.245392	4.72199	7.6662e-14	1.47295e-12	ETS proto-oncogene 2, transcription factor	KEGG_DORSO_VENTRAL_AXIS_FORMATION | HALLMARK_TNFA_SIGNALING_VIA_NFKB | HALLMARK_HEDGEHOG_SIGNALING | HALLMARK_XENOBIOTIC_METABOLISM	N2+	2 Gy	model 1
DAAM2	-0.232183	5.28414	7.79658e-14	1.49512e-12	dishevelled associated activator of morphogenesis 2	KEGG_WNT_SIGNALING_PATHWAY	N2+	2 Gy	model 1
PRXL2C	-0.1732	4.58345	7.80185e-14	1.49512e-12	peroxiredoxin like 2C	NA	N2+	2 Gy	model 1
PDE7A	0.192905	3.62421	8.87664e-14	1.69888e-12	phosphodiesterase 7A	KEGG_PURINE_METABOLISM | REACTOME_SIGNALING_BY_GPCR | REACTOME_GPCR_DOWNSTREAM_SIGNALING | REACTOME_G_ALPHA_S_SIGNALLING_EVENTS	N2+	2 Gy	model 1
WASF1	-0.134673	4.85591	9.03156e-14	1.72629e-12	WASP family member 1	KEGG_ADHERENS_JUNCTION | KEGG_FC_GAMMA_R_MEDIATED_PHAGOCYTOSIS | KEGG_REGULATION_OF_ACTIN_CYTOSKELETON | HALLMARK_MITOTIC_SPINDLE	N2+	2 Gy	model 1
TIPRL	-0.0933667	5.49912	9.05121e-14	1.72781e-12	TOR signaling pathway regulator	NA	N2+	2 Gy	model 1
TTLL4	-0.172589	3.65908	9.56199e-14	1.82295e-12	tubulin tyrosine ligase like 4	NA	N2+	2 Gy	model 1
EXD2	-0.161251	3.81462	1.00624e-13	1.91589e-12	exonuclease 3'-5' domain containing 2	NA	N2+	2 Gy	model 1
DCUN1D4	-0.141289	5.08816	1.05138e-13	1.99925e-12	defective in cullin neddylation 1 domain containing 4	NA	N2+	2 Gy	model 1
AKAP2	-0.360902	1.85423	1.07954e-13	2.05016e-12	A-kinase anchoring protein 2	HALLMARK_IL2_STAT5_SIGNALING	N2+	2 Gy	model 1
NNMT	-0.234879	8.21936	1.1813e-13	2.24052e-12	nicotinamide N-methyltransferase	KEGG_NICOTINATE_AND_NICOTINAMIDE_METABOLISM | REACTOME_BIOLOGICAL_OXIDATIONS | REACTOME_PHASE_II_CONJUGATION | HALLMARK_EPITHELIAL_MESENCHYMAL_TRANSITION	N2+	2 Gy	model 1
CNOT9	-0.0979618	5.68795	1.30073e-13	2.46388e-12	CCR4-NOT transcription complex subunit 9	NA	N2+	2 Gy	model 1
RTTN	0.314401	2.35679	1.3244e-13	2.50549e-12	rotatin	NA	N2+	2 Gy	model 1
RB1	0.177424	4.9798	1.36181e-13	2.57297e-12	RB transcriptional corepressor 1	KEGG_CELL_CYCLE | KEGG_PATHWAYS_IN_CANCER | KEGG_PANCREATIC_CANCER | KEGG_GLIOMA | KEGG_PROSTATE_CANCER | KEGG_MELANOMA | KEGG_BLADDER_CANCER | KEGG_CHRONIC_MYELOID_LEUKEMIA | KEGG_SMALL_CELL_LUNG_CANCER | KEGG_NON_SMALL_CELL_LUNG_CANCER | REACTOME_CELL_CYCLE | REACTOME_ORC1_REMOVAL_FROM_CHROMATIN | REACTOME_CELL_CYCLE_MITOTIC | REACTOME_CYCLIN_E_ASSOCIATED_EVENTS_DURING_G1_S_TRANSITION_ | REACTO…	N2+	2 Gy	model 1
WAC	-0.0874542	6.74103	1.39084e-13	2.62445e-12	WW domain containing adaptor with coiled-coil	NA	N2+	2 Gy	model 1
PIP4K2A	-0.12687	6.23684	1.45846e-13	2.74853e-12	phosphatidylinositol-5-phosphate 4-kinase type 2 alpha	KEGG_INOSITOL_PHOSPHATE_METABOLISM | KEGG_PHOSPHATIDYLINOSITOL_SIGNALING_SYSTEM | KEGG_REGULATION_OF_ACTIN_CYTOSKELETON | REACTOME_PHOSPHOLIPID_METABOLISM | REACTOME_SYNTHESIS_OF_PIPS_AT_THE_PLASMA_MEMBRANE | REACTOME_PI_METABOLISM | REACTOME_METABOLISM_OF_LIPIDS_AND_LIPOPROTEINS	N2+	2 Gy	model 1
CBX2	-0.421201	0.716091	1.49482e-13	2.81347e-12	chromobox 2	NA	N2+	2 Gy	model 1
NADK2	-0.159616	4.79121	1.51567e-13	2.84907e-12	NAD kinase 2, mitochondrial	NA	N2+	2 Gy	model 1
NDRG1	0.126907	7.78898	1.5358e-13	2.88324e-12	N-myc downstream regulated 1	HALLMARK_HYPOXIA | HALLMARK_ANDROGEN_RESPONSE | HALLMARK_P53_PATHWAY | HALLMARK_IL2_STAT5_SIGNALING	N2+	2 Gy	model 1
PARP9	-0.148703	5.39034	1.56883e-13	2.94151e-12	poly(ADP-ribose) polymerase family member 9	HALLMARK_INTERFERON_ALPHA_RESPONSE	N2+	2 Gy	model 1
FZD7	-0.186929	7.05825	1.58652e-13	2.97089e-12	frizzled class receptor 7	KEGG_WNT_SIGNALING_PATHWAY | KEGG_MELANOGENESIS | KEGG_PATHWAYS_IN_CANCER | KEGG_BASAL_CELL_CARCINOMA | REACTOME_SIGNALING_BY_GPCR | REACTOME_CLASS_B_2_SECRETIN_FAMILY_RECEPTORS | REACTOME_GPCR_LIGAND_BINDING | HALLMARK_NOTCH_SIGNALING	N2+	2 Gy	model 1
SIPA1	-0.181584	4.23381	1.59171e-13	2.97684e-12	signal-induced proliferation-associated 1	KEGG_LEUKOCYTE_TRANSENDOTHELIAL_MIGRATION | REACTOME_RAP1_SIGNALLING | REACTOME_IMMUNE_SYSTEM | REACTOME_ADAPTIVE_IMMUNE_SYSTEM	N2+	2 Gy	model 1
NEXN	-0.250262	5.16317	1.60472e-13	2.99738e-12	nexilin F-actin binding protein	HALLMARK_APICAL_JUNCTION	N2+	2 Gy	model 1
ANKRD52	-0.159852	6.08285	1.64897e-13	3.07613e-12	ankyrin repeat domain 52	NA	N2+	2 Gy	model 1
NSMF	0.125406	6.0772	1.696e-13	3.15987e-12	NMDA receptor synaptonuclear signaling and neuronal migration factor	NA	N2+	2 Gy	model 1
ILF2	0.0876638	7.03839	1.70563e-13	3.1723e-12	interleukin enhancer binding factor 2	HALLMARK_MYC_TARGETS_V1	N2+	2 Gy	model 1
WDFY2	-0.163716	4.59465	1.70697e-13	3.1723e-12	WD repeat and FYVE domain containing 2	NA	N2+	2 Gy	model 1
BAX	0.140501	6.10312	1.7458e-13	3.24038e-12	BCL2 associated X, apoptosis regulator	KEGG_P53_SIGNALING_PATHWAY | KEGG_APOPTOSIS | KEGG_NEUROTROPHIN_SIGNALING_PATHWAY | KEGG_AMYOTROPHIC_LATERAL_SCLEROSIS_ALS | KEGG_HUNTINGTONS_DISEASE | KEGG_PRION_DISEASES | KEGG_PATHWAYS_IN_CANCER | KEGG_COLORECTAL_CANCER | REACTOME_APOPTOSIS | REACTOME_INTRINSIC_PATHWAY_FOR_APOPTOSIS | HALLMARK_APOPTOSIS | HALLMARK_OXIDATIVE_PHOSPHORYLATION | HALLMARK_P53_PATHWAY	N2+	2 Gy	model 1
S100PBP	-0.145754	4.50612	1.82881e-13	3.3902e-12	S100P binding protein	NA	N2+	2 Gy	model 1
OSBPL6	0.229707	3.52941	1.94919e-13	3.60882e-12	oxysterol binding protein like 6	NA	N2+	2 Gy	model 1
FZD4	-0.220602	4.80115	1.97196e-13	3.6464e-12	frizzled class receptor 4	KEGG_WNT_SIGNALING_PATHWAY | KEGG_MELANOGENESIS | KEGG_PATHWAYS_IN_CANCER | KEGG_BASAL_CELL_CARCINOMA | REACTOME_SIGNALING_BY_GPCR | REACTOME_CLASS_B_2_SECRETIN_FAMILY_RECEPTORS | REACTOME_GPCR_LIGAND_BINDING | HALLMARK_ADIPOGENESIS	N2+	2 Gy	model 1
SPIN4	-0.318937	2.1526	1.97908e-13	3.65498e-12	spindlin family member 4	NA	N2+	2 Gy	model 1
AFAP1	-0.218538	7.16746	2.04891e-13	3.77921e-12	actin filament associated protein 1	NA	N2+	2 Gy	model 1
LRRC45	-0.198525	3.08523	2.07849e-13	3.82899e-12	leucine rich repeat containing 45	NA	N2+	2 Gy	model 1
ZNF184	-0.160343	3.31747	2.12772e-13	3.91479e-12	zinc finger protein 184	REACTOME_GENERIC_TRANSCRIPTION_PATHWAY	N2+	2 Gy	model 1
TBC1D12	-0.194407	3.52719	2.13502e-13	3.92333e-12	TBC1 domain family member 12	NA	N2+	2 Gy	model 1
HIST1H3H	0.605338	-0.899351	2.16671e-13	3.97397e-12	histone cluster 1 H3 family member h	KEGG_SYSTEMIC_LUPUS_ERYTHEMATOSUS | REACTOME_MEIOSIS | REACTOME_RNA_POL_I_TRANSCRIPTION | REACTOME_TRANSCRIPTION | REACTOME_RNA_POL_I_RNA_POL_III_AND_MITOCHONDRIAL_TRANSCRIPTION | REACTOME_RNA_POL_I_PROMOTER_OPENING | REACTOME_FACTORS_INVOLVED_IN_MEGAKARYOCYTE_DEVELOPMENT_AND_PLATELET_PRODUCTION | REACTOME_MEIOTIC_RECOMBINATION | REACTOME_HEMOSTASIS | REACTOME_AMYLOIDS	N2+	2 Gy	model 1
SMAD4	-0.0939226	6.07337	2.16796e-13	3.97397e-12	SMAD family member 4	KEGG_CELL_CYCLE | KEGG_WNT_SIGNALING_PATHWAY | KEGG_TGF_BETA_SIGNALING_PATHWAY | KEGG_ADHERENS_JUNCTION | KEGG_PATHWAYS_IN_CANCER | KEGG_COLORECTAL_CANCER | KEGG_PANCREATIC_CANCER | KEGG_CHRONIC_MYELOID_LEUKEMIA | REACTOME_DEVELOPMENTAL_BIOLOGY | REACTOME_SIGNALING_BY_NODAL | REACTOME_SIGNALING_BY_BMP | REACTOME_SMAD2_SMAD3_SMAD4_HETEROTRIMER_REGULATES_TRANSCRIPTION | REACTOME_TGF_BETA_RECEPTOR_S…	N2+	2 Gy	model 1
VASP	-0.175318	5.62072	2.2074e-13	4.04125e-12	vasodilator stimulated phosphoprotein	KEGG_FOCAL_ADHESION | KEGG_FC_GAMMA_R_MEDIATED_PHAGOCYTOSIS | KEGG_LEUKOCYTE_TRANSENDOTHELIAL_MIGRATION | REACTOME_DEVELOPMENTAL_BIOLOGY | REACTOME_CELL_CELL_COMMUNICATION | REACTOME_TCR_SIGNALING | REACTOME_GENERATION_OF_SECOND_MESSENGER_MOLECULES | REACTOME_AXON_GUIDANCE | REACTOME_SIGNALING_BY_ROBO_RECEPTOR | REACTOME_CELL_EXTRACELLULAR_MATRIX_INTERACTIONS | REACTOME_CELL_JUNCTION_ORGANIZATION…	N2+	2 Gy	model 1
LIMS1	-0.153286	6.52536	2.22213e-13	4.06316e-12	LIM zinc finger domain containing 1	REACTOME_CELL_CELL_COMMUNICATION | REACTOME_CELL_EXTRACELLULAR_MATRIX_INTERACTIONS | REACTOME_CELL_JUNCTION_ORGANIZATION	N2+	2 Gy	model 1
ZNF395	-0.149888	5.52722	2.41411e-13	4.40874e-12	zinc finger protein 395	NA	N2+	2 Gy	model 1
PCIF1	-0.130154	4.96449	2.46446e-13	4.49513e-12	PDX1 C-terminal inhibiting factor 1	NA	N2+	2 Gy	model 1
OGA	-0.170054	6.33202	2.46914e-13	4.49809e-12	O-GlcNAcase	NA	N2+	2 Gy	model 1
LPIN2	-0.116079	5.79953	2.47599e-13	4.50502e-12	lipin 2	REACTOME_TRIGLYCERIDE_BIOSYNTHESIS | REACTOME_PHOSPHOLIPID_METABOLISM | REACTOME_SYNTHESIS_OF_PE | REACTOME_SYNTHESIS_OF_PC | REACTOME_GLYCEROPHOSPHOLIPID_BIOSYNTHESIS | REACTOME_METABOLISM_OF_LIPIDS_AND_LIPOPROTEINS | REACTOME_FATTY_ACID_TRIACYLGLYCEROL_AND_KETONE_BODY_METABOLISM | HALLMARK_XENOBIOTIC_METABOLISM | HALLMARK_HEME_METABOLISM	N2+	2 Gy	model 1
YTHDF2	-0.0875042	5.72707	2.49928e-13	4.54179e-12	YTH N6-methyladenosine RNA binding protein 2	NA	N2+	2 Gy	model 1
DNAJB5	-0.218582	3.97572	2.5073e-13	4.55077e-12	DnaJ heat shock protein family (Hsp40) member B5	NA	N2+	2 Gy	model 1
ID3	0.414787	4.52307	2.57983e-13	4.67666e-12	inhibitor of DNA binding 3, HLH protein	KEGG_TGF_BETA_SIGNALING_PATHWAY | HALLMARK_TGF_BETA_SIGNALING	N2+	2 Gy	model 1
ZYX	-0.191194	8.75924	2.66803e-13	4.8306e-12	zyxin	KEGG_FOCAL_ADHESION | HALLMARK_APICAL_JUNCTION	N2+	2 Gy	model 1
GSPT2	-0.127169	4.26404	2.86703e-13	5.18455e-12	G1 to S phase transition 2	REACTOME_TRANSLATION | REACTOME_METABOLISM_OF_PROTEINS | REACTOME_METABOLISM_OF_MRNA | REACTOME_METABOLISM_OF_RNA | REACTOME_NONSENSE_MEDIATED_DECAY_ENHANCED_BY_THE_EXON_JUNCTION_COMPLEX	N2+	2 Gy	model 1
UCK2	-0.193295	4.97444	2.93761e-13	5.30567e-12	uridine-cytidine kinase 2	KEGG_PYRIMIDINE_METABOLISM | KEGG_DRUG_METABOLISM_OTHER_ENZYMES | REACTOME_METABOLISM_OF_NUCLEOTIDES | REACTOME_PYRIMIDINE_METABOLISM | HALLMARK_G2M_CHECKPOINT | HALLMARK_IL2_STAT5_SIGNALING	N2+	2 Gy	model 1
EIF4H	0.0823558	7.27855	2.94698e-13	5.31608e-12	eukaryotic translation initiation factor 4H	REACTOME_TRANSLATION | REACTOME_ACTIVATION_OF_THE_MRNA_UPON_BINDING_OF_THE_CAP_BINDING_COMPLEX_AND_EIFS_AND_SUBSEQUENT_BINDING_TO_43S | REACTOME_METABOLISM_OF_PROTEINS | REACTOME_3_UTR_MEDIATED_TRANSLATIONAL_REGULATION | HALLMARK_MYC_TARGETS_V1	N2+	2 Gy	model 1
FAM83D	-0.449017	2.23741	2.98108e-13	5.37103e-12	family with sequence similarity 83 member D	NA	N2+	2 Gy	model 1
MIR22HG	-0.276068	3.88595	3.2692e-13	5.88296e-12	MIR22 host gene	NA	N2+	2 Gy	model 1
RBM39	-0.127998	6.64021	3.38938e-13	6.0918e-12	RNA binding motif protein 39	NA	N2+	2 Gy	model 1
TEAD4	-0.229901	3.30074	3.4871e-13	6.25982e-12	TEA domain transcription factor 4	REACTOME_PPARA_ACTIVATES_GENE_EXPRESSION | REACTOME_YAP1_AND_WWTR1_TAZ_STIMULATED_GENE_EXPRESSION | REACTOME_GENERIC_TRANSCRIPTION_PATHWAY | REACTOME_METABOLISM_OF_LIPIDS_AND_LIPOPROTEINS | REACTOME_FATTY_ACID_TRIACYLGLYCEROL_AND_KETONE_BODY_METABOLISM | HALLMARK_MYOGENESIS	N2+	2 Gy	model 1
NECAB3	0.225488	2.95677	3.5341e-13	6.33647e-12	N-terminal EF-hand calcium binding protein 3	NA	N2+	2 Gy	model 1
DDIT4L	-0.438763	3.13329	3.5811e-13	6.41295e-12	DNA damage inducible transcript 4 like	NA	N2+	2 Gy	model 1
ULK1	0.141978	5.44135	3.70591e-13	6.62841e-12	unc-51 like autophagy activating kinase 1	KEGG_REGULATION_OF_AUTOPHAGY | KEGG_MTOR_SIGNALING_PATHWAY	N2+	2 Gy	model 1
GNPTAB	0.217856	6.84765	3.81719e-13	6.81919e-12	N-acetylglucosamine-1-phosphate transferase subunits alpha and beta	KEGG_LYSOSOME	N2+	2 Gy	model 1
ZNF503	-0.209594	6.08655	3.87371e-13	6.91179e-12	zinc finger protein 503	NA	N2+	2 Gy	model 1
MAP7D3	-0.16112	4.90307	3.92637e-13	6.99729e-12	MAP7 domain containing 3	NA	N2+	2 Gy	model 1
IFT81	-0.167812	3.7519	4.02003e-13	7.15555e-12	intraflagellar transport 81	NA	N2+	2 Gy	model 1
RNF219	-0.160857	3.34859	4.04498e-13	7.19129e-12	ring finger protein 219	NA	N2+	2 Gy	model 1
PPP3R1	-0.137548	5.16186	4.06759e-13	7.22278e-12	protein phosphatase 3 regulatory subunit B, alpha	KEGG_MAPK_SIGNALING_PATHWAY | KEGG_CALCIUM_SIGNALING_PATHWAY | KEGG_OOCYTE_MEIOSIS | KEGG_APOPTOSIS | KEGG_WNT_SIGNALING_PATHWAY | KEGG_AXON_GUIDANCE | KEGG_VEGF_SIGNALING_PATHWAY | KEGG_NATURAL_KILLER_CELL_MEDIATED_CYTOTOXICITY | KEGG_T_CELL_RECEPTOR_SIGNALING_PATHWAY | KEGG_B_CELL_RECEPTOR_SIGNALING_PATHWAY | KEGG_LONG_TERM_POTENTIATION | KEGG_ALZHEIMERS_DISEASE | KEGG_AMYOTROPHIC_LATERAL_SCLER…	N2+	2 Gy	model 1
SEH1L	-0.150608	5.371	4.17174e-13	7.39881e-12	SEH1 like nucleoporin	REACTOME_METABOLISM_OF_NON_CODING_RNA | REACTOME_CELL_CYCLE | REACTOME_ANTIVIRAL_MECHANISM_BY_IFN_STIMULATED_GENES | REACTOME_PROCESSING_OF_CAPPED_INTRON_CONTAINING_PRE_MRNA | REACTOME_TRANSPORT_OF_MATURE_TRANSCRIPT_TO_CYTOPLASM | REACTOME_CELL_CYCLE_MITOTIC | REACTOME_TRANSMEMBRANE_TRANSPORT_OF_SMALL_MOLECULES | REACTOME_MRNA_PROCESSING | REACTOME_TRANSPORT_OF_MATURE_MRNA_DERIVED_FROM_AN_INTRONL…	N2+	2 Gy	model 1
TMEM131	0.134621	6.34339	4.20983e-13	7.45741e-12	transmembrane protein 131	NA	N2+	2 Gy	model 1
SAMM50	0.116388	5.56763	4.27102e-13	7.55673e-12	SAMM50 sorting and assembly machinery component	REACTOME_MITOCHONDRIAL_PROTEIN_IMPORT | REACTOME_METABOLISM_OF_PROTEINS | HALLMARK_ADIPOGENESIS	N2+	2 Gy	model 1
EEA1	0.271719	6.89217	4.34314e-13	7.67513e-12	early endosome antigen 1	KEGG_ENDOCYTOSIS | REACTOME_INNATE_IMMUNE_SYSTEM | REACTOME_IMMUNE_SYSTEM | REACTOME_TOLL_RECEPTOR_CASCADES	N2+	2 Gy	model 1
PPP3CB	-0.0841159	6.68668	4.59941e-13	8.1183e-12	protein phosphatase 3 catalytic subunit beta	KEGG_MAPK_SIGNALING_PATHWAY | KEGG_CALCIUM_SIGNALING_PATHWAY | KEGG_OOCYTE_MEIOSIS | KEGG_APOPTOSIS | KEGG_WNT_SIGNALING_PATHWAY | KEGG_AXON_GUIDANCE | KEGG_VEGF_SIGNALING_PATHWAY | KEGG_NATURAL_KILLER_CELL_MEDIATED_CYTOTOXICITY | KEGG_T_CELL_RECEPTOR_SIGNALING_PATHWAY | KEGG_B_CELL_RECEPTOR_SIGNALING_PATHWAY | KEGG_LONG_TERM_POTENTIATION | KEGG_ALZHEIMERS_DISEASE | KEGG_AMYOTROPHIC_LATERAL_SCLER…	N2+	2 Gy	model 1
SEC14L1	-0.0950641	6.17499	4.65933e-13	8.21422e-12	SEC14 like lipid binding 1	HALLMARK_HEME_METABOLISM	N2+	2 Gy	model 1
ZNF33A	-0.141367	3.89908	4.66808e-13	8.21982e-12	zinc finger protein 33A	REACTOME_GENERIC_TRANSCRIPTION_PATHWAY	N2+	2 Gy	model 1
CCNF	-0.277012	2.97609	4.6978e-13	8.2623e-12	cyclin F	HALLMARK_G2M_CHECKPOINT | HALLMARK_MTORC1_SIGNALING	N2+	2 Gy	model 1
CENPA	-0.537376	0.902288	4.71718e-13	8.28651e-12	centromere protein A	REACTOME_CELL_CYCLE | REACTOME_CELL_CYCLE_MITOTIC | REACTOME_MITOTIC_M_M_G1_PHASES | REACTOME_CHROMOSOME_MAINTENANCE | REACTOME_DEPOSITION_OF_NEW_CENPA_CONTAINING_NUCLEOSOMES_AT_THE_CENTROMERE | REACTOME_DNA_REPLICATION | REACTOME_MITOTIC_PROMETAPHASE | HALLMARK_G2M_CHECKPOINT | HALLMARK_GLYCOLYSIS	N2+	2 Gy	model 1
CCDC117	0.110206	5.33701	4.97039e-13	8.72093e-12	coiled-coil domain containing 117	NA	N2+	2 Gy	model 1
IQGAP3	-0.487577	2.88751	4.99383e-13	8.75166e-12	IQ motif containing GTPase activating protein 3	KEGG_REGULATION_OF_ACTIN_CYTOSKELETON	N2+	2 Gy	model 1
ZNF706	0.110782	4.95322	5.14886e-13	9.01264e-12	zinc finger protein 706	NA	N2+	2 Gy	model 1
SOX8	-0.837689	-0.764511	5.36633e-13	9.37559e-12	SRY-box 8	NA	N2+	2 Gy	model 1
KCNK2	-0.167764	8.11185	5.36892e-13	9.37559e-12	potassium two pore domain channel subfamily K member 2	REACTOME_NEURONAL_SYSTEM | REACTOME_TANDEM_PORE_DOMAIN_POTASSIUM_CHANNELS | REACTOME_POTASSIUM_CHANNELS	N2+	2 Gy	model 1
KIAA0513	0.224609	5.10264	5.53974e-13	9.66246e-12	KIAA0513	NA	N2+	2 Gy	model 1
SPATA13	-0.224244	4.17472	6.03551e-13	1.05148e-11	spermatogenesis associated 13	NA	N2+	2 Gy	model 1
PLEKHO1	-0.171797	5.42952	6.14632e-13	1.06952e-11	pleckstrin homology domain containing O1	NA	N2+	2 Gy	model 1
LMNA	0.137292	10.5565	6.37508e-13	1.10802e-11	lamin A/C	KEGG_HYPERTROPHIC_CARDIOMYOPATHY_HCM | KEGG_ARRHYTHMOGENIC_RIGHT_VENTRICULAR_CARDIOMYOPATHY_ARVC | KEGG_DILATED_CARDIOMYOPATHY | REACTOME_APOPTOTIC_CLEAVAGE_OF_CELLULAR_PROTEINS | REACTOME_MEIOSIS | REACTOME_CELL_CYCLE | REACTOME_DIABETES_PATHWAYS | REACTOME_ACTIVATION_OF_CHAPERONE_GENES_BY_XBP1S | REACTOME_UNFOLDED_PROTEIN_RESPONSE | REACTOME_CHROMOSOME_MAINTENANCE | REACTOME_APOPTOSIS | REACTOM…	N2+	2 Gy	model 1
EPS8	-0.132257	7.0422	6.40836e-13	1.11178e-11	epidermal growth factor receptor pathway substrate 8	NA	N2+	2 Gy	model 1
RUSC1	0.127897	4.91659	6.4118e-13	1.11178e-11	RUN and SH3 domain containing 1	NA	N2+	2 Gy	model 1
IFRD1	0.286254	4.12511	6.56456e-13	1.13693e-11	interferon related developmental regulator 1	HALLMARK_MYOGENESIS | HALLMARK_MTORC1_SIGNALING | HALLMARK_MYC_TARGETS_V1	N2+	2 Gy	model 1
TEAD1	-0.189196	7.75882	6.57506e-13	1.13742e-11	TEA domain transcription factor 1	REACTOME_PPARA_ACTIVATES_GENE_EXPRESSION | REACTOME_YAP1_AND_WWTR1_TAZ_STIMULATED_GENE_EXPRESSION | REACTOME_GENERIC_TRANSCRIPTION_PATHWAY | REACTOME_METABOLISM_OF_LIPIDS_AND_LIPOPROTEINS | REACTOME_FATTY_ACID_TRIACYLGLYCEROL_AND_KETONE_BODY_METABOLISM	N2+	2 Gy	model 1
PDCD1LG2	-0.219305	3.61257	6.58889e-13	1.13847e-11	programmed cell death 1 ligand 2	KEGG_CELL_ADHESION_MOLECULES_CAMS | REACTOME_PD1_SIGNALING | REACTOME_COSTIMULATION_BY_THE_CD28_FAMILY | REACTOME_IMMUNE_SYSTEM | REACTOME_ADAPTIVE_IMMUNE_SYSTEM | HALLMARK_KRAS_SIGNALING_UP	N2+	2 Gy	model 1
ATXN7L3B	-0.0768848	6.40155	6.67197e-13	1.15148e-11	ataxin 7 like 3B	NA	N2+	2 Gy	model 1
C3orf52	0.684113	-0.833676	6.85931e-13	1.18243e-11	chromosome 3 open reading frame 52	NA	N2+	2 Gy	model 1
MARCKSL1	0.233765	5.97674	7.22258e-13	1.2436e-11	MARCKS like 1	KEGG_FC_GAMMA_R_MEDIATED_PHAGOCYTOSIS | KEGG_LEISHMANIA_INFECTION	N2+	2 Gy	model 1
CACUL1	-0.133456	5.37144	7.33076e-13	1.26075e-11	CDK2 associated cullin domain 1	NA	N2+	2 Gy	model 1
KIF2C	-0.4413	2.71823	7.61864e-13	1.30874e-11	kinesin family member 2C	REACTOME_CELL_CYCLE | REACTOME_MHC_CLASS_II_ANTIGEN_PRESENTATION | REACTOME_CELL_CYCLE_MITOTIC | REACTOME_MITOTIC_M_M_G1_PHASES | REACTOME_FACTORS_INVOLVED_IN_MEGAKARYOCYTE_DEVELOPMENT_AND_PLATELET_PRODUCTION | REACTOME_KINESINS | REACTOME_DNA_REPLICATION | REACTOME_HEMOSTASIS | REACTOME_MITOTIC_PROMETAPHASE | REACTOME_IMMUNE_SYSTEM | REACTOME_ADAPTIVE_IMMUNE_SYSTEM | HALLMARK_MITOTIC_SPINDLE | H…	N2+	2 Gy	model 1
SHANK3	0.247473	2.51952	7.63672e-13	1.31032e-11	SH3 and multiple ankyrin repeat domains 3	NA	N2+	2 Gy	model 1
IL4R	-0.162236	5.55086	7.86822e-13	1.34847e-11	interleukin 4 receptor	KEGG_CYTOKINE_CYTOKINE_RECEPTOR_INTERACTION | KEGG_JAK_STAT_SIGNALING_PATHWAY | KEGG_HEMATOPOIETIC_CELL_LINEAGE | HALLMARK_IL6_JAK_STAT3_SIGNALING | HALLMARK_INTERFERON_ALPHA_RESPONSE | HALLMARK_INTERFERON_GAMMA_RESPONSE | HALLMARK_INFLAMMATORY_RESPONSE | HALLMARK_IL2_STAT5_SIGNALING | HALLMARK_ALLOGRAFT_REJECTION	N2+	2 Gy	model 1
UBTD2	-0.110462	6.24872	8.13769e-13	1.39304e-11	ubiquitin domain containing 2	NA	N2+	2 Gy	model 1
VDR	-0.218295	5.62698	8.52211e-13	1.45715e-11	vitamin D receptor	REACTOME_GENERIC_TRANSCRIPTION_PATHWAY | REACTOME_NUCLEAR_RECEPTOR_TRANSCRIPTION_PATHWAY | HALLMARK_P53_PATHWAY | HALLMARK_PANCREAS_BETA_CELLS	N2+	2 Gy	model 1
DHX29	-0.089227	5.90314	8.60918e-13	1.47034e-11	DExH-box helicase 29	NA	N2+	2 Gy	model 1
HDAC9	-0.286912	3.17795	8.88061e-13	1.51494e-11	histone deacetylase 9	REACTOME_NOTCH1_INTRACELLULAR_DOMAIN_REGULATES_TRANSCRIPTION | REACTOME_SIGNALING_BY_NOTCH1 | REACTOME_SIGNALING_BY_NOTCH | HALLMARK_ALLOGRAFT_REJECTION | HALLMARK_KRAS_SIGNALING_UP	N2+	2 Gy	model 1
SCRN1	-0.117999	7.45457	9.11918e-13	1.55384e-11	secernin 1	HALLMARK_PROTEIN_SECRETION	N2+	2 Gy	model 1
MAT2A	-0.186789	6.69745	9.15606e-13	1.55833e-11	methionine adenosyltransferase 2A	KEGG_CYSTEINE_AND_METHIONINE_METABOLISM | KEGG_SELENOAMINO_ACID_METABOLISM | REACTOME_SULFUR_AMINO_ACID_METABOLISM | REACTOME_METABOLISM_OF_AMINO_ACIDS_AND_DERIVATIVES | REACTOME_BIOLOGICAL_OXIDATIONS | REACTOME_PHASE_II_CONJUGATION	N2+	2 Gy	model 1
PFKFB3	0.26387	5.18828	9.23599e-13	1.57012e-11	6-phosphofructo-2-kinase/fructose-2,6-biphosphatase 3	KEGG_FRUCTOSE_AND_MANNOSE_METABOLISM | REACTOME_GLYCOLYSIS | REACTOME_METABOLISM_OF_CARBOHYDRATES | REACTOME_GLUCOSE_METABOLISM | HALLMARK_TNFA_SIGNALING_VIA_NFKB | HALLMARK_HYPOXIA | HALLMARK_ADIPOGENESIS	N2+	2 Gy	model 1
LOC389641	0.80509	-1.43366	9.30659e-13	1.5803e-11	uncharacterized LOC389641	NA	N2+	2 Gy	model 1
GTF2B	0.127216	4.00084	9.51682e-13	1.61414e-11	general transcription factor IIB	KEGG_BASAL_TRANSCRIPTION_FACTORS | REACTOME_RNA_POL_II_TRANSCRIPTION | REACTOME_RNA_POL_II_TRANSCRIPTION_PRE_INITIATION_AND_PROMOTER_OPENING | REACTOME_TRANSCRIPTION | REACTOME_RNA_POL_II_PRE_TRANSCRIPTION_EVENTS | REACTOME_HIV_INFECTION | REACTOME_HIV_LIFE_CYCLE | REACTOME_LATE_PHASE_OF_HIV_LIFE_CYCLE | HALLMARK_DNA_REPAIR	N2+	2 Gy	model 1
MRTFA	-0.129188	5.63099	9.99584e-13	1.69344e-11	myocardin related transcription factor A	NA	N2+	2 Gy	model 1
UAP1	-0.173682	6.77578	1.03475e-12	1.751e-11	UDP-N-acetylglucosamine pyrophosphorylase 1	KEGG_AMINO_SUGAR_AND_NUCLEOTIDE_SUGAR_METABOLISM | HALLMARK_ANDROGEN_RESPONSE	N2+	2 Gy	model 1
SSX2IP	-0.236658	4.09734	1.04457e-12	1.7656e-11	SSX family member 2 interacting protein	KEGG_ADHERENS_JUNCTION	N2+	2 Gy	model 1
LINC00519	0.820372	-1.55921	1.08141e-12	1.82577e-11	long intergenic non-protein coding RNA 519	NA	N2+	2 Gy	model 1
ADNP2	-0.14449	4.16514	1.13544e-12	1.91481e-11	ADNP homeobox 2	NA	N2+	2 Gy	model 1
BAIAP2-DT	-0.142077	4.99848	1.17853e-12	1.9852e-11	BAIAP2 divergent transcript	NA	N2+	2 Gy	model 1
GDF5OS	1.08568	-3.17761	1.19829e-12	2.01619e-11	growth differentiation factor 5 opposite strand	NA	N2+	2 Gy	model 1
TGIF2	-0.23875	2.42757	1.25151e-12	2.10333e-11	TGFB induced factor homeobox 2	REACTOME_SMAD2_SMAD3_SMAD4_HETEROTRIMER_REGULATES_TRANSCRIPTION | REACTOME_TRANSCRIPTIONAL_ACTIVITY_OF_SMAD2_SMAD3_SMAD4_HETEROTRIMER | REACTOME_DOWNREGULATION_OF_SMAD2_3_SMAD4_TRANSCRIPTIONAL_ACTIVITY | REACTOME_GENERIC_TRANSCRIPTION_PATHWAY | REACTOME_SIGNALING_BY_TGF_BETA_RECEPTOR_COMPLEX | HALLMARK_ESTROGEN_RESPONSE_EARLY	N2+	2 Gy	model 1
RPAP1	0.154033	4.63426	1.32728e-12	2.22813e-11	RNA polymerase II associated protein 1	NA	N2+	2 Gy	model 1
NUDT4	0.193171	3.9692	1.34681e-12	2.25836e-11	nudix hydrolase 4	HALLMARK_HEME_METABOLISM	N2+	2 Gy	model 1
CARMIL1	-0.232696	3.46434	1.35428e-12	2.26831e-11	capping protein regulator and myosin 1 linker 1	NA	N2+	2 Gy	model 1
GATAD2A	-0.112436	6.3958	1.38714e-12	2.3207e-11	GATA zinc finger domain containing 2A	NA	N2+	2 Gy	model 1
DEPDC1	-0.543381	1.61952	1.3907e-12	2.32403e-11	DEP domain containing 1	HALLMARK_E2F_TARGETS | HALLMARK_GLYCOLYSIS	N2+	2 Gy	model 1
CCDC171	-0.356073	1.04753	1.40434e-12	2.34417e-11	coiled-coil domain containing 171	NA	N2+	2 Gy	model 1
WDR6	-0.123098	6.77227	1.43815e-12	2.39789e-11	WD repeat domain 6	NA	N2+	2 Gy	model 1
ABL2	0.207558	5.53833	1.4645e-12	2.43907e-11	ABL proto-oncogene 2, non-receptor tyrosine kinase	KEGG_ERBB_SIGNALING_PATHWAY | KEGG_VIRAL_MYOCARDITIS | REACTOME_DEVELOPMENTAL_BIOLOGY | REACTOME_AXON_GUIDANCE | REACTOME_SIGNALING_BY_ROBO_RECEPTOR	N2+	2 Gy	model 1
SEC22A	0.138512	3.62455	1.59804e-12	2.65848e-11	SEC22 homolog A, vesicle trafficking protein	NA	N2+	2 Gy	model 1
CPT1A	-0.132351	5.91262	1.60286e-12	2.6635e-11	carnitine palmitoyltransferase 1A	KEGG_FATTY_ACID_METABOLISM | KEGG_PPAR_SIGNALING_PATHWAY | KEGG_ADIPOCYTOKINE_SIGNALING_PATHWAY | REACTOME_ACTIVATED_AMPK_STIMULATES_FATTY_ACID_OXIDATION_IN_MUSCLE | REACTOME_PPARA_ACTIVATES_GENE_EXPRESSION | REACTOME_RORA_ACTIVATES_CIRCADIAN_EXPRESSION | REACTOME_METABOLISM_OF_LIPIDS_AND_LIPOPROTEINS | REACTOME_FATTY_ACID_TRIACYLGLYCEROL_AND_KETONE_BODY_METABOLISM | REACTOME_CIRCADIAN_CLOCK | HA…	N2+	2 Gy	model 1
SELENOK	0.13934	4.39024	1.61989e-12	2.68877e-11	selenoprotein K	NA	N2+	2 Gy	model 1
SRA1	0.154088	4.87345	1.62448e-12	2.69335e-11	steroid receptor RNA activator 1	NA	N2+	2 Gy	model 1
NOCT	0.330629	1.35957	1.62945e-12	2.69855e-11	nocturnin	NA	N2+	2 Gy	model 1
VPS26C	-0.0949828	5.68846	1.63684e-12	2.70776e-11	VPS26 endosomal protein sorting factor C	NA	N2+	2 Gy	model 1
SPSB1	-0.213944	5.49054	1.70869e-12	2.82345e-11	splA/ryanodine receptor domain and SOCS box containing 1	REACTOME_IMMUNE_SYSTEM | REACTOME_ADAPTIVE_IMMUNE_SYSTEM | REACTOME_CLASS_I_MHC_MEDIATED_ANTIGEN_PROCESSING_PRESENTATION | REACTOME_ANTIGEN_PROCESSING_UBIQUITINATION_PROTEASOME_DEGRADATION | HALLMARK_TNFA_SIGNALING_VIA_NFKB	N2+	2 Gy	model 1
PARD3	-0.108084	5.36164	1.76947e-12	2.92062e-11	par-3 family cell polarity regulator	KEGG_CHEMOKINE_SIGNALING_PATHWAY | KEGG_NEUROACTIVE_LIGAND_RECEPTOR_INTERACTION | KEGG_ENDOCYTOSIS | KEGG_ADHERENS_JUNCTION | KEGG_TIGHT_JUNCTION | REACTOME_CELL_CELL_COMMUNICATION | REACTOME_TGF_BETA_RECEPTOR_SIGNALING_IN_EMT_EPITHELIAL_TO_MESENCHYMAL_TRANSITION | REACTOME_CELL_CELL_JUNCTION_ORGANIZATION | REACTOME_TIGHT_JUNCTION_INTERACTIONS | REACTOME_CELL_JUNCTION_ORGANIZATION | REACTOME_SIGN…	N2+	2 Gy	model 1
PARN	-0.0950075	5.23723	1.80858e-12	2.98183e-11	poly(A)-specific ribonuclease	KEGG_RNA_DEGRADATION | REACTOME_DIABETES_PATHWAYS | REACTOME_PERK_REGULATED_GENE_EXPRESSION | REACTOME_ACTIVATION_OF_GENES_BY_ATF4 | REACTOME_UNFOLDED_PROTEIN_RESPONSE | REACTOME_DEADENYLATION_OF_MRNA | REACTOME_METABOLISM_OF_MRNA | REACTOME_DEADENYLATION_DEPENDENT_MRNA_DECAY | REACTOME_METABOLISM_OF_RNA | REACTOME_REGULATION_OF_MRNA_STABILITY_BY_PROTEINS_THAT_BIND_AU_RICH_ELEMENTS | REACTOME_DES…	N2+	2 Gy	model 1
SLC11A2	-0.153395	5.39917	1.81949e-12	2.99647e-11	solute carrier family 11 member 2	KEGG_LYSOSOME | HALLMARK_INFLAMMATORY_RESPONSE | HALLMARK_HEME_METABOLISM	N2+	2 Gy	model 1
EFCAB7	0.274268	2.41029	1.8747e-12	3.08395e-11	EF-hand calcium binding domain 7	NA	N2+	2 Gy	model 1
FIGN	-0.280275	1.89763	1.9141e-12	3.14475e-11	fidgetin, microtubule severing factor	NA	N2+	2 Gy	model 1
PRKCD	0.211669	3.66171	1.91592e-12	3.14475e-11	protein kinase C delta	KEGG_CHEMOKINE_SIGNALING_PATHWAY | KEGG_VASCULAR_SMOOTH_MUSCLE_CONTRACTION | KEGG_TIGHT_JUNCTION | KEGG_FC_EPSILON_RI_SIGNALING_PATHWAY | KEGG_FC_GAMMA_R_MEDIATED_PHAGOCYTOSIS | KEGG_NEUROTROPHIN_SIGNALING_PATHWAY | KEGG_GNRH_SIGNALING_PATHWAY | KEGG_TYPE_II_DIABETES_MELLITUS | REACTOME_APOPTOTIC_CLEAVAGE_OF_CELLULAR_PROTEINS | REACTOME_SIGNALLING_BY_NGF | REACTOME_DAG_AND_IP3_SIGNALING | REACTOM…	N2+	2 Gy	model 1
SPG11	-0.147378	5.76943	1.91961e-12	3.14731e-11	SPG11 vesicle trafficking associated, spatacsin	NA	N2+	2 Gy	model 1
MAP1LC3B	0.0894366	7.30597	1.99729e-12	3.27104e-11	microtubule associated protein 1 light chain 3 beta	NA	N2+	2 Gy	model 1
TWNK	-0.203126	3.17923	2.00041e-12	3.27251e-11	twinkle mtDNA helicase	NA	N2+	2 Gy	model 1
ANKZF1	0.233761	3.42673	2.02171e-12	3.30369e-11	ankyrin repeat and zinc finger domain containing 1	HALLMARK_HYPOXIA | HALLMARK_GLYCOLYSIS	N2+	2 Gy	model 1
MB21D2	-0.238168	2.25359	2.1871e-12	3.56625e-11	Mab-21 domain containing 2	NA	N2+	2 Gy	model 1
SLC30A1	0.164354	6.06926	2.18722e-12	3.56625e-11	solute carrier family 30 member 1	REACTOME_TRANSMEMBRANE_TRANSPORT_OF_SMALL_MOLECULES | REACTOME_SLC_MEDIATED_TRANSMEMBRANE_TRANSPORT | REACTOME_TRANSPORT_OF_GLUCOSE_AND_OTHER_SUGARS_BILE_SALTS_AND_ORGANIC_ACIDS_METAL_IONS_AND_AMINE_COMPOUNDS | REACTOME_ZINC_TRANSPORTERS | REACTOME_METAL_ION_SLC_TRANSPORTERS | HALLMARK_HEME_METABOLISM	N2+	2 Gy	model 1
MRPL44	0.122896	4.16024	2.23652e-12	3.64262e-11	mitochondrial ribosomal protein L44	NA	N2+	2 Gy	model 1
EAF1	0.153549	3.79328	2.2397e-12	3.64377e-11	ELL associated factor 1	NA	N2+	2 Gy	model 1
PSMC4	0.101334	5.9384	2.33014e-12	3.78673e-11	proteasome 26S subunit, ATPase 4	KEGG_PROTEASOME | REACTOME_SIGNALING_BY_WNT | REACTOME_CROSS_PRESENTATION_OF_SOLUBLE_EXOGENOUS_ANTIGENS_ENDOSOMES | REACTOME_ANTIGEN_PROCESSING_CROSS_PRESENTATION | REACTOME_ER_PHAGOSOME_PATHWAY | REACTOME_CELL_CYCLE | REACTOME_ORC1_REMOVAL_FROM_CHROMATIN | REACTOME_DOWNSTREAM_SIGNALING_EVENTS_OF_B_CELL_RECEPTOR_BCR | REACTOME_ACTIVATION_OF_NF_KAPPAB_IN_B_CELLS | REACTOME_SIGNALING_BY_THE_B_CELL_…	N2+	2 Gy	model 1
DCAF16	-0.191605	4.06834	2.35408e-12	3.82143e-11	DDB1 and CUL4 associated factor 16	NA	N2+	2 Gy	model 1
CEP135	-0.269385	2.33408	2.38321e-12	3.86447e-11	centrosomal protein 135	REACTOME_CELL_CYCLE | REACTOME_CELL_CYCLE_MITOTIC | REACTOME_RECRUITMENT_OF_MITOTIC_CENTROSOME_PROTEINS_AND_COMPLEXES | REACTOME_LOSS_OF_NLP_FROM_MITOTIC_CENTROSOMES | REACTOME_MITOTIC_G2_G2_M_PHASES	N2+	2 Gy	model 1
ARHGEF17	-0.172874	5.91273	2.39165e-12	3.87389e-11	Rho guanine nucleotide exchange factor 17	REACTOME_SIGNALING_BY_RHO_GTPASES | REACTOME_SIGNALLING_BY_NGF | REACTOME_NRAGE_SIGNALS_DEATH_THROUGH_JNK | REACTOME_CELL_DEATH_SIGNALLING_VIA_NRAGE_NRIF_AND_NADE | REACTOME_P75_NTR_RECEPTOR_MEDIATED_SIGNALLING | REACTOME_SIGNALING_BY_GPCR | REACTOME_G_ALPHA1213_SIGNALLING_EVENTS | REACTOME_GPCR_DOWNSTREAM_SIGNALING	N2+	2 Gy	model 1
MTMR6	-0.136631	5.30167	2.56039e-12	4.14267e-11	myotubularin related protein 6	KEGG_FRUCTOSE_AND_MANNOSE_METABOLISM | KEGG_RIBOFLAVIN_METABOLISM | REACTOME_PHOSPHOLIPID_METABOLISM | REACTOME_SYNTHESIS_OF_PIPS_AT_THE_PLASMA_MEMBRANE | REACTOME_PI_METABOLISM | REACTOME_METABOLISM_OF_LIPIDS_AND_LIPOPROTEINS	N2+	2 Gy	model 1
LFNG	-0.489085	1.95426	2.66079e-12	4.30039e-11	LFNG O-fucosylpeptide 3-beta-N-acetylglucosaminyltransferase	KEGG_NOTCH_SIGNALING_PATHWAY | REACTOME_PRE_NOTCH_EXPRESSION_AND_PROCESSING | REACTOME_PRE_NOTCH_PROCESSING_IN_GOLGI | REACTOME_SIGNALING_BY_NOTCH | HALLMARK_NOTCH_SIGNALING | HALLMARK_KRAS_SIGNALING_DN	N2+	2 Gy	model 1
SH3GLB1	-0.0819445	7.25797	2.67321e-12	4.31575e-11	SH3 domain containing GRB2 like, endophilin B1	KEGG_ENDOCYTOSIS	N2+	2 Gy	model 1
CEP55	-0.449436	3.23989	2.90072e-12	4.67793e-11	centrosomal protein 55	NA	N2+	2 Gy	model 1
KDM2A	-0.102847	6.71692	2.94225e-12	4.73971e-11	lysine demethylase 2A	NA	N2+	2 Gy	model 1
MFHAS1	-0.185932	5.3038	2.98319e-12	4.80044e-11	malignant fibrous histiocytoma amplified sequence 1	HALLMARK_HEME_METABOLISM	N2+	2 Gy	model 1
NEU1	0.133828	6.00389	3.03381e-12	4.87658e-11	neuraminidase 1	KEGG_OTHER_GLYCAN_DEGRADATION | KEGG_SPHINGOLIPID_METABOLISM | KEGG_LYSOSOME | REACTOME_GLYCOSPHINGOLIPID_METABOLISM | REACTOME_PHOSPHOLIPID_METABOLISM | REACTOME_SPHINGOLIPID_METABOLISM | REACTOME_METABOLISM_OF_LIPIDS_AND_LIPOPROTEINS	N2+	2 Gy	model 1
HIP1R	0.25562	3.22832	3.16025e-12	5.07429e-11	huntingtin interacting protein 1 related	REACTOME_MEMBRANE_TRAFFICKING | REACTOME_TRANS_GOLGI_NETWORK_VESICLE_BUDDING | REACTOME_GOLGI_ASSOCIATED_VESICLE_BIOGENESIS	N2+	2 Gy	model 1
FMN1	-0.333676	3.48593	3.19088e-12	5.1179e-11	formin 1	NA	N2+	2 Gy	model 1
COPS2	0.0877788	7.00259	3.32445e-12	5.32635e-11	COP9 signalosome subunit 2	NA	N2+	2 Gy	model 1
TMEM64	0.170353	5.06766	3.35964e-12	5.37688e-11	transmembrane protein 64	NA	N2+	2 Gy	model 1
PLXNA2	0.323661	3.45572	3.3681e-12	5.38458e-11	plexin A2	KEGG_AXON_GUIDANCE | REACTOME_DEVELOPMENTAL_BIOLOGY | REACTOME_AXON_GUIDANCE | REACTOME_CRMPS_IN_SEMA3A_SIGNALING | REACTOME_OTHER_SEMAPHORIN_INTERACTIONS | REACTOME_SEMA3A_PAK_DEPENDENT_AXON_REPULSION | REACTOME_SEMAPHORIN_INTERACTIONS | REACTOME_SEMA3A_PLEXIN_REPULSION_SIGNALING_BY_INHIBITING_INTEGRIN_ADHESION	N2+	2 Gy	model 1
RWDD2A	-0.171318	2.96758	3.38116e-12	5.39962e-11	RWD domain containing 2A	NA	N2+	2 Gy	model 1
ROCK2	-0.143857	6.58213	3.41463e-12	5.44716e-11	Rho associated coiled-coil containing protein kinase 2	KEGG_CHEMOKINE_SIGNALING_PATHWAY | KEGG_VASCULAR_SMOOTH_MUSCLE_CONTRACTION | KEGG_WNT_SIGNALING_PATHWAY | KEGG_TGF_BETA_SIGNALING_PATHWAY | KEGG_AXON_GUIDANCE | KEGG_FOCAL_ADHESION | KEGG_LEUKOCYTE_TRANSENDOTHELIAL_MIGRATION | KEGG_REGULATION_OF_ACTIN_CYTOSKELETON | KEGG_PATHOGENIC_ESCHERICHIA_COLI_INFECTION | REACTOME_DEVELOPMENTAL_BIOLOGY | REACTOME_SIGNALING_BY_GPCR | REACTOME_AXON_GUIDANCE | …	N2+	2 Gy	model 1
BTBD7	-0.132351	5.77956	3.50825e-12	5.59047e-11	BTB domain containing 7	NA	N2+	2 Gy	model 1
PAFAH1B1	-0.102245	7.13161	3.54384e-12	5.6411e-11	platelet activating factor acetylhydrolase 1b regulatory subunit 1	KEGG_ETHER_LIPID_METABOLISM | REACTOME_CELL_CYCLE | REACTOME_CELL_CYCLE_MITOTIC | REACTOME_RECRUITMENT_OF_MITOTIC_CENTROSOME_PROTEINS_AND_COMPLEXES | REACTOME_LOSS_OF_NLP_FROM_MITOTIC_CENTROSOMES | REACTOME_MITOTIC_M_M_G1_PHASES | REACTOME_MITOTIC_G2_G2_M_PHASES | REACTOME_DNA_REPLICATION | REACTOME_MITOTIC_PROMETAPHASE | HALLMARK_MITOTIC_SPINDLE | HALLMARK_G2M_CHECKPOINT	N2+	2 Gy	model 1
KNL1	-0.530282	2.51744	3.67787e-12	5.84813e-11	kinetochore scaffold 1	NA	N2+	2 Gy	model 1
AARS	-0.115102	7.77775	3.85427e-12	6.12202e-11	alanyl-tRNA synthetase	KEGG_AMINOACYL_TRNA_BIOSYNTHESIS | REACTOME_CYTOSOLIC_TRNA_AMINOACYLATION | REACTOME_TRNA_AMINOACYLATION | HALLMARK_ALLOGRAFT_REJECTION	N2+	2 Gy	model 1
SNX18	0.0975639	7.0193	3.9225e-12	6.2237e-11	sorting nexin 18	NA	N2+	2 Gy	model 1
MINK1	-0.115906	6.0804	3.93227e-12	6.2325e-11	misshapen like kinase 1	NA	N2+	2 Gy	model 1
REST	-0.215404	4.77293	4.15847e-12	6.58395e-11	RE1 silencing transcription factor	KEGG_HUNTINGTONS_DISEASE	N2+	2 Gy	model 1
ZNF408	0.160164	3.6133	4.3357e-12	6.85719e-11	zinc finger protein 408	NA	N2+	2 Gy	model 1
IFT88	-0.17698	3.18645	4.67588e-12	7.38728e-11	intraflagellar transport 88	HALLMARK_SPERMATOGENESIS	N2+	2 Gy	model 1
MINDY3	0.132129	4.25783	4.81872e-12	7.60482e-11	MINDY lysine 48 deubiquitinase 3	NA	N2+	2 Gy	model 1
SUGP2	-0.151765	4.81507	4.98586e-12	7.86019e-11	SURP and G-patch domain containing 2	NA	N2+	2 Gy	model 1
BTBD3	-0.192284	3.3687	5.0026e-12	7.87816e-11	BTB domain containing 3	HALLMARK_KRAS_SIGNALING_UP	N2+	2 Gy	model 1
PLD1	-0.220864	3.88761	5.29982e-12	8.33733e-11	phospholipase D1	KEGG_GLYCEROPHOSPHOLIPID_METABOLISM | KEGG_ETHER_LIPID_METABOLISM | KEGG_ENDOCYTOSIS | KEGG_FC_GAMMA_R_MEDIATED_PHAGOCYTOSIS | KEGG_GNRH_SIGNALING_PATHWAY | KEGG_PATHWAYS_IN_CANCER | KEGG_PANCREATIC_CANCER | REACTOME_PHOSPHOLIPID_METABOLISM | REACTOME_SYNTHESIS_OF_PA | REACTOME_GLYCEROPHOSPHOLIPID_BIOSYNTHESIS | REACTOME_METABOLISM_OF_LIPIDS_AND_LIPOPROTEINS	N2+	2 Gy	model 1
RCOR3	-0.125467	4.88798	5.34221e-12	8.39507e-11	REST corepressor 3	NA	N2+	2 Gy	model 1
NAA15	-0.132445	5.53309	5.36026e-12	8.41447e-11	N(alpha)-acetyltransferase 15, NatA auxiliary subunit	NA	N2+	2 Gy	model 1
ZC3H14	-0.0918565	5.50345	5.54626e-12	8.6972e-11	zinc finger CCCH-type containing 14	HALLMARK_SPERMATOGENESIS	N2+	2 Gy	model 1
G0S2	-0.569682	1.61391	5.63294e-12	8.82374e-11	G0/G1 switch 2	REACTOME_PPARA_ACTIVATES_GENE_EXPRESSION | REACTOME_METABOLISM_OF_LIPIDS_AND_LIPOPROTEINS | REACTOME_FATTY_ACID_TRIACYLGLYCEROL_AND_KETONE_BODY_METABOLISM | HALLMARK_TNFA_SIGNALING_VIA_NFKB | HALLMARK_FATTY_ACID_METABOLISM | HALLMARK_KRAS_SIGNALING_UP	N2+	2 Gy	model 1
NUFIP2	-0.12993	6.86595	5.90465e-12	9.23956e-11	nuclear FMR1 interacting protein 2	NA	N2+	2 Gy	model 1
RAI14	-0.155382	6.83629	6.15426e-12	9.61994e-11	retinoic acid induced 14	NA	N2+	2 Gy	model 1
NISCH	-0.11496	6.41312	6.9437e-12	1.08425e-10	nischarin	NA	N2+	2 Gy	model 1
ZFP30	-0.193035	3.30467	7.19239e-12	1.12189e-10	ZFP30 zinc finger protein	NA	N2+	2 Gy	model 1
RIOX1	-0.155531	3.32676	7.24753e-12	1.12853e-10	ribosomal oxygenase 1	NA	N2+	2 Gy	model 1
CASKIN2	-0.141732	4.36698	7.25026e-12	1.12853e-10	CASK interacting protein 2	NA	N2+	2 Gy	model 1
EIF2B3	0.128743	4.32444	7.65535e-12	1.19033e-10	eukaryotic translation initiation factor 2B subunit gamma	REACTOME_TRANSLATION | REACTOME_METABOLISM_OF_PROTEINS	N2+	2 Gy	model 1
ST13	0.10335	7.16327	8.29138e-12	1.28787e-10	ST13 Hsp70 interacting protein	NA	N2+	2 Gy	model 1
EML4	-0.13281	5.66976	8.82543e-12	1.36938e-10	EMAP like 4	NA	N2+	2 Gy	model 1
CCNB2	-0.366573	3.00105	8.87206e-12	1.37517e-10	cyclin B2	KEGG_CELL_CYCLE | KEGG_OOCYTE_MEIOSIS | KEGG_P53_SIGNALING_PATHWAY | KEGG_PROGESTERONE_MEDIATED_OOCYTE_MATURATION | REACTOME_CELL_CYCLE | REACTOME_CELL_CYCLE_MITOTIC | REACTOME_CELL_CYCLE_CHECKPOINTS | REACTOME_CYCLIN_A_B1_ASSOCIATED_EVENTS_DURING_G2_M_TRANSITION | REACTOME_MITOTIC_G2_G2_M_PHASES | REACTOME_G2_M_CHECKPOINTS | HALLMARK_MITOTIC_SPINDLE | HALLMARK_G2M_CHECKPOINT | HALLMARK_E2F_TARGE…	N2+	2 Gy	model 1
SNAP23	-0.12666	4.82325	8.8906e-12	1.3766e-10	synaptosome associated protein 23	KEGG_SNARE_INTERACTIONS_IN_VESICULAR_TRANSPORT | REACTOME_MEMBRANE_TRAFFICKING | REACTOME_TRANS_GOLGI_NETWORK_VESICLE_BUDDING | HALLMARK_PROTEIN_SECRETION	N2+	2 Gy	model 1
HIF1A	-0.195727	8.73438	9.17548e-12	1.41922e-10	hypoxia inducible factor 1 subunit alpha	KEGG_MTOR_SIGNALING_PATHWAY | KEGG_PATHWAYS_IN_CANCER | KEGG_RENAL_CELL_CARCINOMA | REACTOME_NOTCH1_INTRACELLULAR_DOMAIN_REGULATES_TRANSCRIPTION | REACTOME_SIGNALING_BY_NOTCH1 | REACTOME_REGULATION_OF_HYPOXIA_INDUCIBLE_FACTOR_HIF_BY_OXYGEN | REACTOME_OXYGEN_DEPENDENT_PROLINE_HYDROXYLATION_OF_HYPOXIA_INDUCIBLE_FACTOR_ALPHA | REACTOME_CIRCADIAN_CLOCK | REACTOME_SIGNALING_BY_NOTCH | HALLMARK_G2M_CHE…	N2+	2 Gy	model 1
DHTKD1	-0.159095	3.46949	9.25394e-12	1.42985e-10	dehydrogenase E1 and transketolase domain containing 1	NA	N2+	2 Gy	model 1
SNX30	-0.150458	5.80023	1.01478e-11	1.56634e-10	sorting nexin family member 30	NA	N2+	2 Gy	model 1
SPIN1	-0.0969345	6.75642	1.0619e-11	1.63735e-10	spindlin 1	NA	N2+	2 Gy	model 1
REPS1	-0.108932	4.74695	1.09634e-11	1.68869e-10	RALBP1 associated Eps domain containing 1	NA	N2+	2 Gy	model 1
ERCC6L	-0.506168	1.06668	1.10991e-11	1.70781e-10	ERCC excision repair 6 like, spindle assembly checkpoint helicase	REACTOME_CELL_CYCLE | REACTOME_CELL_CYCLE_MITOTIC | REACTOME_MITOTIC_M_M_G1_PHASES | REACTOME_DNA_REPLICATION | REACTOME_MITOTIC_PROMETAPHASE	N2+	2 Gy	model 1
IL21R	0.512151	0.765617	1.11687e-11	1.71672e-10	interleukin 21 receptor	KEGG_CYTOKINE_CYTOKINE_RECEPTOR_INTERACTION | KEGG_JAK_STAT_SIGNALING_PATHWAY	N2+	2 Gy	model 1
CDK13	-0.0928815	5.47105	1.14219e-11	1.75381e-10	cyclin dependent kinase 13	HALLMARK_UV_RESPONSE_DN	N2+	2 Gy	model 1
THAP9	0.307659	1.0019	1.17036e-11	1.7952e-10	THAP domain containing 9	NA	N2+	2 Gy	model 1
ZNF697	-0.179297	3.8735	1.18653e-11	1.81811e-10	zinc finger protein 697	NA	N2+	2 Gy	model 1
AMOTL2	0.270454	6.01858	1.20331e-11	1.84191e-10	angiomotin like 2	REACTOME_SIGNALING_BY_HIPPO	N2+	2 Gy	model 1
STK36	-0.226869	3.19593	1.20633e-11	1.84462e-10	serine/threonine kinase 36	KEGG_HEDGEHOG_SIGNALING_PATHWAY | KEGG_PATHWAYS_IN_CANCER | KEGG_BASAL_CELL_CARCINOMA	N2+	2 Gy	model 1
GEM	0.225299	5.43217	1.22792e-11	1.87569e-10	GTP binding protein overexpressed in skeletal muscle	HALLMARK_TNFA_SIGNALING_VIA_NFKB | HALLMARK_EPITHELIAL_MESENCHYMAL_TRANSITION	N2+	2 Gy	model 1
NRAV	0.207639	2.32655	1.2331e-11	1.88165e-10	negative regulator of antiviral response	NA	N2+	2 Gy	model 1
CMAS	0.123426	4.36889	1.29221e-11	1.96982e-10	cytidine monophosphate N-acetylneuraminic acid synthetase	KEGG_AMINO_SUGAR_AND_NUCLEOTIDE_SUGAR_METABOLISM	N2+	2 Gy	model 1
PBX1	-0.137928	7.27993	1.35039e-11	2.05638e-10	PBX homeobox 1	NA	N2+	2 Gy	model 1
GALNT7	0.187493	4.32266	1.36388e-11	2.07343e-10	polypeptide N-acetylgalactosaminyltransferase 7	KEGG_O_GLYCAN_BIOSYNTHESIS | REACTOME_O_LINKED_GLYCOSYLATION_OF_MUCINS | REACTOME_METABOLISM_OF_PROTEINS | REACTOME_POST_TRANSLATIONAL_PROTEIN_MODIFICATION	N2+	2 Gy	model 1
SLC2A10	-0.132205	6.05628	1.3644e-11	2.07343e-10	solute carrier family 2 member 10	REACTOME_TRANSMEMBRANE_TRANSPORT_OF_SMALL_MOLECULES | REACTOME_SLC_MEDIATED_TRANSMEMBRANE_TRANSPORT | REACTOME_TRANSPORT_OF_GLUCOSE_AND_OTHER_SUGARS_BILE_SALTS_AND_ORGANIC_ACIDS_METAL_IONS_AND_AMINE_COMPOUNDS | REACTOME_FACILITATIVE_NA_INDEPENDENT_GLUCOSE_TRANSPORTERS	N2+	2 Gy	model 1
EEPD1	-0.209185	5.04296	1.3672e-11	2.07556e-10	endonuclease/exonuclease/phosphatase family domain containing 1	NA	N2+	2 Gy	model 1
PTGER2	-0.287563	3.08103	1.36975e-11	2.07729e-10	prostaglandin E receptor 2	KEGG_NEUROACTIVE_LIGAND_RECEPTOR_INTERACTION | REACTOME_SIGNALING_BY_GPCR | REACTOME_CLASS_A1_RHODOPSIN_LIKE_RECEPTORS | REACTOME_EICOSANOID_LIGAND_BINDING_RECEPTORS | REACTOME_PROSTANOID_LIGAND_RECEPTORS | REACTOME_GPCR_DOWNSTREAM_SIGNALING | REACTOME_G_ALPHA_S_SIGNALLING_EVENTS | REACTOME_GPCR_LIGAND_BINDING | HALLMARK_INFLAMMATORY_RESPONSE | HALLMARK_IL2_STAT5_SIGNALING	N2+	2 Gy	model 1
CHSY1	-0.13221	5.71066	1.37925e-11	2.08955e-10	chondroitin sulfate synthase 1	KEGG_GLYCOSAMINOGLYCAN_BIOSYNTHESIS_CHONDROITIN_SULFATE | REACTOME_CHONDROITIN_SULFATE_BIOSYNTHESIS | REACTOME_CHONDROITIN_SULFATE_DERMATAN_SULFATE_METABOLISM | REACTOME_GLYCOSAMINOGLYCAN_METABOLISM | REACTOME_METABOLISM_OF_CARBOHYDRATES	N2+	2 Gy	model 1
ZNF423	0.335543	3.36579	1.40765e-11	2.13039e-10	zinc finger protein 423	NA	N2+	2 Gy	model 1
INPP5D	0.704472	-1.43271	1.40928e-11	2.13066e-10	inositol polyphosphate-5-phosphatase D	KEGG_PHOSPHATIDYLINOSITOL_SIGNALING_SYSTEM | KEGG_B_CELL_RECEPTOR_SIGNALING_PATHWAY | KEGG_FC_EPSILON_RI_SIGNALING_PATHWAY | KEGG_FC_GAMMA_R_MEDIATED_PHAGOCYTOSIS | KEGG_INSULIN_SIGNALING_PATHWAY	N2+	2 Gy	model 1
RBM6	-0.165901	4.70348	1.4341e-11	2.16559e-10	RNA binding motif protein 6	NA	N2+	2 Gy	model 1
SPART	-0.0881641	7.01258	1.43531e-11	2.16559e-10	spartin	NA	N2+	2 Gy	model 1
E2F1	-0.313141	2.19014	1.45123e-11	2.18737e-10	E2F transcription factor 1	KEGG_CELL_CYCLE | KEGG_PATHWAYS_IN_CANCER | KEGG_PANCREATIC_CANCER | KEGG_GLIOMA | KEGG_PROSTATE_CANCER | KEGG_MELANOMA | KEGG_BLADDER_CANCER | KEGG_CHRONIC_MYELOID_LEUKEMIA | KEGG_SMALL_CELL_LUNG_CANCER | KEGG_NON_SMALL_CELL_LUNG_CANCER | REACTOME_G0_AND_EARLY_G1 | REACTOME_CELL_CYCLE | REACTOME_ASSOCIATION_OF_LICENSING_FACTORS_WITH_THE_PRE_REPLICATIVE_COMPLEX | REACTOME_PRE_NOTCH_TRANSCRIPTION_…	N2+	2 Gy	model 1
HRH1	-0.182665	4.83887	1.47515e-11	2.22116e-10	histamine receptor H1	KEGG_CALCIUM_SIGNALING_PATHWAY | KEGG_NEUROACTIVE_LIGAND_RECEPTOR_INTERACTION | REACTOME_GASTRIN_CREB_SIGNALLING_PATHWAY_VIA_PKC_AND_MAPK | REACTOME_SIGNALING_BY_GPCR | REACTOME_CLASS_A1_RHODOPSIN_LIKE_RECEPTORS | REACTOME_AMINE_LIGAND_BINDING_RECEPTORS | REACTOME_G_ALPHA_Q_SIGNALLING_EVENTS | REACTOME_GPCR_DOWNSTREAM_SIGNALING | REACTOME_GPCR_LIGAND_BINDING | HALLMARK_INFLAMMATORY_RESPONSE	N2+	2 Gy	model 1
SRSF5	-0.209149	5.9408	1.49964e-11	2.25573e-10	serine and arginine rich splicing factor 5	KEGG_SPLICEOSOME | REACTOME_PROCESSING_OF_CAPPED_INTRON_CONTAINING_PRE_MRNA | REACTOME_TRANSPORT_OF_MATURE_TRANSCRIPT_TO_CYTOPLASM | REACTOME_RNA_POL_II_TRANSCRIPTION | REACTOME_MRNA_PROCESSING | REACTOME_MRNA_SPLICING | REACTOME_TRANSCRIPTION | REACTOME_MRNA_3_END_PROCESSING | REACTOME_CLEAVAGE_OF_GROWING_TRANSCRIPT_IN_THE_TERMINATION_REGION_	N2+	2 Gy	model 1
BRIP1	-0.376799	1.70797	1.51278e-11	2.27318e-10	BRCA1 interacting protein C-terminal helicase 1	REACTOME_HOMOLOGOUS_RECOMBINATION_REPAIR_OF_REPLICATION_INDEPENDENT_DOUBLE_STRAND_BREAKS | REACTOME_DOUBLE_STRAND_BREAK_REPAIR | REACTOME_DNA_REPAIR	N2+	2 Gy	model 1
PSRC1	-0.322738	1.73174	1.55563e-11	2.33518e-10	proline and serine rich coiled-coil 1	NA	N2+	2 Gy	model 1
SEC22C	-0.0957681	5.73894	1.58354e-11	2.37467e-10	SEC22 homolog C, vesicle trafficking protein	NA	N2+	2 Gy	model 1
SKI	-0.108538	7.78034	1.5914e-11	2.38404e-10	SKI proto-oncogene	REACTOME_SIGNALING_BY_BMP | REACTOME_TRANSCRIPTIONAL_ACTIVITY_OF_SMAD2_SMAD3_SMAD4_HETEROTRIMER | REACTOME_DOWNREGULATION_OF_SMAD2_3_SMAD4_TRANSCRIPTIONAL_ACTIVITY | REACTOME_GENERIC_TRANSCRIPTION_PATHWAY | REACTOME_SIGNALING_BY_TGF_BETA_RECEPTOR_COMPLEX | HALLMARK_TGF_BETA_SIGNALING	N2+	2 Gy	model 1
SIPA1L1	-0.156979	6.0573	1.62883e-11	2.43762e-10	signal induced proliferation associated 1 like 1	HALLMARK_UV_RESPONSE_DN	N2+	2 Gy	model 1
RSBN1L	-0.141773	4.10031	1.65828e-11	2.47919e-10	round spermatid basic protein 1 like	NA	N2+	2 Gy	model 1
CPSF7	-0.0888969	5.9239	1.75077e-11	2.61482e-10	cleavage and polyadenylation specific factor 7	REACTOME_PROCESSING_OF_INTRONLESS_PRE_MRNAS | REACTOME_PROCESSING_OF_CAPPED_INTRON_CONTAINING_PRE_MRNA | REACTOME_RNA_POL_II_TRANSCRIPTION | REACTOME_MRNA_PROCESSING | REACTOME_MRNA_SPLICING | REACTOME_PROCESSING_OF_CAPPED_INTRONLESS_PRE_MRNA | REACTOME_TRANSCRIPTION | REACTOME_MRNA_3_END_PROCESSING | REACTOME_CLEAVAGE_OF_GROWING_TRANSCRIPT_IN_THE_TERMINATION_REGION_	N2+	2 Gy	model 1
XRCC2	-0.543171	-0.0253497	1.76675e-11	2.63601e-10	X-ray repair cross complementing 2	KEGG_HOMOLOGOUS_RECOMBINATION	N2+	2 Gy	model 1
KAT5	-0.136337	4.09415	1.76875e-11	2.63633e-10	lysine acetyltransferase 5	NA	N2+	2 Gy	model 1
PPM1A	0.105838	5.81967	1.87754e-11	2.79299e-10	protein phosphatase, Mg2+/Mn2+ dependent 1A	KEGG_MAPK_SIGNALING_PATHWAY | REACTOME_INSULIN_RECEPTOR_SIGNALLING_CASCADE | REACTOME_TRANSCRIPTIONAL_ACTIVITY_OF_SMAD2_SMAD3_SMAD4_HETEROTRIMER | REACTOME_DOWNREGULATION_OF_SMAD2_3_SMAD4_TRANSCRIPTIONAL_ACTIVITY | REACTOME_GENERIC_TRANSCRIPTION_PATHWAY | REACTOME_REGULATION_OF_AMPK_ACTIVITY_VIA_LKB1 | REACTOME_ENERGY_DEPENDENT_REGULATION_OF_MTOR_BY_LKB1_AMPK | REACTOME_PKB_MEDIATED_EVENTS | REAC…	N2+	2 Gy	model 1
PARM1	0.754505	-1.07736	1.87764e-11	2.79299e-10	prostate androgen-regulated mucin-like protein 1	NA	N2+	2 Gy	model 1
CGGBP1	-0.10604	6.30748	1.88324e-11	2.7985e-10	CGG triplet repeat binding protein 1	NA	N2+	2 Gy	model 1
KDM5B	-0.138802	6.78161	1.88757e-11	2.80211e-10	lysine demethylase 5B	NA	N2+	2 Gy	model 1
MYO6	0.127666	5.56289	1.89963e-11	2.81638e-10	myosin VI	REACTOME_GAP_JUNCTION_DEGRADATION | REACTOME_MEMBRANE_TRAFFICKING | REACTOME_TRANSMISSION_ACROSS_CHEMICAL_SYNAPSES | REACTOME_NEURONAL_SYSTEM | REACTOME_NEUROTRANSMITTER_RECEPTOR_BINDING_AND_DOWNSTREAM_TRANSMISSION_IN_THE_POSTSYNAPTIC_CELL | REACTOME_TRAFFICKING_OF_AMPA_RECEPTORS | REACTOME_GAP_JUNCTION_TRAFFICKING	N2+	2 Gy	model 1
EXOC6B	-0.116689	5.31001	1.901e-11	2.81638e-10	exocyst complex component 6B	NA	N2+	2 Gy	model 1
GTSE1	-0.454796	2.3043	1.91575e-11	2.83539e-10	G2 and S-phase expressed 1	KEGG_P53_SIGNALING_PATHWAY	N2+	2 Gy	model 1
STK40	-0.152519	4.5664	1.93125e-11	2.85354e-10	serine/threonine kinase 40	NA	N2+	2 Gy	model 1
KIF20A	-0.45705	3.69559	1.93188e-11	2.85354e-10	kinesin family member 20A	REACTOME_CELL_CYCLE | REACTOME_MHC_CLASS_II_ANTIGEN_PRESENTATION | REACTOME_CELL_CYCLE_MITOTIC | REACTOME_MITOTIC_M_M_G1_PHASES | REACTOME_FACTORS_INVOLVED_IN_MEGAKARYOCYTE_DEVELOPMENT_AND_PLATELET_PRODUCTION | REACTOME_KINESINS | REACTOME_DNA_REPLICATION | REACTOME_HEMOSTASIS | REACTOME_IMMUNE_SYSTEM | REACTOME_ADAPTIVE_IMMUNE_SYSTEM | HALLMARK_ESTROGEN_RESPONSE_LATE | HALLMARK_GLYCOLYSIS	N2+	2 Gy	model 1
PGS1	-0.152275	3.71565	1.963e-11	2.8966e-10	phosphatidylglycerophosphate synthase 1	KEGG_GLYCEROPHOSPHOLIPID_METABOLISM | REACTOME_PHOSPHOLIPID_METABOLISM | REACTOME_GLYCEROPHOSPHOLIPID_BIOSYNTHESIS | REACTOME_METABOLISM_OF_LIPIDS_AND_LIPOPROTEINS | HALLMARK_SPERMATOGENESIS	N2+	2 Gy	model 1
SERPINB8	-0.216595	4.55601	1.98248e-11	2.92242e-10	serpin family B member 8	HALLMARK_TNFA_SIGNALING_VIA_NFKB	N2+	2 Gy	model 1
MCM2	-0.195284	4.76664	2.02099e-11	2.97623e-10	minichromosome maintenance complex component 2	KEGG_DNA_REPLICATION | KEGG_CELL_CYCLE | REACTOME_ACTIVATION_OF_THE_PRE_REPLICATIVE_COMPLEX | REACTOME_CELL_CYCLE | REACTOME_ORC1_REMOVAL_FROM_CHROMATIN | REACTOME_CELL_CYCLE_MITOTIC | REACTOME_CELL_CYCLE_CHECKPOINTS | REACTOME_M_G1_TRANSITION | REACTOME_G1_S_TRANSITION | REACTOME_SYNTHESIS_OF_DNA | REACTOME_MITOTIC_G1_G1_S_PHASES | REACTOME_MITOTIC_M_M_G1_PHASES | REACTOME_ASSEMBLY_OF_THE_PRE_RE…	N2+	2 Gy	model 1
ANKMY2	-0.142033	4.2105	2.04162e-11	3.0036e-10	ankyrin repeat and MYND domain containing 2	NA	N2+	2 Gy	model 1
SPATA18	0.149615	5.7001	2.10509e-11	3.09389e-10	spermatogenesis associated 18	NA	N2+	2 Gy	model 1
KNOP1	-0.153116	3.13153	2.21004e-11	3.24491e-10	lysine rich nucleolar protein 1	NA	N2+	2 Gy	model 1
MGME1	0.182304	3.3668	2.2342e-11	3.27712e-10	mitochondrial genome maintenance exonuclease 1	NA	N2+	2 Gy	model 1
CDR2L	0.119265	5.65577	2.29766e-11	3.36686e-10	cerebellar degeneration related protein 2 like	NA	N2+	2 Gy	model 1
CPEB4	0.207179	4.13354	2.33791e-11	3.42244e-10	cytoplasmic polyadenylation element binding protein 4	NA	N2+	2 Gy	model 1
SS18	-0.135438	5.55215	2.44901e-11	3.58152e-10	SS18 subunit of BAF chromatin remodeling complex	HALLMARK_G2M_CHECKPOINT	N2+	2 Gy	model 1
ZNF514	-0.232308	2.35238	2.47337e-11	3.61357e-10	zinc finger protein 514	REACTOME_GENERIC_TRANSCRIPTION_PATHWAY	N2+	2 Gy	model 1
LATS2	0.11431	5.43218	2.62065e-11	3.82495e-10	large tumor suppressor kinase 2	REACTOME_SIGNALING_BY_HIPPO | HALLMARK_INTERFERON_GAMMA_RESPONSE	N2+	2 Gy	model 1
FAM198B-AS1	0.492087	0.554084	2.63619e-11	3.84383e-10	FAM198B antisense RNA 1	NA	N2+	2 Gy	model 1
SDC1	0.223144	5.67429	2.73296e-11	3.981e-10	syndecan 1	KEGG_ECM_RECEPTOR_INTERACTION | KEGG_CELL_ADHESION_MOLECULES_CAMS | REACTOME_HS_GAG_DEGRADATION | REACTOME_CHONDROITIN_SULFATE_DERMATAN_SULFATE_METABOLISM | REACTOME_HS_GAG_BIOSYNTHESIS | REACTOME_HEPARAN_SULFATE_HEPARIN_HS_GAG_METABOLISM | REACTOME_GLYCOSAMINOGLYCAN_METABOLISM | REACTOME_A_TETRASACCHARIDE_LINKER_SEQUENCE_IS_REQUIRED_FOR_GAG_SYNTHESIS | REACTOME_METABOLISM_OF_LIPIDS_AND_LIPOPROTE…	N2+	2 Gy	model 1
AK1	0.178232	3.79897	2.90739e-11	4.23091e-10	adenylate kinase 1	KEGG_PURINE_METABOLISM | REACTOME_METABOLISM_OF_NUCLEOTIDES | REACTOME_SYNTHESIS_AND_INTERCONVERSION_OF_NUCLEOTIDE_DI_AND_TRIPHOSPHATES | HALLMARK_DNA_REPAIR | HALLMARK_MYOGENESIS | HALLMARK_P53_PATHWAY	N2+	2 Gy	model 1
SMURF2	-0.188378	5.06183	2.92689e-11	4.25509e-10	SMAD specific E3 ubiquitin protein ligase 2	KEGG_UBIQUITIN_MEDIATED_PROTEOLYSIS | KEGG_ENDOCYTOSIS | KEGG_TGF_BETA_SIGNALING_PATHWAY | REACTOME_SIGNALING_BY_BMP | REACTOME_DOWNREGULATION_OF_TGF_BETA_RECEPTOR_SIGNALING | REACTOME_TGF_BETA_RECEPTOR_SIGNALING_ACTIVATES_SMADS | REACTOME_TRANSCRIPTIONAL_ACTIVITY_OF_SMAD2_SMAD3_SMAD4_HETEROTRIMER | REACTOME_DOWNREGULATION_OF_SMAD2_3_SMAD4_TRANSCRIPTIONAL_ACTIVITY | REACTOME_GENERIC_TRANSCRIPTION…	N2+	2 Gy	model 1
BCAR1	-0.140377	5.94912	2.93495e-11	4.2626e-10	BCAR1 scaffold protein, Cas family member	KEGG_CHEMOKINE_SIGNALING_PATHWAY | KEGG_FOCAL_ADHESION | KEGG_LEUKOCYTE_TRANSENDOTHELIAL_MIGRATION | KEGG_REGULATION_OF_ACTIN_CYTOSKELETON | REACTOME_INTEGRIN_CELL_SURFACE_INTERACTIONS | REACTOME_P130CAS_LINKAGE_TO_MAPK_SIGNALING_FOR_INTEGRINS | REACTOME_INTEGRIN_ALPHAIIB_BETA3_SIGNALING | REACTOME_SIGNALING_BY_PDGF | REACTOME_DOWNSTREAM_SIGNAL_TRANSDUCTION | REACTOME_PLATELET_AGGREGATION_PLUG_FO…	N2+	2 Gy	model 1
CIAO2B	0.121237	4.82643	2.99415e-11	4.34431e-10	cytosolic iron-sulfur assembly component 2B	NA	N2+	2 Gy	model 1
ESYT2	0.0904586	7.41647	3.0765e-11	4.45558e-10	extended synaptotagmin 2	NA	N2+	2 Gy	model 1
MAST2	-0.115549	5.76214	3.07687e-11	4.45558e-10	microtubule associated serine/threonine kinase 2	HALLMARK_SPERMATOGENESIS	N2+	2 Gy	model 1
CDCA4	-0.193464	2.958	3.13212e-11	4.53114e-10	cell division cycle associated 4	NA	N2+	2 Gy	model 1
YPEL3	0.170944	4.66043	3.30953e-11	4.78309e-10	yippee like 3	NA	N2+	2 Gy	model 1
C8orf58	-0.187481	2.72237	3.48374e-11	5.02994e-10	chromosome 8 open reading frame 58	NA	N2+	2 Gy	model 1
NECTIN1	0.167407	5.28613	3.56592e-11	5.14357e-10	nectin cell adhesion molecule 1	NA	N2+	2 Gy	model 1
TP53I3	0.159603	4.48357	3.59776e-11	5.18443e-10	tumor protein p53 inducible protein 3	KEGG_P53_SIGNALING_PATHWAY	N2+	2 Gy	model 1
PIMREG	-0.483246	1.77398	3.61056e-11	5.19779e-10	PICALM interacting mitotic regulator	NA	N2+	2 Gy	model 1
CENPF	-0.349544	5.13156	3.64989e-11	5.2493e-10	centromere protein F	HALLMARK_MITOTIC_SPINDLE | HALLMARK_G2M_CHECKPOINT	N2+	2 Gy	model 1
FOXN3	0.176319	6.44383	3.68114e-11	5.28908e-10	forkhead box N3	HALLMARK_G2M_CHECKPOINT	N2+	2 Gy	model 1
GCLC	-0.152687	3.91873	3.73855e-11	5.36635e-10	glutamate-cysteine ligase catalytic subunit	KEGG_GLUTATHIONE_METABOLISM | REACTOME_SULFUR_AMINO_ACID_METABOLISM | REACTOME_METABOLISM_OF_AMINO_ACIDS_AND_DERIVATIVES | REACTOME_BIOLOGICAL_OXIDATIONS | REACTOME_GLUTATHIONE_CONJUGATION | REACTOME_PHASE_II_CONJUGATION | HALLMARK_MTORC1_SIGNALING | HALLMARK_XENOBIOTIC_METABOLISM | HALLMARK_GLYCOLYSIS | HALLMARK_REACTIVE_OXIGEN_SPECIES_PATHWAY | HALLMARK_HEME_METABOLISM	N2+	2 Gy	model 1
TNFRSF12A	-0.280711	5.58823	4.03197e-11	5.78189e-10	TNF receptor superfamily member 12A	KEGG_CYTOKINE_CYTOKINE_RECEPTOR_INTERACTION | HALLMARK_CHOLESTEROL_HOMEOSTASIS | HALLMARK_IL6_JAK_STAT3_SIGNALING | HALLMARK_APOPTOSIS | HALLMARK_EPITHELIAL_MESENCHYMAL_TRANSITION	N2+	2 Gy	model 1
CAMKK1	-0.228613	4.01909	4.04075e-11	5.78886e-10	calcium/calmodulin dependent protein kinase kinase 1	KEGG_ADIPOCYTOKINE_SIGNALING_PATHWAY | REACTOME_TRANSMISSION_ACROSS_CHEMICAL_SYNAPSES | REACTOME_NEURONAL_SYSTEM | REACTOME_NEUROTRANSMITTER_RECEPTOR_BINDING_AND_DOWNSTREAM_TRANSMISSION_IN_THE_POSTSYNAPTIC_CELL | REACTOME_ACTIVATION_OF_NMDA_RECEPTOR_UPON_GLUTAMATE_BINDING_AND_POSTSYNAPTIC_EVENTS | REACTOME_POST_NMDA_RECEPTOR_ACTIVATION_EVENTS	N2+	2 Gy	model 1
B4GAT1	0.107884	5.1701	4.06391e-11	5.8164e-10	beta-1,4-glucuronyltransferase 1	NA	N2+	2 Gy	model 1
TRMT6	-0.154613	3.28788	4.13646e-11	5.90945e-10	tRNA methyltransferase 6	NA	N2+	2 Gy	model 1
PURPL	0.63818	-0.352676	4.13693e-11	5.90945e-10	p53 upregulated regulator of p53 levels	NA	N2+	2 Gy	model 1
THAP12	-0.106425	4.5276	4.34951e-11	6.2071e-10	THAP domain containing 12	NA	N2+	2 Gy	model 1
FZR1	-0.114505	5.31632	4.38624e-11	6.25346e-10	fizzy and cell division cycle 20 related 1	KEGG_CELL_CYCLE | KEGG_UBIQUITIN_MEDIATED_PROTEOLYSIS | KEGG_PROGESTERONE_MEDIATED_OOCYTE_MATURATION	N2+	2 Gy	model 1
SLC41A1	0.11696	5.42071	4.42066e-11	6.29645e-10	solute carrier family 41 member 1	REACTOME_TRANSMEMBRANE_TRANSPORT_OF_SMALL_MOLECULES | REACTOME_SLC_MEDIATED_TRANSMEMBRANE_TRANSPORT | REACTOME_TRANSPORT_OF_GLUCOSE_AND_OTHER_SUGARS_BILE_SALTS_AND_ORGANIC_ACIDS_METAL_IONS_AND_AMINE_COMPOUNDS | REACTOME_METAL_ION_SLC_TRANSPORTERS	N2+	2 Gy	model 1
DGKI	-0.247352	3.94676	4.52207e-11	6.43468e-10	diacylglycerol kinase iota	KEGG_GLYCEROLIPID_METABOLISM | KEGG_GLYCEROPHOSPHOLIPID_METABOLISM | KEGG_PHOSPHATIDYLINOSITOL_SIGNALING_SYSTEM | REACTOME_GASTRIN_CREB_SIGNALLING_PATHWAY_VIA_PKC_AND_MAPK | REACTOME_SIGNALING_BY_GPCR | REACTOME_G_ALPHA_Q_SIGNALLING_EVENTS | REACTOME_GPCR_DOWNSTREAM_SIGNALING | REACTOME_EFFECTS_OF_PIP2_HYDROLYSIS | REACTOME_HEMOSTASIS | REACTOME_PLATELET_ACTIVATION_SIGNALING_AND_AGGREGATION	N2+	2 Gy	model 1
ADAT2	-0.246281	1.81312	4.58081e-11	6.51199e-10	adenosine deaminase tRNA specific 2	NA	N2+	2 Gy	model 1
NUP62	-0.111496	5.69611	4.68931e-11	6.65981e-10	nucleoporin 62	REACTOME_METABOLISM_OF_NON_CODING_RNA | REACTOME_ANTIVIRAL_MECHANISM_BY_IFN_STIMULATED_GENES | REACTOME_PROCESSING_OF_CAPPED_INTRON_CONTAINING_PRE_MRNA | REACTOME_TRANSPORT_OF_MATURE_TRANSCRIPT_TO_CYTOPLASM | REACTOME_TRANSMEMBRANE_TRANSPORT_OF_SMALL_MOLECULES | REACTOME_MRNA_PROCESSING | REACTOME_TRANSPORT_OF_MATURE_MRNA_DERIVED_FROM_AN_INTRONLESS_TRANSCRIPT | REACTOME_SLC_MEDIATED_TRANSMEMBRANE…	N2+	2 Gy	model 1
ZDHHC16	0.11447	4.86504	4.74057e-11	6.72614e-10	zinc finger DHHC-type containing 16	NA	N2+	2 Gy	model 1
TSEN54	-0.196479	2.7172	4.88698e-11	6.92721e-10	tRNA splicing endonuclease subunit 54	NA	N2+	2 Gy	model 1
NANS	0.141372	4.9584	5.09546e-11	7.2158e-10	N-acetylneuraminate synthase	KEGG_AMINO_SUGAR_AND_NUCLEOTIDE_SUGAR_METABOLISM	N2+	2 Gy	model 1
PPP2CA	-0.0833819	6.45746	5.1251e-11	7.25041e-10	protein phosphatase 2 catalytic subunit alpha	KEGG_OOCYTE_MEIOSIS | KEGG_WNT_SIGNALING_PATHWAY | KEGG_TGF_BETA_SIGNALING_PATHWAY | KEGG_TIGHT_JUNCTION | KEGG_LONG_TERM_DEPRESSION | REACTOME_SIGNALING_BY_WNT | REACTOME_SIGNALLING_BY_NGF | REACTOME_CTNNB1_PHOSPHORYLATION_CASCADE | REACTOME_SPRY_REGULATION_OF_FGF_SIGNALING | REACTOME_TRIF_MEDIATED_TLR3_SIGNALING | REACTOME_NEGATIVE_REGULATION_OF_FGFR_SIGNALING | REACTOME_CELL_CYCLE | REACTOME_N…	N2+	2 Gy	model 1
USP3	-0.138391	3.74533	5.12973e-11	7.25041e-10	ubiquitin specific peptidase 3	NA	N2+	2 Gy	model 1
HJURP	-0.436715	2.07155	5.31376e-11	7.50333e-10	Holliday junction recognition protein	REACTOME_CELL_CYCLE | REACTOME_CHROMOSOME_MAINTENANCE | REACTOME_DEPOSITION_OF_NEW_CENPA_CONTAINING_NUCLEOSOMES_AT_THE_CENTROMERE	N2+	2 Gy	model 1
IP6K3	1.05041	-4.01098	5.33202e-11	7.52192e-10	inositol hexakisphosphate kinase 3	NA	N2+	2 Gy	model 1
TAFA3	0.607406	-0.879636	5.42244e-11	7.64217e-10	TAFA chemokine like family member 3	NA	N2+	2 Gy	model 1
CCNA2	-0.391319	3.33228	5.45809e-11	7.68507e-10	cyclin A2	KEGG_CELL_CYCLE | KEGG_PROGESTERONE_MEDIATED_OOCYTE_MATURATION | REACTOME_G0_AND_EARLY_G1 | REACTOME_CELL_CYCLE | REACTOME_ORC1_REMOVAL_FROM_CHROMATIN | REACTOME_CELL_CYCLE_MITOTIC | REACTOME_CYCLIN_E_ASSOCIATED_EVENTS_DURING_G1_S_TRANSITION_ | REACTOME_G1_S_TRANSITION | REACTOME_CYCLIN_A_B1_ASSOCIATED_EVENTS_DURING_G2_M_TRANSITION | REACTOME_SYNTHESIS_OF_DNA | REACTOME_MITOTIC_G1_G1_S_PHASES | R…	N2+	2 Gy	model 1
RBM38	0.165042	3.3865	5.46384e-11	7.68583e-10	RNA binding motif protein 38	HALLMARK_HEME_METABOLISM	N2+	2 Gy	model 1
GOLGA1	-0.114368	4.5402	5.54127e-11	7.78734e-10	golgin A1	NA	N2+	2 Gy	model 1
SRRM2	-0.127328	8.66884	5.60384e-11	7.86777e-10	serine/arginine repetitive matrix 2	NA	N2+	2 Gy	model 1
PHETA1	-0.160625	4.32184	5.83447e-11	8.17685e-10	PH domain containing endocytic trafficking adaptor 1	NA	N2+	2 Gy	model 1
CLOCK	-0.154799	5.23176	5.83506e-11	8.17685e-10	clock circadian regulator	KEGG_CIRCADIAN_RHYTHM_MAMMAL | REACTOME_BMAL1_CLOCK_NPAS2_ACTIVATES_CIRCADIAN_EXPRESSION | REACTOME_PPARA_ACTIVATES_GENE_EXPRESSION | REACTOME_RORA_ACTIVATES_CIRCADIAN_EXPRESSION | REACTOME_CIRCADIAN_REPRESSION_OF_EXPRESSION_BY_REV_ERBA | REACTOME_METABOLISM_OF_LIPIDS_AND_LIPOPROTEINS | REACTOME_FATTY_ACID_TRIACYLGLYCEROL_AND_KETONE_BODY_METABOLISM | REACTOME_CIRCADIAN_CLOCK	N2+	2 Gy	model 1
KPNA4	-0.09474	6.62703	5.85027e-11	8.19038e-10	karyopherin subunit alpha 4	REACTOME_ANTIVIRAL_MECHANISM_BY_IFN_STIMULATED_GENES | REACTOME_INTERFERON_SIGNALING | REACTOME_IMMUNE_SYSTEM | REACTOME_CYTOKINE_SIGNALING_IN_IMMUNE_SYSTEM	N2+	2 Gy	model 1
FBXL7	-0.132043	5.80557	5.95644e-11	8.33111e-10	F-box and leucine rich repeat protein 7	NA	N2+	2 Gy	model 1
INTS3	-0.149485	4.88099	6.03481e-11	8.43274e-10	integrator complex subunit 3	NA	N2+	2 Gy	model 1
PRMT9	0.189894	2.82009	6.08299e-11	8.49201e-10	protein arginine methyltransferase 9	NA	N2+	2 Gy	model 1
TUG1	-0.0869502	6.8309	6.11625e-11	8.53037e-10	taurine up-regulated 1	NA	N2+	2 Gy	model 1
SLC27A1	0.141792	5.60284	6.12721e-11	8.5376e-10	solute carrier family 27 member 1	KEGG_PPAR_SIGNALING_PATHWAY | REACTOME_PPARA_ACTIVATES_GENE_EXPRESSION | REACTOME_TRANSMEMBRANE_TRANSPORT_OF_SMALL_MOLECULES | REACTOME_SLC_MEDIATED_TRANSMEMBRANE_TRANSPORT | REACTOME_METABOLISM_OF_LIPIDS_AND_LIPOPROTEINS | REACTOME_FATTY_ACID_TRIACYLGLYCEROL_AND_KETONE_BODY_METABOLISM | REACTOME_TRANSPORT_OF_VITAMINS_NUCLEOSIDES_AND_RELATED_MOLECULES | HALLMARK_ADIPOGENESIS	N2+	2 Gy	model 1
SLBP	-0.101472	5.62127	6.20073e-11	8.63188e-10	stem-loop binding protein	REACTOME_PROCESSING_OF_CAPPED_INTRON_CONTAINING_PRE_MRNA | REACTOME_TRANSPORT_OF_MATURE_TRANSCRIPT_TO_CYTOPLASM | REACTOME_SLBP_DEPENDENT_PROCESSING_OF_REPLICATION_DEPENDENT_HISTONE_PRE_MRNAS | REACTOME_RNA_POL_II_TRANSCRIPTION | REACTOME_MRNA_PROCESSING | REACTOME_PROCESSING_OF_CAPPED_INTRONLESS_PRE_MRNA | REACTOME_TRANSCRIPTION | REACTOME_CLEAVAGE_OF_GROWING_TRANSCRIPT_IN_THE_TERMINATION_REGION…	N2+	2 Gy	model 1
STOX2	0.601377	-0.645385	6.32216e-11	8.79263e-10	storkhead box 2	NA	N2+	2 Gy	model 1
GFOD2	-0.119595	4.28466	6.39005e-11	8.87868e-10	glucose-fructose oxidoreductase domain containing 2	NA	N2+	2 Gy	model 1
PAXIP1	-0.174997	3.08376	6.48531e-11	9.00257e-10	PAX interacting protein 1	HALLMARK_GLYCOLYSIS	N2+	2 Gy	model 1
AMPD2	-0.107259	5.70264	6.69171e-11	9.28035e-10	adenosine monophosphate deaminase 2	KEGG_PURINE_METABOLISM | REACTOME_METABOLISM_OF_NUCLEOTIDES | REACTOME_PURINE_SALVAGE | REACTOME_PURINE_METABOLISM	N2+	2 Gy	model 1
KRCC1	0.13435	4.87916	6.7842e-11	9.39978e-10	lysine rich coiled-coil 1	NA	N2+	2 Gy	model 1
INKA1	-0.26512	2.09478	6.89448e-11	9.54362e-10	inka box actin regulator 1	NA	N2+	2 Gy	model 1
RBFOX2	-0.112078	7.39385	6.9717e-11	9.64146e-10	RNA binding fox-1 homolog 2	NA	N2+	2 Gy	model 1
AKNA	-0.19638	4.48201	7.05149e-11	9.74267e-10	AT-hook transcription factor	NA	N2+	2 Gy	model 1
TBC1D4	-0.168874	4.34662	7.33755e-11	1.01284e-09	TBC1 domain family member 4	NA	N2+	2 Gy	model 1
KLF16	-0.235658	3.93976	7.57114e-11	1.04411e-09	Kruppel like factor 16	NA	N2+	2 Gy	model 1
SLC46A3	-0.186719	3.28856	7.61626e-11	1.04935e-09	solute carrier family 46 member 3	HALLMARK_XENOBIOTIC_METABOLISM	N2+	2 Gy	model 1
MED23	0.151631	4.83439	7.6249e-11	1.04956e-09	mediator complex subunit 23	REACTOME_DEVELOPMENTAL_BIOLOGY | REACTOME_PPARA_ACTIVATES_GENE_EXPRESSION | REACTOME_GENERIC_TRANSCRIPTION_PATHWAY | REACTOME_METABOLISM_OF_LIPIDS_AND_LIPOPROTEINS | REACTOME_FATTY_ACID_TRIACYLGLYCEROL_AND_KETONE_BODY_METABOLISM | REACTOME_TRANSCRIPTIONAL_REGULATION_OF_WHITE_ADIPOCYTE_DIFFERENTIATION	N2+	2 Gy	model 1
LRPAP1	0.102585	6.99266	7.71583e-11	1.06109e-09	LDL receptor related protein associated protein 1	HALLMARK_ANGIOGENESIS	N2+	2 Gy	model 1
HAUS8	-0.280654	1.63951	7.74642e-11	1.0643e-09	HAUS augmin like complex subunit 8	NA	N2+	2 Gy	model 1
SMG9	0.138479	4.45048	7.76002e-11	1.06518e-09	SMG9 nonsense mediated mRNA decay factor	REACTOME_METABOLISM_OF_MRNA | REACTOME_METABOLISM_OF_RNA | REACTOME_NONSENSE_MEDIATED_DECAY_ENHANCED_BY_THE_EXON_JUNCTION_COMPLEX	N2+	2 Gy	model 1
HSPA1B	0.196534	5.13744	7.90089e-11	1.08351e-09	heat shock protein family A (Hsp70) member 1B	KEGG_SPLICEOSOME | KEGG_MAPK_SIGNALING_PATHWAY | KEGG_ENDOCYTOSIS | KEGG_ANTIGEN_PROCESSING_AND_PRESENTATION | REACTOME_METABOLISM_OF_MRNA | REACTOME_METABOLISM_OF_RNA | REACTOME_REGULATION_OF_MRNA_STABILITY_BY_PROTEINS_THAT_BIND_AU_RICH_ELEMENTS | REACTOME_DESTABILIZATION_OF_MRNA_BY_AUF1_HNRNP_D0 | REACTOME_INFLUENZA_LIFE_CYCLE	N2+	2 Gy	model 1
MED29	0.116238	6.14769	8.26225e-11	1.13201e-09	mediator complex subunit 29	REACTOME_DEVELOPMENTAL_BIOLOGY | REACTOME_PPARA_ACTIVATES_GENE_EXPRESSION | REACTOME_METABOLISM_OF_LIPIDS_AND_LIPOPROTEINS | REACTOME_FATTY_ACID_TRIACYLGLYCEROL_AND_KETONE_BODY_METABOLISM | REACTOME_TRANSCRIPTIONAL_REGULATION_OF_WHITE_ADIPOCYTE_DIFFERENTIATION	N2+	2 Gy	model 1
JAK2	-0.166447	4.07278	8.50204e-11	1.16379e-09	Janus kinase 2	KEGG_CHEMOKINE_SIGNALING_PATHWAY | KEGG_JAK_STAT_SIGNALING_PATHWAY | KEGG_ADIPOCYTOKINE_SIGNALING_PATHWAY | KEGG_LEISHMANIA_INFECTION | REACTOME_SIGNALING_BY_SCF_KIT | REACTOME_GROWTH_HORMONE_RECEPTOR_SIGNALING | REACTOME_SIGNALING_BY_ERBB4 | REACTOME_PROLACTIN_RECEPTOR_SIGNALING | REACTOME_NUCLEAR_SIGNALING_BY_ERBB4 | REACTOME_SIGNALING_BY_ILS | REACTOME_IL_3_5_AND_GM_CSF_SIGNALING | REACTOME_IL…	N2+	2 Gy	model 1
CTR9	0.102223	6.38062	8.70037e-11	1.18983e-09	CTR9 homolog, Paf1/RNA polymerase II complex component	NA	N2+	2 Gy	model 1
LANCL2	-0.163147	4.50196	9.05264e-11	1.23686e-09	LanC like 2	NA	N2+	2 Gy	model 1
LOXL1-AS1	-0.182702	3.10119	9.13364e-11	1.24677e-09	LOXL1 antisense RNA 1	NA	N2+	2 Gy	model 1
FANCF	-0.154213	3.26564	9.29193e-11	1.26721e-09	FA complementation group F	REACTOME_FANCONI_ANEMIA_PATHWAY | REACTOME_DNA_REPAIR	N2+	2 Gy	model 1
PIAS3	0.113991	5.19251	9.59089e-11	1.30677e-09	protein inhibitor of activated STAT 3	KEGG_UBIQUITIN_MEDIATED_PROTEOLYSIS | KEGG_JAK_STAT_SIGNALING_PATHWAY | KEGG_PATHWAYS_IN_CANCER | KEGG_SMALL_CELL_LUNG_CANCER | HALLMARK_UV_RESPONSE_DN	N2+	2 Gy	model 1
KDM3B	-0.0946493	5.96063	9.67068e-11	1.31643e-09	lysine demethylase 3B	NA	N2+	2 Gy	model 1
CSTF1	-0.0927372	4.7568	9.99097e-11	1.35877e-09	cleavage stimulation factor subunit 1	REACTOME_PROCESSING_OF_INTRONLESS_PRE_MRNAS | REACTOME_PROCESSING_OF_CAPPED_INTRON_CONTAINING_PRE_MRNA | REACTOME_RNA_POL_II_TRANSCRIPTION | REACTOME_MRNA_PROCESSING | REACTOME_MRNA_SPLICING | REACTOME_PROCESSING_OF_CAPPED_INTRONLESS_PRE_MRNA | REACTOME_TRANSCRIPTION | REACTOME_MRNA_3_END_PROCESSING | REACTOME_CLEAVAGE_OF_GROWING_TRANSCRIPT_IN_THE_TERMINATION_REGION_	N2+	2 Gy	model 1
PLK4	-0.422357	1.50545	1.01774e-10	1.38285e-09	polo like kinase 4	REACTOME_CELL_CYCLE | REACTOME_CELL_CYCLE_MITOTIC | REACTOME_RECRUITMENT_OF_MITOTIC_CENTROSOME_PROTEINS_AND_COMPLEXES | REACTOME_LOSS_OF_NLP_FROM_MITOTIC_CENTROSOMES | REACTOME_MITOTIC_G2_G2_M_PHASES | HALLMARK_G2M_CHECKPOINT | HALLMARK_ESTROGEN_RESPONSE_LATE | HALLMARK_E2F_TARGETS | HALLMARK_MYC_TARGETS_V2	N2+	2 Gy	model 1
ATAD2	-0.243616	4.01711	1.02132e-10	1.38538e-09	ATPase family AAA domain containing 2	HALLMARK_E2F_TARGETS	N2+	2 Gy	model 1
MTHFD2	0.242444	5.41076	1.02148e-10	1.38538e-09	methylenetetrahydrofolate dehydrogenase (NADP+ dependent) 2, methenyltetrahydrofolate cyclohydrolase	KEGG_GLYOXYLATE_AND_DICARBOXYLATE_METABOLISM | KEGG_ONE_CARBON_POOL_BY_FOLATE | HALLMARK_INTERFERON_GAMMA_RESPONSE | HALLMARK_UNFOLDED_PROTEIN_RESPONSE | HALLMARK_MTORC1_SIGNALING | HALLMARK_E2F_TARGETS	N2+	2 Gy	model 1
PUS1	-0.172042	3.43797	1.03115e-10	1.39721e-09	pseudouridine synthase 1	HALLMARK_MYC_TARGETS_V2 | HALLMARK_IL2_STAT5_SIGNALING	N2+	2 Gy	model 1
HSF2	-0.133829	3.44954	1.05772e-10	1.4319e-09	heat shock transcription factor 2	NA	N2+	2 Gy	model 1
PTER	-0.174675	3.50588	1.05894e-10	1.43224e-09	phosphotriesterase related	NA	N2+	2 Gy	model 1
TAB2	0.0890482	6.31004	1.13885e-10	1.5389e-09	TGF-beta activated kinase 1 (MAP3K7) binding protein 2	KEGG_MAPK_SIGNALING_PATHWAY | KEGG_TOLL_LIKE_RECEPTOR_SIGNALING_PATHWAY | KEGG_NOD_LIKE_RECEPTOR_SIGNALING_PATHWAY | KEGG_LEISHMANIA_INFECTION | REACTOME_TRIF_MEDIATED_TLR3_SIGNALING | REACTOME_SIGNALING_BY_ERBB4 | REACTOME_NUCLEAR_SIGNALING_BY_ERBB4 | REACTOME_TCR_SIGNALING | REACTOME_DOWNSTREAM_TCR_SIGNALING | REACTOME_TAK1_ACTIVATES_NFKB_BY_PHOSPHORYLATION_AND_ACTIVATION_OF_IKKS_COMPLEX | REAC…	N2+	2 Gy	model 1
CORO1C	-0.101072	8.37947	1.19271e-10	1.61022e-09	coronin 1C	NA	N2+	2 Gy	model 1
ETS1	-0.145615	5.94958	1.20139e-10	1.61922e-09	ETS proto-oncogene 1, transcription factor	KEGG_DORSO_VENTRAL_AXIS_FORMATION | KEGG_PATHWAYS_IN_CANCER | KEGG_RENAL_CELL_CARCINOMA | HALLMARK_HYPOXIA | HALLMARK_ALLOGRAFT_REJECTION | HALLMARK_KRAS_SIGNALING_UP	N2+	2 Gy	model 1
OGFR	-0.133441	5.49548	1.20159e-10	1.61922e-09	opioid growth factor receptor	HALLMARK_INTERFERON_ALPHA_RESPONSE | HALLMARK_INTERFERON_GAMMA_RESPONSE	N2+	2 Gy	model 1
CYP1B1	-0.172695	9.46947	1.20267e-10	1.61922e-09	cytochrome P450 family 1 subfamily B member 1	KEGG_STEROID_HORMONE_BIOSYNTHESIS | KEGG_TRYPTOPHAN_METABOLISM | KEGG_METABOLISM_OF_XENOBIOTICS_BY_CYTOCHROME_P450 | REACTOME_BIOLOGICAL_OXIDATIONS | REACTOME_CYTOCHROME_P450_ARRANGED_BY_SUBSTRATE_TYPE | REACTOME_PHASE1_FUNCTIONALIZATION_OF_COMPOUNDS | REACTOME_ENDOGENOUS_STEROLS	N2+	2 Gy	model 1
SUV39H1	-0.26815	1.68902	1.28054e-10	1.72093e-09	suppressor of variegation 3-9 homolog 1	KEGG_LYSINE_DEGRADATION | HALLMARK_G2M_CHECKPOINT | HALLMARK_E2F_TARGETS	N2+	2 Gy	model 1
BMP4	0.572081	1.61612	1.28055e-10	1.72093e-09	bone morphogenetic protein 4	KEGG_HEDGEHOG_SIGNALING_PATHWAY | KEGG_TGF_BETA_SIGNALING_PATHWAY | KEGG_PATHWAYS_IN_CANCER | KEGG_BASAL_CELL_CARCINOMA	N2+	2 Gy	model 1
IDH3B	0.106187	5.39015	1.30585e-10	1.75333e-09	isocitrate dehydrogenase (NAD(+)) 3 beta	KEGG_CITRATE_CYCLE_TCA_CYCLE | REACTOME_PYRUVATE_METABOLISM_AND_CITRIC_ACID_TCA_CYCLE | REACTOME_TCA_CYCLE_AND_RESPIRATORY_ELECTRON_TRANSPORT | REACTOME_CITRIC_ACID_CYCLE_TCA_CYCLE | HALLMARK_FATTY_ACID_METABOLISM | HALLMARK_OXIDATIVE_PHOSPHORYLATION	N2+	2 Gy	model 1
TUBB2A	0.169974	4.62411	1.37215e-10	1.84068e-09	tubulin beta 2A class IIa	KEGG_GAP_JUNCTION | KEGG_PATHOGENIC_ESCHERICHIA_COLI_INFECTION | REACTOME_PREFOLDIN_MEDIATED_TRANSFER_OF_SUBSTRATE_TO_CCT_TRIC | REACTOME_PROTEIN_FOLDING | REACTOME_FORMATION_OF_TUBULIN_FOLDING_INTERMEDIATES_BY_CCT_TRIC | REACTOME_POST_CHAPERONIN_TUBULIN_FOLDING_PATHWAY | REACTOME_METABOLISM_OF_PROTEINS | HALLMARK_TNFA_SIGNALING_VIA_NFKB | HALLMARK_UNFOLDED_PROTEIN_RESPONSE	N2+	2 Gy	model 1
ATP5F1B	0.0766705	8.59913	1.40454e-10	1.88242e-09	ATP synthase F1 subunit beta	NA	N2+	2 Gy	model 1
ASTN2	0.23998	2.49076	1.41544e-10	1.8953e-09	astrotactin 2	NA	N2+	2 Gy	model 1
ARF4	0.0926573	8.67596	1.41892e-10	1.89824e-09	ADP ribosylation factor 4	HALLMARK_COAGULATION	N2+	2 Gy	model 1
TNFAIP8L3	-0.21456	4.71549	1.45493e-10	1.94465e-09	TNF alpha induced protein 8 like 3	NA	N2+	2 Gy	model 1
NAA25	-0.153091	4.17152	1.47459e-10	1.96914e-09	N(alpha)-acetyltransferase 25, NatB auxiliary subunit	NA	N2+	2 Gy	model 1
MAP1S	-0.169215	5.21298	1.48037e-10	1.97508e-09	microtubule associated protein 1S	HALLMARK_MITOTIC_SPINDLE	N2+	2 Gy	model 1
CAMSAP1	-0.112764	4.96472	1.49179e-10	1.98851e-09	calmodulin regulated spectrin associated protein 1	NA	N2+	2 Gy	model 1
CCP110	0.219059	3.78907	1.50996e-10	2.01092e-09	centriolar coiled-coil protein 110	HALLMARK_E2F_TARGETS | HALLMARK_P53_PATHWAY	N2+	2 Gy	model 1
ZCCHC24	-0.0974818	8.21417	1.51771e-10	2.01942e-09	zinc finger CCHC-type containing 24	NA	N2+	2 Gy	model 1
LRIG3	0.220576	6.12677	1.55776e-10	2.07084e-09	leucine rich repeats and immunoglobulin like domains 3	NA	N2+	2 Gy	model 1
ST6GAL1	0.435301	1.05795	1.60559e-10	2.1325e-09	ST6 beta-galactoside alpha-2,6-sialyltransferase 1	KEGG_N_GLYCAN_BIOSYNTHESIS | REACTOME_O_LINKED_GLYCOSYLATION_OF_MUCINS | REACTOME_TERMINATION_OF_O_GLYCAN_BIOSYNTHESIS | REACTOME_METABOLISM_OF_PROTEINS | REACTOME_POST_TRANSLATIONAL_PROTEIN_MODIFICATION | REACTOME_ASPARAGINE_N_LINKED_GLYCOSYLATION | REACTOME_TRANSPORT_TO_THE_GOLGI_AND_SUBSEQUENT_MODIFICATION | REACTOME_N_GLYCAN_ANTENNAE_ELONGATION | REACTOME_N_GLYCAN_ANTENNAE_ELONGATION_IN_THE_M…	N2+	2 Gy	model 1
NDC80	-0.418307	2.37944	1.64852e-10	2.18755e-09	NDC80 kinetochore complex component	REACTOME_CELL_CYCLE | REACTOME_CELL_CYCLE_MITOTIC | REACTOME_MITOTIC_M_M_G1_PHASES | REACTOME_DNA_REPLICATION | REACTOME_MITOTIC_PROMETAPHASE | HALLMARK_MITOTIC_SPINDLE | HALLMARK_G2M_CHECKPOINT	N2+	2 Gy	model 1
ZNF48	-0.199777	2.62346	1.66951e-10	2.21341e-09	zinc finger protein 48	NA	N2+	2 Gy	model 1
TTC28	-0.135652	6.60391	1.68811e-10	2.23606e-09	tetratricopeptide repeat domain 28	NA	N2+	2 Gy	model 1
RNF213	-0.136551	7.23296	1.73814e-10	2.30027e-09	ring finger protein 213	HALLMARK_INTERFERON_GAMMA_RESPONSE	N2+	2 Gy	model 1
STEAP1	-0.184494	5.09763	1.81819e-10	2.40405e-09	STEAP family member 1	NA	N2+	2 Gy	model 1
SLC36A4	0.127054	3.9294	1.83976e-10	2.43039e-09	solute carrier family 36 member 4	NA	N2+	2 Gy	model 1
PELI2	0.273412	3.23852	1.84939e-10	2.44093e-09	pellino E3 ubiquitin protein ligase family member 2	REACTOME_SIGNALING_BY_ILS | REACTOME_IL1_SIGNALING | REACTOME_IRAK1_RECRUITS_IKK_COMPLEX | REACTOME_TRAF6_MEDIATED_INDUCTION_OF_NFKB_AND_MAP_KINASES_UPON_TLR7_8_OR_9_ACTIVATION | REACTOME_MYD88_MAL_CASCADE_INITIATED_ON_PLASMA_MEMBRANE | REACTOME_INNATE_IMMUNE_SYSTEM | REACTOME_ACTIVATED_TLR4_SIGNALLING | REACTOME_IMMUNE_SYSTEM | REACTOME_TOLL_RECEPTOR_CASCADES | REACTOME_CYTOKINE_SIGNALING_IN_IMM…	N2+	2 Gy	model 1
GATAD2B	-0.13682	5.02572	1.89595e-10	2.50014e-09	GATA zinc finger domain containing 2B	NA	N2+	2 Gy	model 1
DOCK11	-0.126282	5.18082	1.93468e-10	2.54894e-09	dedicator of cytokinesis 11	NA	N2+	2 Gy	model 1
ANGEL1	-0.185132	3.2254	1.98165e-10	2.6085e-09	angel homolog 1	NA	N2+	2 Gy	model 1
LRIF1	0.139571	3.75533	2.01026e-10	2.6438e-09	ligand dependent nuclear receptor interacting factor 1	NA	N2+	2 Gy	model 1
POLR1E	-0.128972	5.0329	2.04437e-10	2.68626e-09	RNA polymerase I subunit E	KEGG_PURINE_METABOLISM | KEGG_PYRIMIDINE_METABOLISM | KEGG_RNA_POLYMERASE	N2+	2 Gy	model 1
UBE2O	-0.109193	5.03077	2.04906e-10	2.69003e-09	ubiquitin conjugating enzyme E2 O	KEGG_UBIQUITIN_MEDIATED_PROTEOLYSIS | REACTOME_IMMUNE_SYSTEM | REACTOME_ADAPTIVE_IMMUNE_SYSTEM | REACTOME_CLASS_I_MHC_MEDIATED_ANTIGEN_PROCESSING_PRESENTATION | REACTOME_ANTIGEN_PROCESSING_UBIQUITINATION_PROTEASOME_DEGRADATION	N2+	2 Gy	model 1
GGNBP2	-0.0807444	5.59111	2.06031e-10	2.70239e-09	gametogenetin binding protein 2	NA	N2+	2 Gy	model 1
PXYLP1	0.206642	4.17688	2.17185e-10	2.84616e-09	2-phosphoxylose phosphatase 1	NA	N2+	2 Gy	model 1
GNL2	-0.137312	5.95464	2.25024e-10	2.94628e-09	G protein nucleolar 2	NA	N2+	2 Gy	model 1
WNT9A	0.306747	1.51037	2.25275e-10	2.94695e-09	Wnt family member 9A	KEGG_WNT_SIGNALING_PATHWAY | KEGG_HEDGEHOG_SIGNALING_PATHWAY | KEGG_MELANOGENESIS | KEGG_PATHWAYS_IN_CANCER | KEGG_BASAL_CELL_CARCINOMA | REACTOME_SIGNALING_BY_GPCR | REACTOME_CLASS_B_2_SECRETIN_FAMILY_RECEPTORS | REACTOME_GPCR_LIGAND_BINDING	N2+	2 Gy	model 1
SHB	-0.255641	2.24829	2.26968e-10	2.96646e-09	SH2 domain containing adaptor protein B	NA	N2+	2 Gy	model 1
U2SURP	-0.125849	5.55239	2.37812e-10	3.10545e-09	U2 snRNP associated SURP domain containing	KEGG_SPLICEOSOME	N2+	2 Gy	model 1
MYRIP	0.875827	-1.98484	2.47341e-10	3.22521e-09	myosin VIIA and Rab interacting protein	NA	N2+	2 Gy	model 1
KCTD10	-0.113958	6.48415	2.47421e-10	3.22521e-09	potassium channel tetramerization domain containing 10	NA	N2+	2 Gy	model 1
STIL	-0.282607	2.33322	2.49117e-10	3.24446e-09	STIL centriolar assembly protein	HALLMARK_G2M_CHECKPOINT | HALLMARK_ESTROGEN_RESPONSE_LATE	N2+	2 Gy	model 1
ALYREF	0.129992	5.0654	2.55001e-10	3.31816e-09	Aly/REF export factor	NA	N2+	2 Gy	model 1
MXD1	0.238246	2.85836	2.66046e-10	3.45884e-09	MAX dimerization protein 1	HALLMARK_TNFA_SIGNALING_VIA_NFKB | HALLMARK_INFLAMMATORY_RESPONSE | HALLMARK_P53_PATHWAY | HALLMARK_IL2_STAT5_SIGNALING	N2+	2 Gy	model 1
USP42	-0.120603	3.83534	2.67582e-10	3.47574e-09	ubiquitin specific peptidase 42	NA	N2+	2 Gy	model 1
TESK2	0.261208	1.43293	2.68147e-10	3.47763e-09	testis associated actin remodelling kinase 2	NA	N2+	2 Gy	model 1
VPS8	-0.109278	5.17641	2.68199e-10	3.47763e-09	VPS8 subunit of CORVET complex	NA	N2+	2 Gy	model 1
SPAG5	-0.376095	2.73743	2.73455e-10	3.54267e-09	sperm associated antigen 5	HALLMARK_E2F_TARGETS	N2+	2 Gy	model 1
MAP2K7	-0.102732	4.72115	2.78695e-10	3.60739e-09	mitogen-activated protein kinase kinase 7	KEGG_MAPK_SIGNALING_PATHWAY | KEGG_ERBB_SIGNALING_PATHWAY | KEGG_TOLL_LIKE_RECEPTOR_SIGNALING_PATHWAY | KEGG_T_CELL_RECEPTOR_SIGNALING_PATHWAY | KEGG_FC_EPSILON_RI_SIGNALING_PATHWAY | KEGG_NEUROTROPHIN_SIGNALING_PATHWAY | KEGG_GNRH_SIGNALING_PATHWAY | REACTOME_TRIF_MEDIATED_TLR3_SIGNALING | REACTOME_MAP_KINASE_ACTIVATION_IN_TLR_CASCADE | REACTOME_JNK_C_JUN_KINASES_PHOSPHORYLATION_AND_ACTIVATION_M…	N2+	2 Gy	model 1
CARHSP1	-0.146339	5.71892	2.81411e-10	3.63935e-09	calcium regulated heat stable protein 1	NA	N2+	2 Gy	model 1
DPF3	-0.371954	2.0068	2.87339e-10	3.71276e-09	double PHD fingers 3	NA	N2+	2 Gy	model 1
PRKD3	-0.113139	6.44634	2.96813e-10	3.83182e-09	protein kinase D3	NA	N2+	2 Gy	model 1
MAP6D1	0.25946	1.47101	3.00734e-10	3.87668e-09	MAP6 domain containing 1	NA	N2+	2 Gy	model 1
C7orf26	-0.128931	4.25568	3.00813e-10	3.87668e-09	chromosome 7 open reading frame 26	NA	N2+	2 Gy	model 1
UNC5B	0.33666	6.17531	3.05116e-10	3.92871e-09	unc-5 netrin receptor B	KEGG_AXON_GUIDANCE | REACTOME_DEVELOPMENTAL_BIOLOGY | REACTOME_REGULATION_OF_APOPTOSIS | REACTOME_AXON_GUIDANCE | REACTOME_ROLE_OF_DCC_IN_REGULATING_APOPTOSIS | REACTOME_NETRIN1_SIGNALING | REACTOME_APOPTOSIS	N2+	2 Gy	model 1
CLEC16A	0.151964	4.40327	3.15029e-10	4.05281e-09	C-type lectin domain containing 16A	NA	N2+	2 Gy	model 1
DAXX	-0.0958065	5.77365	3.16484e-10	4.06798e-09	death domain associated protein	KEGG_MAPK_SIGNALING_PATHWAY | KEGG_AMYOTROPHIC_LATERAL_SCLEROSIS_ALS	N2+	2 Gy	model 1
UNK	0.12684	4.17127	3.17744e-10	4.08062e-09	unk zinc finger	NA	N2+	2 Gy	model 1
ZBTB7B	0.122509	4.52374	3.19191e-10	4.09564e-09	zinc finger and BTB domain containing 7B	NA	N2+	2 Gy	model 1
BAG5	-0.0973891	5.4601	3.19946e-10	4.10176e-09	BCL2 associated athanogene 5	NA	N2+	2 Gy	model 1
CCDC12	-0.1446	3.74176	3.26282e-10	4.17936e-09	coiled-coil domain containing 12	KEGG_SPLICEOSOME	N2+	2 Gy	model 1
POLI	-0.213957	3.30476	3.32756e-10	4.25858e-09	DNA polymerase iota	NA	N2+	2 Gy	model 1
SEPTIN5	0.171092	4.39833	3.37194e-10	4.31164e-09	septin 5	NA	N2+	2 Gy	model 1
CDC42EP3	0.293896	6.84121	3.53429e-10	4.51532e-09	CDC42 effector protein 3	NA	N2+	2 Gy	model 1
CLDN1	0.670329	-0.871476	3.62404e-10	4.62598e-09	claudin 1	KEGG_CELL_ADHESION_MOLECULES_CAMS | KEGG_TIGHT_JUNCTION | KEGG_LEUKOCYTE_TRANSENDOTHELIAL_MIGRATION | KEGG_PATHOGENIC_ESCHERICHIA_COLI_INFECTION | REACTOME_CELL_CELL_COMMUNICATION | REACTOME_CELL_CELL_JUNCTION_ORGANIZATION | REACTOME_TIGHT_JUNCTION_INTERACTIONS | REACTOME_CELL_JUNCTION_ORGANIZATION	N2+	2 Gy	model 1
ESYT1	0.105466	7.62863	3.691e-10	4.70738e-09	extended synaptotagmin 1	HALLMARK_ADIPOGENESIS	N2+	2 Gy	model 1
APOBEC3G	0.258195	2.05955	3.71559e-10	4.73465e-09	apolipoprotein B mRNA editing enzyme catalytic subunit 3G	REACTOME_HIV_INFECTION | REACTOME_HOST_INTERACTIONS_OF_HIV_FACTORS | REACTOME_APOBEC3G_MEDIATED_RESISTANCE_TO_HIV1_INFECTION | REACTOME_VIF_MEDIATED_DEGRADATION_OF_APOBEC3G | HALLMARK_COMPLEMENT	N2+	2 Gy	model 1
MARCH5	-0.0809064	5.25211	3.76882e-10	4.79834e-09	membrane associated ring-CH-type finger 5	NA	N2+	2 Gy	model 1
CCDC96	-0.27378	1.01361	3.79194e-10	4.82361e-09	coiled-coil domain containing 96	NA	N2+	2 Gy	model 1
C2orf69	-0.115631	4.73821	3.91513e-10	4.97603e-09	chromosome 2 open reading frame 69	NA	N2+	2 Gy	model 1
RASA1	-0.145462	5.23778	4.0448e-10	5.13641e-09	RAS p21 protein activator 1	KEGG_MAPK_SIGNALING_PATHWAY | KEGG_AXON_GUIDANCE | REACTOME_SIGNALING_BY_PDGF | REACTOME_DOWNSTREAM_SIGNAL_TRANSDUCTION | HALLMARK_MITOTIC_SPINDLE | HALLMARK_APICAL_JUNCTION | HALLMARK_HEDGEHOG_SIGNALING	N2+	2 Gy	model 1
RNF152	0.260928	3.07716	4.07572e-10	5.17122e-09	ring finger protein 152	NA	N2+	2 Gy	model 1
WDR33	0.0954711	5.08525	4.12511e-10	5.22939e-09	WD repeat domain 33	HALLMARK_KRAS_SIGNALING_UP	N2+	2 Gy	model 1
BICD1	-0.140505	4.53495	4.21624e-10	5.34033e-09	BICD cargo adaptor 1	NA	N2+	2 Gy	model 1
HASPIN	-0.418519	0.210099	4.3332e-10	5.48377e-09	histone H3 associated protein kinase	NA	N2+	2 Gy	model 1
BAK1	0.183883	3.39346	4.33824e-10	5.48543e-09	BCL2 antagonist/killer 1	REACTOME_APOPTOSIS | REACTOME_INTRINSIC_PATHWAY_FOR_APOPTOSIS | HALLMARK_IL6_JAK_STAT3_SIGNALING | HALLMARK_P53_PATHWAY | HALLMARK_UV_RESPONSE_UP	N2+	2 Gy	model 1
MED20	0.116012	4.05345	4.37925e-10	5.53255e-09	mediator complex subunit 20	REACTOME_DEVELOPMENTAL_BIOLOGY | REACTOME_PPARA_ACTIVATES_GENE_EXPRESSION | REACTOME_GENERIC_TRANSCRIPTION_PATHWAY | REACTOME_METABOLISM_OF_LIPIDS_AND_LIPOPROTEINS | REACTOME_FATTY_ACID_TRIACYLGLYCEROL_AND_KETONE_BODY_METABOLISM | REACTOME_TRANSCRIPTIONAL_REGULATION_OF_WHITE_ADIPOCYTE_DIFFERENTIATION	N2+	2 Gy	model 1
ZNF512B	-0.112755	4.96419	4.39471e-10	5.54733e-09	zinc finger protein 512B	NA	N2+	2 Gy	model 1
URGCP	-0.0998874	4.96929	4.45949e-10	5.62429e-09	upregulator of cell proliferation	NA	N2+	2 Gy	model 1
GASK1B	0.174663	6.66863	4.51767e-10	5.69281e-09	golgi associated kinase 1B	NA	N2+	2 Gy	model 1
ARL1	0.0706788	7.12183	4.55898e-10	5.7381e-09	ADP ribosylation factor like GTPase 1	NA	N2+	2 Gy	model 1
PTBP3	0.135132	5.67972	4.56139e-10	5.7381e-09	polypyrimidine tract binding protein 3	NA	N2+	2 Gy	model 1
PPARGC1B	-0.482819	1.04686	4.59936e-10	5.78093e-09	PPARG coactivator 1 beta	REACTOME_PPARA_ACTIVATES_GENE_EXPRESSION | REACTOME_METABOLISM_OF_LIPIDS_AND_LIPOPROTEINS | REACTOME_FATTY_ACID_TRIACYLGLYCEROL_AND_KETONE_BODY_METABOLISM	N2+	2 Gy	model 1
TRIM47	-0.249439	4.62387	4.61204e-10	5.79194e-09	tripartite motif containing 47	NA	N2+	2 Gy	model 1
CRY2	-0.118091	4.49928	4.80816e-10	6.0331e-09	cryptochrome circadian regulator 2	KEGG_CIRCADIAN_RHYTHM_MAMMAL | REACTOME_BMAL1_CLOCK_NPAS2_ACTIVATES_CIRCADIAN_EXPRESSION | REACTOME_CIRCADIAN_CLOCK	N2+	2 Gy	model 1
BTG3	0.14642	4.068	4.91942e-10	6.16746e-09	BTG anti-proliferation factor 3	HALLMARK_TNFA_SIGNALING_VIA_NFKB | HALLMARK_APOPTOSIS | HALLMARK_ESTROGEN_RESPONSE_LATE | HALLMARK_UV_RESPONSE_UP	N2+	2 Gy	model 1
TMPO	-0.170611	5.59623	4.95431e-10	6.20592e-09	thymopoietin	HALLMARK_G2M_CHECKPOINT | HALLMARK_E2F_TARGETS	N2+	2 Gy	model 1
PAF1	0.103603	5.94272	5.24813e-10	6.5684e-09	PAF1 homolog, Paf1/RNA polymerase II complex component	NA	N2+	2 Gy	model 1
PTPN21	-0.100154	5.57829	5.28447e-10	6.60828e-09	protein tyrosine phosphatase non-receptor type 21	HALLMARK_ANDROGEN_RESPONSE | HALLMARK_UV_RESPONSE_DN	N2+	2 Gy	model 1
SLC38A1	-0.199433	6.52957	5.32559e-10	6.65405e-09	solute carrier family 38 member 1	REACTOME_TRANSMISSION_ACROSS_CHEMICAL_SYNAPSES | REACTOME_NEURONAL_SYSTEM | REACTOME_AMINO_ACID_TRANSPORT_ACROSS_THE_PLASMA_MEMBRANE | REACTOME_TRANSMEMBRANE_TRANSPORT_OF_SMALL_MOLECULES | REACTOME_SLC_MEDIATED_TRANSMEMBRANE_TRANSPORT | REACTOME_TRANSPORT_OF_INORGANIC_CATIONS_ANIONS_AND_AMINO_ACIDS_OLIGOPEPTIDES | REACTOME_AMINO_ACID_AND_OLIGOPEPTIDE_SLC_TRANSPORTERS | HALLMARK_G2M_CHECKPOINT	N2+	2 Gy	model 1
POLR1C	-0.146874	3.61327	5.57722e-10	6.96256e-09	RNA polymerase I and III subunit C	KEGG_PURINE_METABOLISM | KEGG_PYRIMIDINE_METABOLISM | KEGG_RNA_POLYMERASE | KEGG_CYTOSOLIC_DNA_SENSING_PATHWAY | REACTOME_RNA_POL_III_TRANSCRIPTION_INITIATION_FROM_TYPE_2_PROMOTER | REACTOME_RNA_POL_I_TRANSCRIPTION_TERMINATION | REACTOME_RNA_POL_I_TRANSCRIPTION | REACTOME_RNA_POL_III_TRANSCRIPTION | REACTOME_TRANSCRIPTION | REACTOME_RNA_POL_I_RNA_POL_III_AND_MITOCHONDRIAL_TRANSCRIPTION | REACTOME…	N2+	2 Gy	model 1
MAP3K5	-0.245996	3.69974	5.60054e-10	6.98576e-09	mitogen-activated protein kinase kinase kinase 5	KEGG_MAPK_SIGNALING_PATHWAY | KEGG_NEUROTROPHIN_SIGNALING_PATHWAY | KEGG_AMYOTROPHIC_LATERAL_SCLEROSIS_ALS	N2+	2 Gy	model 1
RUFY1	-0.0981805	5.98541	5.6771e-10	7.07528e-09	RUN and FYVE domain containing 1	KEGG_ENDOCYTOSIS	N2+	2 Gy	model 1
KIF18B	-0.548511	0.992498	5.72228e-10	7.12557e-09	kinesin family member 18B	HALLMARK_E2F_TARGETS	N2+	2 Gy	model 1
CDK6	-0.212611	4.81445	5.75791e-10	7.16389e-09	cyclin dependent kinase 6	KEGG_CELL_CYCLE | KEGG_P53_SIGNALING_PATHWAY | KEGG_PATHWAYS_IN_CANCER | KEGG_PANCREATIC_CANCER | KEGG_GLIOMA | KEGG_MELANOMA | KEGG_CHRONIC_MYELOID_LEUKEMIA | KEGG_SMALL_CELL_LUNG_CANCER | KEGG_NON_SMALL_CELL_LUNG_CANCER | REACTOME_CELL_CYCLE | REACTOME_CELL_CYCLE_MITOTIC | REACTOME_G1_PHASE | REACTOME_MITOTIC_G1_G1_S_PHASES | HALLMARK_ANDROGEN_RESPONSE | HALLMARK_HEDGEHOG_SIGNALING	N2+	2 Gy	model 1
SENP6	0.101705	5.94995	5.77174e-10	7.17504e-09	SUMO specific peptidase 6	NA	N2+	2 Gy	model 1
SKIDA1	-0.327911	1.00592	5.79878e-10	7.20259e-09	SKI/DACH domain containing 1	NA	N2+	2 Gy	model 1
ZIK1	-0.193985	2.15812	5.80932e-10	7.20961e-09	zinc finger protein interacting with K protein 1	REACTOME_GENERIC_TRANSCRIPTION_PATHWAY	N2+	2 Gy	model 1
NDUFAF6	0.162046	2.67645	5.82755e-10	7.22616e-09	NADH:ubiquinone oxidoreductase complex assembly factor 6	NA	N2+	2 Gy	model 1
HINT3	-0.131761	4.06934	5.84179e-10	7.23773e-09	histidine triad nucleotide binding protein 3	NA	N2+	2 Gy	model 1
FBXL5	-0.0815448	5.7102	5.87526e-10	7.2731e-09	F-box and leucine rich repeat protein 5	REACTOME_ASSOCIATION_OF_TRIC_CCT_WITH_TARGET_PROTEINS_DURING_BIOSYNTHESIS | REACTOME_PROTEIN_FOLDING | REACTOME_METABOLISM_OF_PROTEINS	N2+	2 Gy	model 1
RNF38	-0.130143	4.74926	5.98888e-10	7.4042e-09	ring finger protein 38	NA	N2+	2 Gy	model 1
CPT2	0.168059	2.67808	5.9912e-10	7.4042e-09	carnitine palmitoyltransferase 2	KEGG_FATTY_ACID_METABOLISM | KEGG_PPAR_SIGNALING_PATHWAY | REACTOME_ACTIVATED_AMPK_STIMULATES_FATTY_ACID_OXIDATION_IN_MUSCLE | REACTOME_PPARA_ACTIVATES_GENE_EXPRESSION | REACTOME_METABOLISM_OF_LIPIDS_AND_LIPOPROTEINS | REACTOME_FATTY_ACID_TRIACYLGLYCEROL_AND_KETONE_BODY_METABOLISM | HALLMARK_ADIPOGENESIS | HALLMARK_FATTY_ACID_METABOLISM	N2+	2 Gy	model 1
SPIDR	-0.0920934	5.50263	6.02973e-10	7.44558e-09	scaffold protein involved in DNA repair	NA	N2+	2 Gy	model 1
BTF3L4	-0.118723	4.42133	6.12479e-10	7.55664e-09	basic transcription factor 3 like 4	NA	N2+	2 Gy	model 1
RAI1	-0.131154	5.5268	6.29495e-10	7.76009e-09	retinoic acid induced 1	NA	N2+	2 Gy	model 1
SPATA2L	-0.223555	2.5271	6.37413e-10	7.85114e-09	spermatogenesis associated 2 like	NA	N2+	2 Gy	model 1
ANGPTL4	-0.34097	2.45932	6.49245e-10	7.99021e-09	angiopoietin like 4	KEGG_PPAR_SIGNALING_PATHWAY | REACTOME_DEVELOPMENTAL_BIOLOGY | REACTOME_PPARA_ACTIVATES_GENE_EXPRESSION | REACTOME_METABOLISM_OF_LIPIDS_AND_LIPOPROTEINS | REACTOME_FATTY_ACID_TRIACYLGLYCEROL_AND_KETONE_BODY_METABOLISM | REACTOME_TRANSCRIPTIONAL_REGULATION_OF_WHITE_ADIPOCYTE_DIFFERENTIATION | HALLMARK_HYPOXIA | HALLMARK_ADIPOGENESIS | HALLMARK_GLYCOLYSIS | HALLMARK_KRAS_SIGNALING_UP	N2+	2 Gy	model 1
GXYLT1	0.146977	4.52795	6.58969e-10	8.10313e-09	glucoside xylosyltransferase 1	REACTOME_CHONDROITIN_SULFATE_DERMATAN_SULFATE_METABOLISM | REACTOME_HEPARAN_SULFATE_HEPARIN_HS_GAG_METABOLISM | REACTOME_GLYCOSAMINOGLYCAN_METABOLISM | REACTOME_A_TETRASACCHARIDE_LINKER_SEQUENCE_IS_REQUIRED_FOR_GAG_SYNTHESIS | REACTOME_METABOLISM_OF_CARBOHYDRATES	N2+	2 Gy	model 1
KIF2A	-0.12224	5.12221	6.66435e-10	8.1881e-09	kinesin family member 2A	REACTOME_CELL_CYCLE | REACTOME_MHC_CLASS_II_ANTIGEN_PRESENTATION | REACTOME_CELL_CYCLE_MITOTIC | REACTOME_MITOTIC_M_M_G1_PHASES | REACTOME_FACTORS_INVOLVED_IN_MEGAKARYOCYTE_DEVELOPMENT_AND_PLATELET_PRODUCTION | REACTOME_KINESINS | REACTOME_DNA_REPLICATION | REACTOME_HEMOSTASIS | REACTOME_MITOTIC_PROMETAPHASE | REACTOME_IMMUNE_SYSTEM | REACTOME_ADAPTIVE_IMMUNE_SYSTEM | HALLMARK_COMPLEMENT | HALLMA…	N2+	2 Gy	model 1
USP7	-0.0654962	6.74712	6.89869e-10	8.46898e-09	ubiquitin specific peptidase 7	NA	N2+	2 Gy	model 1
STOML1	-0.141015	3.80683	6.95376e-10	8.52949e-09	stomatin like 1	NA	N2+	2 Gy	model 1
MICALL2	0.213604	3.52805	7.08618e-10	8.68468e-09	MICAL like 2	NA	N2+	2 Gy	model 1
RBM5	0.222128	4.62239	7.15482e-10	8.76154e-09	RNA binding motif protein 5	REACTOME_PROCESSING_OF_CAPPED_INTRON_CONTAINING_PRE_MRNA | REACTOME_MRNA_PROCESSING | REACTOME_MRNA_SPLICING | HALLMARK_HEME_METABOLISM	N2+	2 Gy	model 1
ARHGAP10	0.136827	5.21607	7.3703e-10	9.01792e-09	Rho GTPase activating protein 10	REACTOME_SIGNALING_BY_RHO_GTPASES | REACTOME_REGULATION_OF_APOPTOSIS | REACTOME_APOPTOSIS | HALLMARK_MITOTIC_SPINDLE	N2+	2 Gy	model 1
FGF7	0.12294	7.94654	7.40379e-10	9.05139e-09	fibroblast growth factor 7	KEGG_MAPK_SIGNALING_PATHWAY | KEGG_REGULATION_OF_ACTIN_CYTOSKELETON | KEGG_PATHWAYS_IN_CANCER | KEGG_MELANOMA | REACTOME_NEGATIVE_REGULATION_OF_FGFR_SIGNALING | REACTOME_INSULIN_RECEPTOR_SIGNALLING_CASCADE | REACTOME_SIGNALING_BY_FGFR_IN_DISEASE | REACTOME_ACTIVATED_POINT_MUTANTS_OF_FGFR2 | REACTOME_SIGNALING_BY_FGFR_MUTANTS | REACTOME_FRS2_MEDIATED_CASCADE | REACTOME_PI_3K_CASCADE | REACTOME_DOW…	N2+	2 Gy	model 1
USP27X	-0.198385	2.30436	7.43621e-10	9.0835e-09	ubiquitin specific peptidase 27 X-linked	NA	N2+	2 Gy	model 1
NIFK	-0.135945	5.02093	7.71852e-10	9.41719e-09	nucleolar protein interacting with the FHA domain of MKI67	NA	N2+	2 Gy	model 1
TXNRD1	0.1572	8.25614	7.72215e-10	9.41719e-09	thioredoxin reductase 1	KEGG_PYRIMIDINE_METABOLISM | REACTOME_PPARA_ACTIVATES_GENE_EXPRESSION | REACTOME_METABOLISM_OF_NUCLEOTIDES | REACTOME_SYNTHESIS_AND_INTERCONVERSION_OF_NUCLEOTIDE_DI_AND_TRIPHOSPHATES | REACTOME_METABOLISM_OF_LIPIDS_AND_LIPOPROTEINS | REACTOME_FATTY_ACID_TRIACYLGLYCEROL_AND_KETONE_BODY_METABOLISM | HALLMARK_MTORC1_SIGNALING | HALLMARK_REACTIVE_OXIGEN_SPECIES_PATHWAY	N2+	2 Gy	model 1
TMEM101	0.131809	4.30785	7.83508e-10	9.54702e-09	transmembrane protein 101	NA	N2+	2 Gy	model 1
NCAPG	-0.380848	2.88136	7.93254e-10	9.6578e-09	non-SMC condensin I complex subunit G	NA	N2+	2 Gy	model 1
MACF1	-0.182394	7.68138	8.03978e-10	9.7803e-09	microtubule actin crosslinking factor 1	NA	N2+	2 Gy	model 1
LRRC20	-0.198554	2.8101	8.17764e-10	9.93981e-09	leucine rich repeat containing 20	NA	N2+	2 Gy	model 1
ARHGAP5	0.12689	6.11316	8.32633e-10	1.01122e-08	Rho GTPase activating protein 5	KEGG_FOCAL_ADHESION | KEGG_LEUKOCYTE_TRANSENDOTHELIAL_MIGRATION | HALLMARK_MITOTIC_SPINDLE	N2+	2 Gy	model 1
ATXN2	-0.108021	5.07077	8.35362e-10	1.0137e-08	ataxin 2	HALLMARK_CHOLESTEROL_HOMEOSTASIS	N2+	2 Gy	model 1
LIMK2	0.212071	3.41773	8.52364e-10	1.03348e-08	LIM domain kinase 2	KEGG_AXON_GUIDANCE | KEGG_FC_GAMMA_R_MEDIATED_PHAGOCYTOSIS | KEGG_REGULATION_OF_ACTIN_CYTOSKELETON | REACTOME_DEVELOPMENTAL_BIOLOGY | REACTOME_AXON_GUIDANCE | REACTOME_SEMA4D_IN_SEMAPHORIN_SIGNALING | REACTOME_SEMAPHORIN_INTERACTIONS | REACTOME_SEMA4D_INDUCED_CELL_MIGRATION_AND_GROWTH_CONE_COLLAPSE	N2+	2 Gy	model 1
ZNF142	-0.114373	4.40179	8.53951e-10	1.03383e-08	zinc finger protein 142	NA	N2+	2 Gy	model 1
KIAA1211L	0.929586	-2.64136	8.54056e-10	1.03383e-08	KIAA1211 like	NA	N2+	2 Gy	model 1
YY1	-0.0622479	7.10776	8.55358e-10	1.03456e-08	YY1 transcription factor	NA	N2+	2 Gy	model 1
CDKN2C	-0.164305	4.69257	8.80497e-10	1.0641e-08	cyclin dependent kinase inhibitor 2C	KEGG_CELL_CYCLE | REACTOME_CELL_CYCLE | REACTOME_CELL_CYCLE_MITOTIC | REACTOME_G1_PHASE | REACTOME_MITOTIC_G1_G1_S_PHASES | HALLMARK_G2M_CHECKPOINT | HALLMARK_ADIPOGENESIS | HALLMARK_E2F_TARGETS	N2+	2 Gy	model 1
EIF6	0.114074	5.76453	8.89276e-10	1.07383e-08	eukaryotic translation initiation factor 6	NA	N2+	2 Gy	model 1
MIR100HG	-0.102711	7.12345	8.98454e-10	1.08402e-08	mir-100-let-7a-2-mir-125b-1 cluster host gene	NA	N2+	2 Gy	model 1
ANKRD50	-0.154652	5.48143	9.08154e-10	1.09483e-08	ankyrin repeat domain 50	NA	N2+	2 Gy	model 1
SYBU	-0.423318	1.05962	9.21072e-10	1.1095e-08	syntabulin	HALLMARK_ESTROGEN_RESPONSE_EARLY	N2+	2 Gy	model 1
ZNF219	0.166241	5.94658	9.34167e-10	1.12435e-08	zinc finger protein 219	NA	N2+	2 Gy	model 1
MIR3189	1.04156	-3.1301	9.46923e-10	1.13878e-08	microRNA 3189	NA	N2+	2 Gy	model 1
PRKAB1	0.107739	4.26271	9.53289e-10	1.1455e-08	protein kinase AMP-activated non-catalytic subunit beta 1	KEGG_INSULIN_SIGNALING_PATHWAY | KEGG_ADIPOCYTOKINE_SIGNALING_PATHWAY | KEGG_HYPERTROPHIC_CARDIOMYOPATHY_HCM | REACTOME_ACTIVATED_AMPK_STIMULATES_FATTY_ACID_OXIDATION_IN_MUSCLE | REACTOME_INSULIN_RECEPTOR_SIGNALLING_CASCADE | REACTOME_REGULATION_OF_AMPK_ACTIVITY_VIA_LKB1 | REACTOME_ENERGY_DEPENDENT_REGULATION_OF_MTOR_BY_LKB1_AMPK | REACTOME_REGULATION_OF_RHEB_GTPASE_ACTIVITY_BY_AMPK | REACTOME_PK…	N2+	2 Gy	model 1
EXOSC9	-0.171354	3.40498	9.54939e-10	1.14655e-08	exosome component 9	KEGG_RNA_DEGRADATION | REACTOME_DIABETES_PATHWAYS | REACTOME_PERK_REGULATED_GENE_EXPRESSION | REACTOME_ACTIVATION_OF_GENES_BY_ATF4 | REACTOME_UNFOLDED_PROTEIN_RESPONSE | REACTOME_METABOLISM_OF_MRNA | REACTOME_MRNA_DECAY_BY_3_TO_5_EXORIBONUCLEASE | REACTOME_DEADENYLATION_DEPENDENT_MRNA_DECAY | REACTOME_METABOLISM_OF_RNA | REACTOME_DESTABILIZATION_OF_MRNA_BY_BRF1 | REACTOME_REGULATION_OF_MRNA_STABI…	N2+	2 Gy	model 1
HERC3	-0.162551	4.75884	9.70525e-10	1.16431e-08	HECT and RLD domain containing E3 ubiquitin protein ligase 3	KEGG_UBIQUITIN_MEDIATED_PROTEOLYSIS | HALLMARK_ANDROGEN_RESPONSE	N2+	2 Gy	model 1
HCFC2	-0.137625	4.72066	9.85548e-10	1.18138e-08	host cell factor C2	NA	N2+	2 Gy	model 1
SNAPC4	-0.133643	3.90018	9.93932e-10	1.19046e-08	small nuclear RNA activating complex polypeptide 4	REACTOME_RNA_POL_III_TRANSCRIPTION | REACTOME_TRANSCRIPTION | REACTOME_RNA_POL_I_RNA_POL_III_AND_MITOCHONDRIAL_TRANSCRIPTION | REACTOME_RNA_POL_III_TRANSCRIPTION_INITIATION_FROM_TYPE_3_PROMOTER | HALLMARK_DNA_REPAIR	N2+	2 Gy	model 1
GSE1	-0.146321	5.95432	1.00233e-09	1.19954e-08	Gse1 coiled-coil protein	NA	N2+	2 Gy	model 1
TWIST2	-0.145634	8.11664	1.00725e-09	1.20446e-08	twist family bHLH transcription factor 2	NA	N2+	2 Gy	model 1
SLC35F2	-0.203027	3.72359	1.01081e-09	1.20774e-08	solute carrier family 35 member F2	NA	N2+	2 Gy	model 1
ZCCHC7	0.139622	4.11801	1.01721e-09	1.2144e-08	zinc finger CCHC-type containing 7	KEGG_RNA_DEGRADATION	N2+	2 Gy	model 1
DRAM1	0.163676	7.65444	1.02927e-09	1.2278e-08	DNA damage regulated autophagy modulator 1	HALLMARK_TNFA_SIGNALING_VIA_NFKB | HALLMARK_P53_PATHWAY	N2+	2 Gy	model 1
PHF20	-0.114373	5.40059	1.0363e-09	1.23519e-08	PHD finger protein 20	NA	N2+	2 Gy	model 1
RAD21	-0.100979	6.82883	1.04834e-09	1.24853e-08	RAD21 cohesin complex component	KEGG_CELL_CYCLE | REACTOME_MEIOSIS | REACTOME_CELL_CYCLE | REACTOME_CELL_CYCLE_MITOTIC | REACTOME_MITOTIC_M_M_G1_PHASES | REACTOME_CHROMOSOME_MAINTENANCE | REACTOME_DNA_REPLICATION | REACTOME_MITOTIC_PROMETAPHASE | REACTOME_MEIOTIC_SYNAPSIS | HALLMARK_G2M_CHECKPOINT | HALLMARK_E2F_TARGETS	N2+	2 Gy	model 1
GNPNAT1	-0.117828	5.05393	1.06249e-09	1.26436e-08	glucosamine-phosphate N-acetyltransferase 1	KEGG_AMINO_SUGAR_AND_NUCLEOTIDE_SUGAR_METABOLISM | REACTOME_METABOLISM_OF_PROTEINS | REACTOME_POST_TRANSLATIONAL_PROTEIN_MODIFICATION | REACTOME_SYNTHESIS_OF_SUBSTRATES_IN_N_GLYCAN_BIOSYTHESIS | REACTOME_ASPARAGINE_N_LINKED_GLYCOSYLATION | REACTOME_BIOSYNTHESIS_OF_THE_N_GLYCAN_PRECURSOR_DOLICHOL_LIPID_LINKED_OLIGOSACCHARIDE_LLO_AND_TRANSFER_TO_A_NASCENT_PROTEIN	N2+	2 Gy	model 1
CASP3	-0.120258	4.93991	1.08422e-09	1.28841e-08	caspase 3	KEGG_MAPK_SIGNALING_PATHWAY | KEGG_P53_SIGNALING_PATHWAY | KEGG_APOPTOSIS | KEGG_NATURAL_KILLER_CELL_MEDIATED_CYTOTOXICITY | KEGG_ALZHEIMERS_DISEASE | KEGG_PARKINSONS_DISEASE | KEGG_AMYOTROPHIC_LATERAL_SCLEROSIS_ALS | KEGG_HUNTINGTONS_DISEASE | KEGG_EPITHELIAL_CELL_SIGNALING_IN_HELICOBACTER_PYLORI_INFECTION | KEGG_PATHWAYS_IN_CANCER | KEGG_COLORECTAL_CANCER | KEGG_VIRAL_MYOCARDITIS | REACTOME_APO…	N2+	2 Gy	model 1
AGO2	-0.135664	6.23862	1.08444e-09	1.28841e-08	argonaute RISC catalytic component 2	NA	N2+	2 Gy	model 1
IFI16	-0.114896	8.10978	1.11021e-09	1.31797e-08	interferon gamma inducible protein 16	NA	N2+	2 Gy	model 1
STAM2	-0.122316	5.04929	1.11841e-09	1.32662e-08	signal transducing adaptor molecule 2	KEGG_ENDOCYTOSIS | KEGG_JAK_STAT_SIGNALING_PATHWAY | REACTOME_MEMBRANE_TRAFFICKING | REACTOME_SIGNALING_BY_EGFR_IN_CANCER | REACTOME_EGFR_DOWNREGULATION | REACTOME_ENDOSOMAL_SORTING_COMPLEX_REQUIRED_FOR_TRANSPORT_ESCRT | HALLMARK_IL6_JAK_STAT3_SIGNALING | HALLMARK_SPERMATOGENESIS	N2+	2 Gy	model 1
KIFC1	-0.381473	2.57337	1.1199e-09	1.32732e-08	kinesin family member C1	REACTOME_FACTORS_INVOLVED_IN_MEGAKARYOCYTE_DEVELOPMENT_AND_PLATELET_PRODUCTION | REACTOME_KINESINS | REACTOME_HEMOSTASIS	N2+	2 Gy	model 1
GOLIM4	0.117453	7.17195	1.1408e-09	1.35102e-08	golgi integral membrane protein 4	NA	N2+	2 Gy	model 1
NRF1	-0.127865	3.44686	1.1964e-09	1.41572e-08	nuclear respiratory factor 1	KEGG_HUNTINGTONS_DISEASE | REACTOME_PPARA_ACTIVATES_GENE_EXPRESSION | REACTOME_METABOLISM_OF_LIPIDS_AND_LIPOPROTEINS | REACTOME_FATTY_ACID_TRIACYLGLYCEROL_AND_KETONE_BODY_METABOLISM	N2+	2 Gy	model 1
RCOR1	-0.128866	5.1101	1.22443e-09	1.44773e-08	REST corepressor 1	KEGG_HUNTINGTONS_DISEASE | REACTOME_FACTORS_INVOLVED_IN_MEGAKARYOCYTE_DEVELOPMENT_AND_PLATELET_PRODUCTION | REACTOME_HEMOSTASIS	N2+	2 Gy	model 1
CYP26B1	0.400957	3.28443	1.25279e-09	1.48008e-08	cytochrome P450 family 26 subfamily B member 1	KEGG_RETINOL_METABOLISM | REACTOME_BIOLOGICAL_OXIDATIONS | REACTOME_CYTOCHROME_P450_ARRANGED_BY_SUBSTRATE_TYPE | REACTOME_PHASE1_FUNCTIONALIZATION_OF_COMPOUNDS | HALLMARK_ESTROGEN_RESPONSE_EARLY | HALLMARK_ESTROGEN_RESPONSE_LATE	N2+	2 Gy	model 1
RAB32	-0.124228	5.97027	1.26265e-09	1.49054e-08	RAB32, member RAS oncogene family	NA	N2+	2 Gy	model 1
UBIAD1	-0.134074	3.77025	1.26825e-09	1.49594e-08	UbiA prenyltransferase domain containing 1	NA	N2+	2 Gy	model 1
PKP4	-0.119685	5.19248	1.27878e-09	1.50716e-08	plakophilin 4	NA	N2+	2 Gy	model 1
TPX2	-0.315982	4.79294	1.31587e-09	1.54963e-08	TPX2 microtubule nucleation factor	HALLMARK_MITOTIC_SPINDLE | HALLMARK_G2M_CHECKPOINT	N2+	2 Gy	model 1
KCNJ15	-0.207214	3.30835	1.32299e-09	1.55678e-08	potassium voltage-gated channel subfamily J member 15	REACTOME_TRANSMISSION_ACROSS_CHEMICAL_SYNAPSES | REACTOME_NEURONAL_SYSTEM | REACTOME_NEUROTRANSMITTER_RECEPTOR_BINDING_AND_DOWNSTREAM_TRANSMISSION_IN_THE_POSTSYNAPTIC_CELL | REACTOME_INHIBITION_OF_VOLTAGE_GATED_CA2_CHANNELS_VIA_GBETA_GAMMA_SUBUNITS | REACTOME_GABA_B_RECEPTOR_ACTIVATION | REACTOME_GABA_RECEPTOR_ACTIVATION | REACTOME_POTASSIUM_CHANNELS | REACTOME_INWARDLY_RECTIFYING_K_CHANNELS	N2+	2 Gy	model 1
TENT4A	-0.139258	4.25148	1.3264e-09	1.55955e-08	terminal nucleotidyltransferase 4A	NA	N2+	2 Gy	model 1
MAMSTR	-0.265674	2.43762	1.34474e-09	1.57985e-08	MEF2 activating motif and SAP domain containing transcriptional regulator	NA	N2+	2 Gy	model 1
TANK	-0.123195	4.73659	1.37675e-09	1.61617e-08	TRAF family member associated NFKB activator	KEGG_RIG_I_LIKE_RECEPTOR_SIGNALING_PATHWAY | REACTOME_TRAF6_MEDIATED_IRF7_ACTIVATION | REACTOME_RIG_I_MDA5_MEDIATED_INDUCTION_OF_IFN_ALPHA_BETA_PATHWAYS | REACTOME_INNATE_IMMUNE_SYSTEM | REACTOME_IMMUNE_SYSTEM | HALLMARK_TNFA_SIGNALING_VIA_NFKB | HALLMARK_ADIPOGENESIS	N2+	2 Gy	model 1
NCOA6	-0.106489	5.68422	1.39041e-09	1.63091e-08	nuclear receptor coactivator 6	REACTOME_DEVELOPMENTAL_BIOLOGY | REACTOME_BMAL1_CLOCK_NPAS2_ACTIVATES_CIRCADIAN_EXPRESSION | REACTOME_PPARA_ACTIVATES_GENE_EXPRESSION | REACTOME_RORA_ACTIVATES_CIRCADIAN_EXPRESSION | REACTOME_YAP1_AND_WWTR1_TAZ_STIMULATED_GENE_EXPRESSION | REACTOME_CIRCADIAN_REPRESSION_OF_EXPRESSION_BY_REV_ERBA | REACTOME_GENERIC_TRANSCRIPTION_PATHWAY | REACTOME_METABOLISM_OF_LIPIDS_AND_LIPOPROTEINS | REACTOME_FA…	N2+	2 Gy	model 1
MDC1	-0.11009	4.4084	1.41753e-09	1.6614e-08	mediator of DNA damage checkpoint 1	REACTOME_HOMOLOGOUS_RECOMBINATION_REPAIR_OF_REPLICATION_INDEPENDENT_DOUBLE_STRAND_BREAKS | REACTOME_DOUBLE_STRAND_BREAK_REPAIR | REACTOME_DNA_REPAIR	N2+	2 Gy	model 1
RNF2	-0.109747	4.68166	1.43545e-09	1.68108e-08	ring finger protein 2	NA	N2+	2 Gy	model 1
APOBEC3F	0.271061	1.21622	1.4808e-09	1.7328e-08	apolipoprotein B mRNA editing enzyme catalytic subunit 3F	HALLMARK_COMPLEMENT	N2+	2 Gy	model 1
SH2B2	-0.328996	1.76526	1.48686e-09	1.73851e-08	SH2B adaptor protein 2	KEGG_NEUROTROPHIN_SIGNALING_PATHWAY | KEGG_INSULIN_SIGNALING_PATHWAY | REACTOME_SIGNALING_BY_SCF_KIT | REACTOME_REGULATION_OF_KIT_SIGNALING | REACTOME_FACTORS_INVOLVED_IN_MEGAKARYOCYTE_DEVELOPMENT_AND_PLATELET_PRODUCTION | REACTOME_HEMOSTASIS | HALLMARK_COAGULATION	N2+	2 Gy	model 1
DZIP3	-0.175203	3.46657	1.49771e-09	1.74982e-08	DAZ interacting zinc finger protein 3	REACTOME_IMMUNE_SYSTEM | REACTOME_ADAPTIVE_IMMUNE_SYSTEM | REACTOME_CLASS_I_MHC_MEDIATED_ANTIGEN_PROCESSING_PRESENTATION | REACTOME_ANTIGEN_PROCESSING_UBIQUITINATION_PROTEASOME_DEGRADATION	N2+	2 Gy	model 1
RASSF3	0.226952	3.7502	1.50809e-09	1.76055e-08	Ras association domain family member 3	NA	N2+	2 Gy	model 1
GNA11	0.0771866	6.33431	1.52616e-09	1.78024e-08	G protein subunit alpha 11	KEGG_CALCIUM_SIGNALING_PATHWAY | KEGG_VASCULAR_SMOOTH_MUSCLE_CONTRACTION | KEGG_GAP_JUNCTION | KEGG_LONG_TERM_DEPRESSION | KEGG_GNRH_SIGNALING_PATHWAY | REACTOME_GASTRIN_CREB_SIGNALLING_PATHWAY_VIA_PKC_AND_MAPK | REACTOME_SIGNALING_BY_GPCR | REACTOME_INTEGRATION_OF_ENERGY_METABOLISM | REACTOME_G_ALPHA_Q_SIGNALLING_EVENTS | REACTOME_REGULATION_OF_INSULIN_SECRETION | REACTOME_REGULATION_OF_INSULIN_…	N2+	2 Gy	model 1
CCDC92	0.0933713	6.12511	1.53124e-09	1.7846e-08	coiled-coil domain containing 92	NA	N2+	2 Gy	model 1
HSPA8	0.0932001	10.0054	1.53231e-09	1.7846e-08	heat shock protein family A (Hsp70) member 8	KEGG_SPLICEOSOME | KEGG_MAPK_SIGNALING_PATHWAY | KEGG_ENDOCYTOSIS | KEGG_ANTIGEN_PROCESSING_AND_PRESENTATION | REACTOME_MEMBRANE_TRAFFICKING | REACTOME_TRANS_GOLGI_NETWORK_VESICLE_BUDDING | REACTOME_TRANSMISSION_ACROSS_CHEMICAL_SYNAPSES | REACTOME_NEURONAL_SYSTEM | REACTOME_NEUROTRANSMITTER_RELEASE_CYCLE | REACTOME_LYSOSOME_VESICLE_BIOGENESIS | REACTOME_GOLGI_ASSOCIATED_VESICLE_BIOGENESIS | REACT…	N2+	2 Gy	model 1
IFT140	-0.109635	4.83511	1.5435e-09	1.7962e-08	intraflagellar transport 140	NA	N2+	2 Gy	model 1
BRMS1	0.12908	5.19491	1.54617e-09	1.7979e-08	BRMS1 transcriptional repressor and anoikis regulator	NA	N2+	2 Gy	model 1
HNRNPK	0.0646993	8.53372	1.55133e-09	1.80248e-08	heterogeneous nuclear ribonucleoprotein K	KEGG_SPLICEOSOME | REACTOME_PROCESSING_OF_CAPPED_INTRON_CONTAINING_PRE_MRNA | REACTOME_MRNA_PROCESSING | REACTOME_MRNA_SPLICING	N2+	2 Gy	model 1
CDCA7L	-0.140335	4.16148	1.56482e-09	1.81672e-08	cell division cycle associated 7 like	NA	N2+	2 Gy	model 1
JAG1	0.227786	4.54265	1.59135e-09	1.84607e-08	jagged canonical Notch ligand 1	KEGG_NOTCH_SIGNALING_PATHWAY | REACTOME_ACTIVATED_NOTCH1_TRANSMITS_SIGNAL_TO_THE_NUCLEUS | REACTOME_SIGNALING_BY_NOTCH4 | REACTOME_SIGNALING_BY_NOTCH2 | REACTOME_SIGNALING_BY_NOTCH1 | REACTOME_SIGNALING_BY_NOTCH3 | REACTOME_RECEPTOR_LIGAND_BINDING_INITIATES_THE_SECOND_PROTEOLYTIC_CLEAVAGE_OF_NOTCH_RECEPTOR | REACTOME_SIGNALING_BY_NOTCH | HALLMARK_TNFA_SIGNALING_VIA_NFKB | HALLMARK_CHOLESTEROL_HOM…	N2+	2 Gy	model 1
TMEM216	0.143955	3.36814	1.61921e-09	1.87691e-08	transmembrane protein 216	NA	N2+	2 Gy	model 1
RAB12	0.086147	5.58784	1.64801e-09	1.90879e-08	RAB12, member RAS oncogene family	NA	N2+	2 Gy	model 1
RNF139	-0.0867911	5.29238	1.65917e-09	1.92021e-08	ring finger protein 139	NA	N2+	2 Gy	model 1
C8orf33	0.0896261	5.48322	1.72897e-09	1.99942e-08	chromosome 8 open reading frame 33	NA	N2+	2 Gy	model 1
YME1L1	0.0566827	7.54796	1.76573e-09	2.04034e-08	YME1 like 1 ATPase	NA	N2+	2 Gy	model 1
HMMR	-0.418359	2.11979	1.80656e-09	2.08588e-08	hyaluronan mediated motility receptor	KEGG_ECM_RECEPTOR_INTERACTION | REACTOME_HYALURONAN_UPTAKE_AND_DEGRADATION | REACTOME_HYALURONAN_METABOLISM | REACTOME_GLYCOSAMINOGLYCAN_METABOLISM | REACTOME_METABOLISM_OF_CARBOHYDRATES | HALLMARK_G2M_CHECKPOINT | HALLMARK_E2F_TARGETS | HALLMARK_GLYCOLYSIS	N2+	2 Gy	model 1
KNSTRN	-0.217165	3.04206	1.83026e-09	2.1116e-08	kinetochore localized astrin (SPAG5) binding protein	NA	N2+	2 Gy	model 1
LMO7	-0.198353	7.35586	1.85108e-09	2.13395e-08	LIM domain 7	KEGG_ADHERENS_JUNCTION	N2+	2 Gy	model 1
ANTXR2	-0.104618	7.63339	1.85527e-09	2.13711e-08	ANTXR cell adhesion molecule 2	HALLMARK_CHOLESTEROL_HOMEOSTASIS	N2+	2 Gy	model 1
SLU7	0.0753826	5.7261	1.92692e-09	2.21791e-08	SLU7 homolog, splicing factor	KEGG_SPLICEOSOME	N2+	2 Gy	model 1
DCAF5	-0.0660931	5.82415	1.93421e-09	2.22457e-08	DDB1 and CUL4 associated factor 5	NA	N2+	2 Gy	model 1
COPB2	0.0669044	8.13846	2.05254e-09	2.35882e-08	coatomer protein complex subunit beta 2	REACTOME_COPI_MEDIATED_TRANSPORT | REACTOME_MEMBRANE_TRAFFICKING | HALLMARK_PROTEIN_SECRETION | HALLMARK_GLYCOLYSIS	N2+	2 Gy	model 1
USP35	-0.197584	2.85077	2.05871e-09	2.36276e-08	ubiquitin specific peptidase 35	NA	N2+	2 Gy	model 1
LYPLAL1	-0.179827	2.89919	2.05917e-09	2.36276e-08	lysophospholipase like 1	NA	N2+	2 Gy	model 1
GATA2	-0.305552	2.70342	2.069e-09	2.3722e-08	GATA binding protein 2	REACTOME_FACTORS_INVOLVED_IN_MEGAKARYOCYTE_DEVELOPMENT_AND_PLATELET_PRODUCTION | REACTOME_HEMOSTASIS	N2+	2 Gy	model 1
SOCS6	-0.120167	4.97749	2.07547e-09	2.37627e-08	suppressor of cytokine signaling 6	REACTOME_SIGNALING_BY_SCF_KIT | REACTOME_REGULATION_OF_KIT_SIGNALING	N2+	2 Gy	model 1
TMEM170B	-0.229548	2.77139	2.07577e-09	2.37627e-08	transmembrane protein 170B	NA	N2+	2 Gy	model 1
SBDS	0.0771822	6.48533	2.09826e-09	2.40015e-08	SBDS ribosome maturation factor	NA	N2+	2 Gy	model 1
NLRP1	0.125999	5.05311	2.15278e-09	2.46061e-08	NLR family pyrin domain containing 1	KEGG_NOD_LIKE_RECEPTOR_SIGNALING_PATHWAY | REACTOME_INNATE_IMMUNE_SYSTEM | REACTOME_IMMUNE_SYSTEM | REACTOME_INFLAMMASOMES | REACTOME_NUCLEOTIDE_BINDING_DOMAIN_LEUCINE_RICH_REPEAT_CONTAINING_RECEPTOR_NLR_SIGNALING_PATHWAYS	N2+	2 Gy	model 1
CDKN2D	-0.270717	1.51101	2.1655e-09	2.47323e-08	cyclin dependent kinase inhibitor 2D	KEGG_CELL_CYCLE | REACTOME_CELL_CYCLE | REACTOME_CELL_CYCLE_MITOTIC | REACTOME_G1_PHASE | REACTOME_MITOTIC_G1_G1_S_PHASES | HALLMARK_REACTIVE_OXIGEN_SPECIES_PATHWAY	N2+	2 Gy	model 1
ITGA2	0.281232	3.5888	2.21747e-09	2.53062e-08	integrin subunit alpha 2	KEGG_FOCAL_ADHESION | KEGG_ECM_RECEPTOR_INTERACTION | KEGG_HEMATOPOIETIC_CELL_LINEAGE | KEGG_REGULATION_OF_ACTIN_CYTOSKELETON | KEGG_PATHWAYS_IN_CANCER | KEGG_SMALL_CELL_LUNG_CANCER | KEGG_HYPERTROPHIC_CARDIOMYOPATHY_HCM | KEGG_ARRHYTHMOGENIC_RIGHT_VENTRICULAR_CARDIOMYOPATHY_ARVC | KEGG_DILATED_CARDIOMYOPATHY | REACTOME_DEVELOPMENTAL_BIOLOGY | REACTOME_PLATELET_ADHESION_TO_EXPOSED_COLLAGEN | REAC…	N2+	2 Gy	model 1
GNA13	-0.111818	6.16175	2.22184e-09	2.53365e-08	G protein subunit alpha 13	KEGG_VASCULAR_SMOOTH_MUSCLE_CONTRACTION | KEGG_LONG_TERM_DEPRESSION | KEGG_REGULATION_OF_ACTIN_CYTOSKELETON | REACTOME_SIGNALING_BY_GPCR | REACTOME_G_ALPHA1213_SIGNALLING_EVENTS | REACTOME_GPCR_DOWNSTREAM_SIGNALING | REACTOME_SIGNAL_AMPLIFICATION | REACTOME_THROMBOXANE_SIGNALLING_THROUGH_TP_RECEPTOR | REACTOME_THROMBIN_SIGNALLING_THROUGH_PROTEINASE_ACTIVATED_RECEPTORS_PARS | REACTOME_HEMOSTASIS |…	N2+	2 Gy	model 1
PAOX	0.234688	1.66437	2.2315e-09	2.54271e-08	polyamine oxidase	KEGG_PEROXISOME | REACTOME_METABOLISM_OF_AMINO_ACIDS_AND_DERIVATIVES | REACTOME_BIOLOGICAL_OXIDATIONS | REACTOME_PHASE1_FUNCTIONALIZATION_OF_COMPOUNDS | REACTOME_METABOLISM_OF_POLYAMINES | HALLMARK_BILE_ACID_METABOLISM	N2+	2 Gy	model 1
PWWP3A	-0.0964998	5.12439	2.25218e-09	2.56429e-08	PWWP domain containing 3A, DNA repair factor	NA	N2+	2 Gy	model 1
IRX3	-0.180563	4.60185	2.30384e-09	2.62108e-08	iroquois homeobox 3	NA	N2+	2 Gy	model 1
TSPYL5	-0.158031	4.38764	2.34048e-09	2.66072e-08	TSPY like 5	NA	N2+	2 Gy	model 1
KLF11	-0.159047	3.74181	2.35793e-09	2.67849e-08	Kruppel like factor 11	NA	N2+	2 Gy	model 1
E2F8	-0.611562	-0.411709	2.42362e-09	2.751e-08	E2F transcription factor 8	HALLMARK_E2F_TARGETS	N2+	2 Gy	model 1
CFL2	-0.112706	6.5366	2.47672e-09	2.80911e-08	cofilin 2	KEGG_AXON_GUIDANCE | KEGG_FC_GAMMA_R_MEDIATED_PHAGOCYTOSIS | KEGG_REGULATION_OF_ACTIN_CYTOSKELETON	N2+	2 Gy	model 1
FAM111A-DT	-0.264646	1.09503	2.55384e-09	2.89435e-08	FAM111A divergent transcript	NA	N2+	2 Gy	model 1
UBE2A	0.0622849	6.31904	2.57904e-09	2.92066e-08	ubiquitin conjugating enzyme E2 A	KEGG_UBIQUITIN_MEDIATED_PROTEOLYSIS | REACTOME_IMMUNE_SYSTEM | REACTOME_ADAPTIVE_IMMUNE_SYSTEM | REACTOME_CLASS_I_MHC_MEDIATED_ANTIGEN_PROCESSING_PRESENTATION | REACTOME_ANTIGEN_PROCESSING_UBIQUITINATION_PROTEASOME_DEGRADATION	N2+	2 Gy	model 1
NCL	0.078052	9.32088	2.59695e-09	2.9387e-08	nucleolin	KEGG_PATHOGENIC_ESCHERICHIA_COLI_INFECTION | HALLMARK_G2M_CHECKPOINT	N2+	2 Gy	model 1
AHCTF1	-0.137737	4.20109	2.61971e-09	2.96218e-08	AT-hook containing transcription factor 1	REACTOME_CELL_CYCLE | REACTOME_CELL_CYCLE_MITOTIC | REACTOME_MITOTIC_M_M_G1_PHASES | REACTOME_DNA_REPLICATION | REACTOME_MITOTIC_PROMETAPHASE	N2+	2 Gy	model 1
CCDC15	0.367046	0.740586	2.68928e-09	3.03852e-08	coiled-coil domain containing 15	NA	N2+	2 Gy	model 1
ZNF827	0.146118	4.66183	2.70622e-09	3.05532e-08	zinc finger protein 827	NA	N2+	2 Gy	model 1
LRRC8D	-0.18468	3.73876	2.70866e-09	3.05574e-08	leucine rich repeat containing 8 VRAC subunit D	NA	N2+	2 Gy	model 1
RUNX1	-0.179348	7.17933	2.72114e-09	3.06747e-08	RUNX family transcription factor 1	KEGG_PATHWAYS_IN_CANCER | KEGG_CHRONIC_MYELOID_LEUKEMIA | KEGG_ACUTE_MYELOID_LEUKEMIA | HALLMARK_UV_RESPONSE_DN	N2+	2 Gy	model 1
BCAR3	-0.135691	4.27335	2.77055e-09	3.12078e-08	BCAR3 adaptor protein, NSP family member	HALLMARK_TGF_BETA_SIGNALING | HALLMARK_BILE_ACID_METABOLISM	N2+	2 Gy	model 1
HTR7P1	-0.176384	2.55986	2.89826e-09	3.26214e-08	5-hydroxytryptamine receptor 7 pseudogene 1	NA	N2+	2 Gy	model 1
MAD2L1BP	-0.118379	3.85188	2.9375e-09	3.30379e-08	MAD2L1 binding protein	NA	N2+	2 Gy	model 1
BRD1	-0.10824	4.5517	2.98922e-09	3.3594e-08	bromodomain containing 1	NA	N2+	2 Gy	model 1
TOX	-0.444381	1.38361	2.99566e-09	3.36408e-08	thymocyte selection associated high mobility group box	NA	N2+	2 Gy	model 1
SAPCD2	-0.500575	0.474484	3.05861e-09	3.43216e-08	suppressor APC domain containing 2	NA	N2+	2 Gy	model 1
PLSCR1	-0.16429	4.65494	3.07926e-09	3.45271e-08	phospholipid scramblase 1	HALLMARK_CHOLESTEROL_HOMEOSTASIS | HALLMARK_INTERFERON_ALPHA_RESPONSE | HALLMARK_INTERFERON_GAMMA_RESPONSE | HALLMARK_COMPLEMENT | HALLMARK_IL2_STAT5_SIGNALING	N2+	2 Gy	model 1
TRIM37	-0.0940822	4.76209	3.10522e-09	3.4779e-08	tripartite motif containing 37	KEGG_UBIQUITIN_MEDIATED_PROTEOLYSIS | REACTOME_IMMUNE_SYSTEM | REACTOME_ADAPTIVE_IMMUNE_SYSTEM | REACTOME_CLASS_I_MHC_MEDIATED_ANTIGEN_PROCESSING_PRESENTATION | REACTOME_ANTIGEN_PROCESSING_UBIQUITINATION_PROTEASOME_DEGRADATION	N2+	2 Gy	model 1
CLSPN	-0.381937	1.74538	3.10645e-09	3.4779e-08	claspin	NA	N2+	2 Gy	model 1
SLC6A17	0.461551	0.368694	3.11645e-09	3.48646e-08	solute carrier family 6 member 17	NA	N2+	2 Gy	model 1
TBC1D20	-0.0721002	6.61624	3.15251e-09	3.52412e-08	TBC1 domain family member 20	NA	N2+	2 Gy	model 1
RAD50	-0.0878601	6.19778	3.20605e-09	3.58127e-08	RAD50 double strand break repair protein	KEGG_HOMOLOGOUS_RECOMBINATION | KEGG_NON_HOMOLOGOUS_END_JOINING | REACTOME_MEIOSIS | REACTOME_HOMOLOGOUS_RECOMBINATION_REPAIR_OF_REPLICATION_INDEPENDENT_DOUBLE_STRAND_BREAKS | REACTOME_DOUBLE_STRAND_BREAK_REPAIR | REACTOME_DNA_REPAIR | REACTOME_MEIOTIC_RECOMBINATION | HALLMARK_E2F_TARGETS	N2+	2 Gy	model 1
ZMYND19	-0.151829	3.86772	3.27417e-09	3.65458e-08	zinc finger MYND-type containing 19	NA	N2+	2 Gy	model 1
ARPC2	0.0662808	8.2296	3.2795e-09	3.65777e-08	actin related protein 2/3 complex subunit 2	KEGG_FC_GAMMA_R_MEDIATED_PHAGOCYTOSIS | KEGG_REGULATION_OF_ACTIN_CYTOSKELETON | KEGG_PATHOGENIC_ESCHERICHIA_COLI_INFECTION | HALLMARK_APICAL_JUNCTION	N2+	2 Gy	model 1
PPP1R21	-0.100652	4.04989	3.29768e-09	3.67527e-08	protein phosphatase 1 regulatory subunit 21	NA	N2+	2 Gy	model 1
MAML2	-0.180962	5.20218	3.34136e-09	3.72115e-08	mastermind like transcriptional coactivator 2	KEGG_NOTCH_SIGNALING_PATHWAY | REACTOME_PRE_NOTCH_TRANSCRIPTION_AND_TRANSLATION | REACTOME_PRE_NOTCH_EXPRESSION_AND_PROCESSING | REACTOME_NOTCH1_INTRACELLULAR_DOMAIN_REGULATES_TRANSCRIPTION | REACTOME_SIGNALING_BY_NOTCH1 | REACTOME_GENERIC_TRANSCRIPTION_PATHWAY | REACTOME_NOTCH_HLH_TRANSCRIPTION_PATHWAY | REACTOME_SIGNALING_BY_NOTCH | HALLMARK_NOTCH_SIGNALING	N2+	2 Gy	model 1
HS3ST3B1	-0.177269	4.576	3.48274e-09	3.87567e-08	heparan sulfate-glucosamine 3-sulfotransferase 3B1	KEGG_GLYCOSAMINOGLYCAN_DEGRADATION | KEGG_GLYCOSAMINOGLYCAN_BIOSYNTHESIS_HEPARAN_SULFATE | REACTOME_HS_GAG_BIOSYNTHESIS | REACTOME_HEPARAN_SULFATE_HEPARIN_HS_GAG_METABOLISM | REACTOME_GLYCOSAMINOGLYCAN_METABOLISM | REACTOME_METABOLISM_OF_CARBOHYDRATES	N2+	2 Gy	model 1
CIART	-0.271629	1.17383	3.48668e-09	3.87712e-08	circadian associated repressor of transcription	NA	N2+	2 Gy	model 1
PIGV	-0.131856	3.6177	3.62684e-09	4.02994e-08	phosphatidylinositol glycan anchor biosynthesis class V	KEGG_GLYCOSYLPHOSPHATIDYLINOSITOL_GPI_ANCHOR_BIOSYNTHESIS | REACTOME_METABOLISM_OF_PROTEINS | REACTOME_POST_TRANSLATIONAL_MODIFICATION_SYNTHESIS_OF_GPI_ANCHORED_PROTEINS | REACTOME_POST_TRANSLATIONAL_PROTEIN_MODIFICATION | REACTOME_SYNTHESIS_OF_GLYCOSYLPHOSPHATIDYLINOSITOL_GPI	N2+	2 Gy	model 1
MLLT1	-0.0844512	6.96701	3.64221e-09	4.04397e-08	MLLT1 super elongation complex subunit	NA	N2+	2 Gy	model 1
SMYD5	-0.107127	4.84747	3.71963e-09	4.12683e-08	SMYD family member 5	NA	N2+	2 Gy	model 1
HIPK2	0.14751	6.16851	3.72303e-09	4.1275e-08	homeodomain interacting protein kinase 2	HALLMARK_TGF_BETA_SIGNALING | HALLMARK_IL2_STAT5_SIGNALING	N2+	2 Gy	model 1
RAB36	-0.179514	2.84509	3.80755e-09	4.21804e-08	RAB36, member RAS oncogene family	NA	N2+	2 Gy	model 1
UBE2M	0.108722	4.86855	4.0659e-09	4.50086e-08	ubiquitin conjugating enzyme E2 M	KEGG_UBIQUITIN_MEDIATED_PROTEOLYSIS | REACTOME_IMMUNE_SYSTEM | REACTOME_ADAPTIVE_IMMUNE_SYSTEM | REACTOME_CLASS_I_MHC_MEDIATED_ANTIGEN_PROCESSING_PRESENTATION | REACTOME_ANTIGEN_PROCESSING_UBIQUITINATION_PROTEASOME_DEGRADATION	N2+	2 Gy	model 1
NR4A3	-0.27551	4.07128	4.18347e-09	4.62753e-08	nuclear receptor subfamily 4 group A member 3	REACTOME_GENERIC_TRANSCRIPTION_PATHWAY | REACTOME_NUCLEAR_RECEPTOR_TRANSCRIPTION_PATHWAY | HALLMARK_TNFA_SIGNALING_VIA_NFKB	N2+	2 Gy	model 1
PRPSAP2	0.148564	3.26032	4.25359e-09	4.69994e-08	phosphoribosyl pyrophosphate synthetase associated protein 2	NA	N2+	2 Gy	model 1
RGCC	-0.383306	3.70798	4.2553e-09	4.69994e-08	regulator of cell cycle	NA	N2+	2 Gy	model 1
RANGAP1	-0.117871	6.12127	4.3374e-09	4.78703e-08	Ran GTPase activating protein 1	REACTOME_CELL_CYCLE | REACTOME_CELL_CYCLE_MITOTIC | REACTOME_MITOTIC_M_M_G1_PHASES | REACTOME_DNA_REPLICATION | REACTOME_HIV_INFECTION | REACTOME_HIV_LIFE_CYCLE | REACTOME_HOST_INTERACTIONS_OF_HIV_FACTORS | REACTOME_LATE_PHASE_OF_HIV_LIFE_CYCLE | REACTOME_MITOTIC_PROMETAPHASE	N2+	2 Gy	model 1
STX2	-0.112459	4.98501	4.35242e-09	4.80003e-08	syntaxin 2	KEGG_SNARE_INTERACTIONS_IN_VESICULAR_TRANSPORT | REACTOME_BOTULINUM_NEUROTOXICITY | REACTOME_PROTEOLYTIC_CLEAVAGE_OF_SNARE_COMPLEX_PROTEINS | REACTOME_NEURONAL_SYSTEM	N2+	2 Gy	model 1
RAB27A	-0.126721	4.68824	4.41383e-09	4.86412e-08	RAB27A, member RAS oncogene family	REACTOME_DIABETES_PATHWAYS | REACTOME_INSULIN_SYNTHESIS_AND_PROCESSING | HALLMARK_UV_RESPONSE_UP	N2+	2 Gy	model 1
TBC1D25	-0.109825	3.93914	4.42136e-09	4.86877e-08	TBC1 domain family member 25	NA	N2+	2 Gy	model 1
TADA2B	-0.0775294	4.82477	4.45421e-09	4.90129e-08	transcriptional adaptor 2B	NA	N2+	2 Gy	model 1
TUBGCP6	-0.161435	4.09639	4.47026e-09	4.91529e-08	tubulin gamma complex associated protein 6	REACTOME_CELL_CYCLE | REACTOME_CELL_CYCLE_MITOTIC | REACTOME_RECRUITMENT_OF_MITOTIC_CENTROSOME_PROTEINS_AND_COMPLEXES | REACTOME_RECRUITMENT_OF_NUMA_TO_MITOTIC_CENTROSOMES | REACTOME_MITOTIC_G2_G2_M_PHASES | HALLMARK_MITOTIC_SPINDLE	N2+	2 Gy	model 1
SLC35D1	0.176647	4.29314	4.50065e-09	4.94501e-08	solute carrier family 35 member D1	REACTOME_BIOLOGICAL_OXIDATIONS | REACTOME_TRANSMEMBRANE_TRANSPORT_OF_SMALL_MOLECULES | REACTOME_SLC_MEDIATED_TRANSMEMBRANE_TRANSPORT | REACTOME_TRANSPORT_OF_VITAMINS_NUCLEOSIDES_AND_RELATED_MOLECULES | REACTOME_GLUCURONIDATION | REACTOME_PHASE_II_CONJUGATION | HALLMARK_XENOBIOTIC_METABOLISM | HALLMARK_P53_PATHWAY	N2+	2 Gy	model 1
DBP	-0.204856	2.89482	4.61961e-09	5.07195e-08	D-box binding PAR bZIP transcription factor	REACTOME_BMAL1_CLOCK_NPAS2_ACTIVATES_CIRCADIAN_EXPRESSION | REACTOME_CIRCADIAN_CLOCK | HALLMARK_UV_RESPONSE_DN	N2+	2 Gy	model 1
NUP188	0.0987707	6.74156	4.62469e-09	5.07375e-08	nucleoporin 188	REACTOME_METABOLISM_OF_NON_CODING_RNA | REACTOME_ANTIVIRAL_MECHANISM_BY_IFN_STIMULATED_GENES | REACTOME_PROCESSING_OF_CAPPED_INTRON_CONTAINING_PRE_MRNA | REACTOME_TRANSPORT_OF_MATURE_TRANSCRIPT_TO_CYTOPLASM | REACTOME_TRANSMEMBRANE_TRANSPORT_OF_SMALL_MOLECULES | REACTOME_MRNA_PROCESSING | REACTOME_TRANSPORT_OF_MATURE_MRNA_DERIVED_FROM_AN_INTRONLESS_TRANSCRIPT | REACTOME_SLC_MEDIATED_TRANSMEMBRANE…	N2+	2 Gy	model 1
TBK1	0.106379	4.65822	4.66944e-09	5.11904e-08	TANK binding kinase 1	KEGG_TOLL_LIKE_RECEPTOR_SIGNALING_PATHWAY | KEGG_RIG_I_LIKE_RECEPTOR_SIGNALING_PATHWAY | KEGG_CYTOSOLIC_DNA_SENSING_PATHWAY | REACTOME_TRIF_MEDIATED_TLR3_SIGNALING | REACTOME_TRAF6_MEDIATED_IRF7_ACTIVATION | REACTOME_TRAF3_DEPENDENT_IRF_ACTIVATION_PATHWAY | REACTOME_ACTIVATION_OF_IRF3_IRF7_MEDIATED_BY_TBK1_IKK_EPSILON | REACTOME_NEGATIVE_REGULATORS_OF_RIG_I_MDA5_SIGNALING | REACTOME_RIG_I_MDA5_ME…	N2+	2 Gy	model 1
FAM20A	0.153548	7.12029	4.76588e-09	5.22089e-08	FAM20A golgi associated secretory pathway pseudokinase	NA	N2+	2 Gy	model 1
SNAI2	-0.127622	6.3763	4.83071e-09	5.28797e-08	snail family transcriptional repressor 2	KEGG_ADHERENS_JUNCTION | HALLMARK_EPITHELIAL_MESENCHYMAL_TRANSITION | HALLMARK_UV_RESPONSE_DN	N2+	2 Gy	model 1
BCL2	-0.245781	3.70403	4.84088e-09	5.29519e-08	BCL2 apoptosis regulator	KEGG_APOPTOSIS | KEGG_FOCAL_ADHESION | KEGG_NEUROTROPHIN_SIGNALING_PATHWAY | KEGG_AMYOTROPHIC_LATERAL_SCLEROSIS_ALS | KEGG_PATHWAYS_IN_CANCER | KEGG_COLORECTAL_CANCER | KEGG_PROSTATE_CANCER | KEGG_SMALL_CELL_LUNG_CANCER | REACTOME_APOPTOSIS | REACTOME_INNATE_IMMUNE_SYSTEM | REACTOME_IMMUNE_SYSTEM | REACTOME_ACTIVATION_OF_BH3_ONLY_PROTEINS | REACTOME_INFLAMMASOMES | REACTOME_NUCLEOTIDE_BINDING_DOM…	N2+	2 Gy	model 1
KLHL8	-0.114353	4.03339	4.87096e-09	5.32414e-08	kelch like family member 8	NA	N2+	2 Gy	model 1
TCF12	-0.120828	6.7286	4.93575e-09	5.39096e-08	transcription factor 12	REACTOME_DEVELOPMENTAL_BIOLOGY | REACTOME_MYOGENESIS	N2+	2 Gy	model 1
SCAMP3	0.0927953	5.90685	4.96081e-09	5.41433e-08	secretory carrier membrane protein 3	HALLMARK_PROTEIN_SECRETION	N2+	2 Gy	model 1
MTMR4	-0.160631	4.45047	4.98665e-09	5.43851e-08	myotubularin related protein 4	REACTOME_DOWNREGULATION_OF_TGF_BETA_RECEPTOR_SIGNALING | REACTOME_SYNTHESIS_OF_PIPS_AT_THE_EARLY_ENDOSOME_MEMBRANE | REACTOME_TGF_BETA_RECEPTOR_SIGNALING_ACTIVATES_SMADS | REACTOME_PHOSPHOLIPID_METABOLISM | REACTOME_SYNTHESIS_OF_PIPS_AT_THE_LATE_ENDOSOME_MEMBRANE | REACTOME_PI_METABOLISM | REACTOME_METABOLISM_OF_LIPIDS_AND_LIPOPROTEINS | REACTOME_SIGNALING_BY_TGF_BETA_RECEPTOR_COMPLEX	N2+	2 Gy	model 1
ICE1	-0.0966992	5.79611	5.01871e-09	5.46943e-08	interactor of little elongation complex ELL subunit 1	NA	N2+	2 Gy	model 1
PLEKHH3	-0.17654	3.64665	5.18129e-09	5.64244e-08	pleckstrin homology, MyTH4 and FERM domain containing H3	NA	N2+	2 Gy	model 1
KLF13	-0.126433	6.85021	5.35513e-09	5.82745e-08	Kruppel like factor 13	NA	N2+	2 Gy	model 1
NOL4L	-0.167233	3.70911	5.36698e-09	5.83605e-08	nucleolar protein 4 like	NA	N2+	2 Gy	model 1
WWP2	-0.1124	5.37899	5.39987e-09	5.86749e-08	WW domain containing E3 ubiquitin protein ligase 2	KEGG_UBIQUITIN_MEDIATED_PROTEOLYSIS	N2+	2 Gy	model 1
SRGAP1	-0.169648	6.26379	5.50573e-09	5.97811e-08	SLIT-ROBO Rho GTPase activating protein 1	KEGG_AXON_GUIDANCE | REACTOME_SIGNALING_BY_RHO_GTPASES | REACTOME_DEVELOPMENTAL_BIOLOGY | REACTOME_AXON_GUIDANCE | REACTOME_SIGNALING_BY_ROBO_RECEPTOR	N2+	2 Gy	model 1
INPP4A	-0.11922	4.22278	5.58069e-09	6.05504e-08	inositol polyphosphate-4-phosphatase type I A	KEGG_INOSITOL_PHOSPHATE_METABOLISM | KEGG_PHOSPHATIDYLINOSITOL_SIGNALING_SYSTEM	N2+	2 Gy	model 1
RREB1	-0.14954	4.89356	5.65999e-09	6.13657e-08	ras responsive element binding protein 1	HALLMARK_ADIPOGENESIS	N2+	2 Gy	model 1
C6orf132	-0.188925	4.08753	5.70115e-09	6.17666e-08	chromosome 6 open reading frame 132	NA	N2+	2 Gy	model 1
TCF19	-0.241194	3.75272	5.75793e-09	6.22913e-08	transcription factor 19	HALLMARK_E2F_TARGETS	N2+	2 Gy	model 1
DDR1	0.165987	4.09373	5.75802e-09	6.22913e-08	discoidin domain receptor tyrosine kinase 1	NA	N2+	2 Gy	model 1
NLN	-0.103446	5.40755	5.79682e-09	6.26651e-08	neurolysin	KEGG_RENIN_ANGIOTENSIN_SYSTEM	N2+	2 Gy	model 1
CUL7	-0.110351	6.07237	5.90661e-09	6.38053e-08	cullin 7	KEGG_UBIQUITIN_MEDIATED_PROTEOLYSIS | REACTOME_DIABETES_PATHWAYS | REACTOME_ACTIVATION_OF_CHAPERONE_GENES_BY_XBP1S | REACTOME_UNFOLDED_PROTEIN_RESPONSE | REACTOME_IMMUNE_SYSTEM | REACTOME_ADAPTIVE_IMMUNE_SYSTEM | REACTOME_CLASS_I_MHC_MEDIATED_ANTIGEN_PROCESSING_PRESENTATION | REACTOME_ANTIGEN_PROCESSING_UBIQUITINATION_PROTEASOME_DEGRADATION	N2+	2 Gy	model 1
BHLHE41	-0.261698	2.86697	5.97599e-09	6.45074e-08	basic helix-loop-helix family member e41	KEGG_CIRCADIAN_RHYTHM_MAMMAL | REACTOME_BMAL1_CLOCK_NPAS2_ACTIVATES_CIRCADIAN_EXPRESSION | REACTOME_CIRCADIAN_CLOCK	N2+	2 Gy	model 1
MKNK1	-0.140634	3.43417	6.00832e-09	6.48091e-08	MAPK interacting serine/threonine kinase 1	KEGG_MAPK_SIGNALING_PATHWAY | KEGG_INSULIN_SIGNALING_PATHWAY | REACTOME_SPRY_REGULATION_OF_FGF_SIGNALING | REACTOME_NEGATIVE_REGULATION_OF_FGFR_SIGNALING | REACTOME_SIGNALING_BY_FGFR_IN_DISEASE | REACTOME_SIGNALING_BY_FGFR | HALLMARK_PI3K_AKT_MTOR_SIGNALING	N2+	2 Gy	model 1
KIAA1958	-0.199594	2.58619	6.08208e-09	6.55567e-08	KIAA1958	NA	N2+	2 Gy	model 1
LARP1	-0.103448	7.64355	6.148e-09	6.62189e-08	La ribonucleoprotein domain family member 1	NA	N2+	2 Gy	model 1
SYT7	0.248031	5.1542	6.27683e-09	6.75571e-08	synaptotagmin 7	NA	N2+	2 Gy	model 1
KRAS	-0.111383	5.06843	6.36219e-09	6.8426e-08	KRAS proto-oncogene, GTPase	KEGG_MAPK_SIGNALING_PATHWAY | KEGG_ERBB_SIGNALING_PATHWAY | KEGG_CHEMOKINE_SIGNALING_PATHWAY | KEGG_DORSO_VENTRAL_AXIS_FORMATION | KEGG_AXON_GUIDANCE | KEGG_VEGF_SIGNALING_PATHWAY | KEGG_TIGHT_JUNCTION | KEGG_GAP_JUNCTION | KEGG_NATURAL_KILLER_CELL_MEDIATED_CYTOTOXICITY | KEGG_T_CELL_RECEPTOR_SIGNALING_PATHWAY | KEGG_B_CELL_RECEPTOR_SIGNALING_PATHWAY | KEGG_FC_EPSILON_RI_SIGNALING_PATHWAY | KEGG_…	N2+	2 Gy	model 1
ATXN1	-0.142954	5.75364	6.41811e-09	6.89771e-08	ataxin 1	HALLMARK_UV_RESPONSE_DN | HALLMARK_BILE_ACID_METABOLISM | HALLMARK_PEROXISOME	N2+	2 Gy	model 1
MSX1	-0.204354	5.09866	6.52095e-09	7.00313e-08	msh homeobox 1	HALLMARK_EPITHELIAL_MESENCHYMAL_TRANSITION | HALLMARK_UV_RESPONSE_UP | HALLMARK_ANGIOGENESIS	N2+	2 Gy	model 1
AP1S1	0.0866371	5.54668	6.65918e-09	7.14639e-08	adaptor related protein complex 1 subunit sigma 1	KEGG_LYSOSOME | REACTOME_NEF_MEDIATED_DOWNREGULATION_OF_MHC_CLASS_I_COMPLEX_CELL_SURFACE_EXPRESSION | REACTOME_MEMBRANE_TRAFFICKING | REACTOME_NEF_MEDIATES_DOWN_MODULATION_OF_CELL_SURFACE_RECEPTORS_BY_RECRUITING_THEM_TO_CLATHRIN_ADAPTERS | REACTOME_TRANS_GOLGI_NETWORK_VESICLE_BUDDING | REACTOME_MHC_CLASS_II_ANTIGEN_PRESENTATION | REACTOME_LYSOSOME_VESICLE_BIOGENESIS | REACTOME_GOLGI_ASSOCIATED_VE…	N2+	2 Gy	model 1
SNRPB	0.113981	5.76695	6.80961e-09	7.30252e-08	small nuclear ribonucleoprotein polypeptides B and B1	KEGG_SPLICEOSOME | KEGG_SYSTEMIC_LUPUS_ERYTHEMATOSUS | REACTOME_METABOLISM_OF_NON_CODING_RNA | REACTOME_PROCESSING_OF_CAPPED_INTRON_CONTAINING_PRE_MRNA | REACTOME_SLBP_DEPENDENT_PROCESSING_OF_REPLICATION_DEPENDENT_HISTONE_PRE_MRNAS | REACTOME_RNA_POL_II_TRANSCRIPTION | REACTOME_MRNA_PROCESSING | REACTOME_MRNA_SPLICING | REACTOME_MRNA_SPLICING_MINOR_PATHWAY | REACTOME_PROCESSING_OF_CAPPED_INTRONLE…	N2+	2 Gy	model 1
RNF216	-0.0716613	6.17794	7.04659e-09	7.55116e-08	ring finger protein 216	NA	N2+	2 Gy	model 1
AMOT	-0.236659	4.12546	7.12803e-09	7.63289e-08	angiomotin	REACTOME_SIGNALING_BY_HIPPO | HALLMARK_HEDGEHOG_SIGNALING	N2+	2 Gy	model 1
MINDY2	-0.161753	5.78587	7.33471e-09	7.84852e-08	MINDY lysine 48 deubiquitinase 2	NA	N2+	2 Gy	model 1
GAB1	0.164381	4.22625	7.35069e-09	7.85992e-08	GRB2 associated binding protein 1	KEGG_ERBB_SIGNALING_PATHWAY | KEGG_NEUROTROPHIN_SIGNALING_PATHWAY | KEGG_RENAL_CELL_CARCINOMA | REACTOME_SIGNALING_BY_ERBB2 | REACTOME_SIGNALING_BY_CONSTITUTIVELY_ACTIVE_EGFR | REACTOME_SIGNALING_BY_EGFR_IN_CANCER | REACTOME_PI3K_EVENTS_IN_ERBB2_SIGNALING | REACTOME_INSULIN_RECEPTOR_SIGNALLING_CASCADE | REACTOME_SIGNALING_BY_FGFR_IN_DISEASE | REACTOME_SIGNALING_BY_FGFR_MUTANTS | REACTOME_GAB1_SIG…	N2+	2 Gy	model 1
ITSN1	-0.0979923	5.90161	7.40454e-09	7.91176e-08	intersectin 1	REACTOME_SIGNALING_BY_RHO_GTPASES | REACTOME_SIGNALLING_BY_NGF | REACTOME_NRAGE_SIGNALS_DEATH_THROUGH_JNK | REACTOME_CELL_DEATH_SIGNALLING_VIA_NRAGE_NRIF_AND_NADE | REACTOME_P75_NTR_RECEPTOR_MEDIATED_SIGNALLING | REACTOME_SIGNALING_BY_GPCR | REACTOME_G_ALPHA1213_SIGNALLING_EVENTS | REACTOME_GPCR_DOWNSTREAM_SIGNALING | HALLMARK_MITOTIC_SPINDLE | HALLMARK_ADIPOGENESIS	N2+	2 Gy	model 1
KIF18A	-0.409455	1.09812	7.45843e-09	7.96357e-08	kinesin family member 18A	REACTOME_CELL_CYCLE | REACTOME_MHC_CLASS_II_ANTIGEN_PRESENTATION | REACTOME_CELL_CYCLE_MITOTIC | REACTOME_MITOTIC_M_M_G1_PHASES | REACTOME_FACTORS_INVOLVED_IN_MEGAKARYOCYTE_DEVELOPMENT_AND_PLATELET_PRODUCTION | REACTOME_KINESINS | REACTOME_DNA_REPLICATION | REACTOME_HEMOSTASIS | REACTOME_MITOTIC_PROMETAPHASE | REACTOME_IMMUNE_SYSTEM | REACTOME_ADAPTIVE_IMMUNE_SYSTEM	N2+	2 Gy	model 1
MLH3	-0.157704	3.25859	7.57332e-09	8.0804e-08	mutL homolog 3	KEGG_MISMATCH_REPAIR | REACTOME_MEIOSIS | REACTOME_MEIOTIC_RECOMBINATION	N2+	2 Gy	model 1
PTP4A2	-0.0686238	8.10435	7.65877e-09	8.16567e-08	protein tyrosine phosphatase 4A2	NA	N2+	2 Gy	model 1
DRAXIN	0.653915	-1.06165	7.72231e-09	8.22746e-08	dorsal inhibitory axon guidance protein	NA	N2+	2 Gy	model 1
GOLPH3	-0.0593548	6.75851	7.83994e-09	8.34676e-08	golgi phosphoprotein 3	NA	N2+	2 Gy	model 1
IFIH1	0.211864	3.95939	7.89724e-09	8.4017e-08	interferon induced with helicase C domain 1	KEGG_RIG_I_LIKE_RECEPTOR_SIGNALING_PATHWAY | REACTOME_TRAF6_MEDIATED_IRF7_ACTIVATION | REACTOME_TRAF6_MEDIATED_NFKB_ACTIVATION | REACTOME_TRAF3_DEPENDENT_IRF_ACTIVATION_PATHWAY | REACTOME_NFKB_ACTIVATION_THROUGH_FADD_RIP1_PATHWAY_MEDIATED_BY_CASPASE_8_AND10 | REACTOME_NEGATIVE_REGULATORS_OF_RIG_I_MDA5_SIGNALING | REACTOME_RIG_I_MDA5_MEDIATED_INDUCTION_OF_IFN_ALPHA_BETA_PATHWAYS | REACTOME_INNATE_…	N2+	2 Gy	model 1
TSHZ1	-0.120239	5.33727	7.93009e-09	8.43058e-08	teashirt zinc finger homeobox 1	NA	N2+	2 Gy	model 1
STK38	0.0871725	6.35669	7.99733e-09	8.49594e-08	serine/threonine kinase 38	NA	N2+	2 Gy	model 1
USP37	-0.252095	2.74413	8.02968e-09	8.52417e-08	ubiquitin specific peptidase 37	NA	N2+	2 Gy	model 1
DNAJC24	0.146182	2.92986	8.21836e-09	8.7182e-08	DnaJ heat shock protein family (Hsp40) member C24	NA	N2+	2 Gy	model 1
PPM1F	-0.0879318	5.0724	8.63444e-09	9.153e-08	protein phosphatase, Mg2+/Mn2+ dependent 1F	NA	N2+	2 Gy	model 1
CCDC28A	0.170443	2.82227	8.72005e-09	9.23711e-08	coiled-coil domain containing 28A	HALLMARK_HEME_METABOLISM	N2+	2 Gy	model 1
NUP35	-0.183542	2.25539	8.75129e-09	9.26356e-08	nucleoporin 35	REACTOME_METABOLISM_OF_NON_CODING_RNA | REACTOME_ANTIVIRAL_MECHANISM_BY_IFN_STIMULATED_GENES | REACTOME_PROCESSING_OF_CAPPED_INTRON_CONTAINING_PRE_MRNA | REACTOME_TRANSPORT_OF_MATURE_TRANSCRIPT_TO_CYTOPLASM | REACTOME_TRANSMEMBRANE_TRANSPORT_OF_SMALL_MOLECULES | REACTOME_MRNA_PROCESSING | REACTOME_TRANSPORT_OF_MATURE_MRNA_DERIVED_FROM_AN_INTRONLESS_TRANSCRIPT | REACTOME_SLC_MEDIATED_TRANSMEMBRANE…	N2+	2 Gy	model 1
CDCA3	-0.356202	1.86684	8.87172e-09	9.37823e-08	cell division cycle associated 3	HALLMARK_E2F_TARGETS	N2+	2 Gy	model 1
TAB1	0.116496	4.71894	8.87233e-09	9.37823e-08	TGF-beta activated kinase 1 (MAP3K7) binding protein 1	KEGG_MAPK_SIGNALING_PATHWAY | KEGG_TOLL_LIKE_RECEPTOR_SIGNALING_PATHWAY | KEGG_NOD_LIKE_RECEPTOR_SIGNALING_PATHWAY | KEGG_LEISHMANIA_INFECTION | REACTOME_TRIF_MEDIATED_TLR3_SIGNALING | REACTOME_TAK1_ACTIVATES_NFKB_BY_PHOSPHORYLATION_AND_ACTIVATION_OF_IKKS_COMPLEX | REACTOME_MAP_KINASE_ACTIVATION_IN_TLR_CASCADE | REACTOME_JNK_C_JUN_KINASES_PHOSPHORYLATION_AND_ACTIVATION_MEDIATED_BY_ACTIVATED_HUMAN…	N2+	2 Gy	model 1
DCAF8	-0.0908166	4.63785	8.93894e-09	9.44188e-08	DDB1 and CUL4 associated factor 8	NA	N2+	2 Gy	model 1
PSMC2	0.0659485	6.40917	9.12647e-09	9.63306e-08	proteasome 26S subunit, ATPase 2	KEGG_PROTEASOME | REACTOME_SIGNALING_BY_WNT | REACTOME_CROSS_PRESENTATION_OF_SOLUBLE_EXOGENOUS_ANTIGENS_ENDOSOMES | REACTOME_ANTIGEN_PROCESSING_CROSS_PRESENTATION | REACTOME_ER_PHAGOSOME_PATHWAY | REACTOME_CELL_CYCLE | REACTOME_ORC1_REMOVAL_FROM_CHROMATIN | REACTOME_DOWNSTREAM_SIGNALING_EVENTS_OF_B_CELL_RECEPTOR_BCR | REACTOME_ACTIVATION_OF_NF_KAPPAB_IN_B_CELLS | REACTOME_SIGNALING_BY_THE_B_CELL_…	N2+	2 Gy	model 1
SF1	-0.0971525	7.58843	9.17727e-09	9.67976e-08	splicing factor 1	NA	N2+	2 Gy	model 1
ZNF436	0.178994	6.33026	9.20482e-09	9.70188e-08	zinc finger protein 436	REACTOME_GENERIC_TRANSCRIPTION_PATHWAY	N2+	2 Gy	model 1
ZNF667	0.161395	3.51505	9.38156e-09	9.88111e-08	zinc finger protein 667	NA	N2+	2 Gy	model 1
HDAC6	-0.103634	4.39927	9.50278e-09	1.00016e-07	histone deacetylase 6	REACTOME_NOTCH1_INTRACELLULAR_DOMAIN_REGULATES_TRANSCRIPTION | REACTOME_SIGNALING_BY_NOTCH1 | REACTOME_SIGNALING_BY_NOTCH | HALLMARK_MITOTIC_SPINDLE	N2+	2 Gy	model 1
CDC14A	-0.302362	0.763258	9.52732e-09	1.00203e-07	cell division cycle 14A	KEGG_CELL_CYCLE | REACTOME_CELL_CYCLE | REACTOME_CELL_CYCLE_MITOTIC | REACTOME_REGULATION_OF_MITOTIC_CELL_CYCLE | REACTOME_CONVERSION_FROM_APC_C_CDC20_TO_APC_C_CDH1_IN_LATE_ANAPHASE	N2+	2 Gy	model 1
HRAS	0.140155	4.53068	9.61239e-09	1.01026e-07	HRas proto-oncogene, GTPase	KEGG_MAPK_SIGNALING_PATHWAY | KEGG_ERBB_SIGNALING_PATHWAY | KEGG_CHEMOKINE_SIGNALING_PATHWAY | KEGG_ENDOCYTOSIS | KEGG_AXON_GUIDANCE | KEGG_VEGF_SIGNALING_PATHWAY | KEGG_FOCAL_ADHESION | KEGG_TIGHT_JUNCTION | KEGG_GAP_JUNCTION | KEGG_NATURAL_KILLER_CELL_MEDIATED_CYTOTOXICITY | KEGG_T_CELL_RECEPTOR_SIGNALING_PATHWAY | KEGG_B_CELL_RECEPTOR_SIGNALING_PATHWAY | KEGG_FC_EPSILON_RI_SIGNALING_PATHWAY | …	N2+	2 Gy	model 1
RTL10	-0.12358	4.18052	9.83709e-09	1.03314e-07	retrotransposon Gag like 10	NA	N2+	2 Gy	model 1
ZNF2	-0.147383	2.65417	9.8667e-09	1.03551e-07	zinc finger protein 2	REACTOME_GENERIC_TRANSCRIPTION_PATHWAY	N2+	2 Gy	model 1
SAV1	0.137463	5.98406	1.01299e-08	1.06238e-07	salvador family WW domain containing protein 1	REACTOME_SIGNALING_BY_HIPPO	N2+	2 Gy	model 1
GJA1	-0.146138	8.47292	1.03139e-08	1.08091e-07	gap junction protein alpha 1	KEGG_GAP_JUNCTION | KEGG_ARRHYTHMOGENIC_RIGHT_VENTRICULAR_CARDIOMYOPATHY_ARVC | REACTOME_GAP_JUNCTION_DEGRADATION | REACTOME_MEMBRANE_TRAFFICKING | REACTOME_GAP_JUNCTION_TRAFFICKING | REACTOME_GAP_JUNCTION_ASSEMBLY | HALLMARK_ESTROGEN_RESPONSE_EARLY | HALLMARK_EPITHELIAL_MESENCHYMAL_TRANSITION | HALLMARK_UV_RESPONSE_DN	N2+	2 Gy	model 1
KLF5	-0.29248	2.07965	1.04867e-08	1.09823e-07	Kruppel like factor 5	REACTOME_DEVELOPMENTAL_BIOLOGY | REACTOME_TRANSCRIPTIONAL_REGULATION_OF_WHITE_ADIPOCYTE_DIFFERENTIATION | HALLMARK_MYOGENESIS	N2+	2 Gy	model 1
WDR62	-0.352102	1.49775	1.07158e-08	1.12143e-07	WD repeat domain 62	NA	N2+	2 Gy	model 1
TOR1AIP1	0.0802558	6.61967	1.12022e-08	1.17151e-07	torsin 1A interacting protein 1	NA	N2+	2 Gy	model 1
AP4E1	0.201666	3.67561	1.12301e-08	1.17359e-07	adaptor related protein complex 4 subunit epsilon 1	KEGG_LYSOSOME | REACTOME_MEMBRANE_TRAFFICKING | REACTOME_TRANS_GOLGI_NETWORK_VESICLE_BUDDING | REACTOME_GOLGI_ASSOCIATED_VESICLE_BIOGENESIS	N2+	2 Gy	model 1
ZNF700	-0.205884	1.7749	1.12548e-08	1.17534e-07	zinc finger protein 700	NA	N2+	2 Gy	model 1
LINC00346	0.26721	2.25314	1.12776e-08	1.17689e-07	long intergenic non-protein coding RNA 346	NA	N2+	2 Gy	model 1
PRRG1	0.137642	3.92859	1.14049e-08	1.18934e-07	proline rich and Gla domain 1	NA	N2+	2 Gy	model 1
CASP8AP2	-0.180397	3.72239	1.18717e-08	1.23714e-07	caspase 8 associated protein 2	HALLMARK_G2M_CHECKPOINT	N2+	2 Gy	model 1
PRLR	-0.458803	2.7895	1.20743e-08	1.25736e-07	prolactin receptor	KEGG_CYTOKINE_CYTOKINE_RECEPTOR_INTERACTION | KEGG_NEUROACTIVE_LIGAND_RECEPTOR_INTERACTION | KEGG_JAK_STAT_SIGNALING_PATHWAY | REACTOME_GROWTH_HORMONE_RECEPTOR_SIGNALING | REACTOME_SIGNALING_BY_ERBB4 | REACTOME_PROLACTIN_RECEPTOR_SIGNALING | REACTOME_NUCLEAR_SIGNALING_BY_ERBB4 | REACTOME_IMMUNE_SYSTEM | REACTOME_CYTOKINE_SIGNALING_IN_IMMUNE_SYSTEM | HALLMARK_ESTROGEN_RESPONSE_LATE	N2+	2 Gy	model 1
SLC30A5	0.0864171	5.76298	1.22698e-08	1.27682e-07	solute carrier family 30 member 5	REACTOME_DIABETES_PATHWAYS | REACTOME_TRANSMEMBRANE_TRANSPORT_OF_SMALL_MOLECULES | REACTOME_INSULIN_SYNTHESIS_AND_PROCESSING | REACTOME_SLC_MEDIATED_TRANSMEMBRANE_TRANSPORT | REACTOME_TRANSPORT_OF_GLUCOSE_AND_OTHER_SUGARS_BILE_SALTS_AND_ORGANIC_ACIDS_METAL_IONS_AND_AMINE_COMPOUNDS | REACTOME_ZINC_TRANSPORTERS | REACTOME_METAL_ION_SLC_TRANSPORTERS | HALLMARK_UNFOLDED_PROTEIN_RESPONSE	N2+	2 Gy	model 1
TRO	-0.15867	3.59997	1.23642e-08	1.28574e-07	trophinin	HALLMARK_APICAL_JUNCTION	N2+	2 Gy	model 1
RHOU	0.241746	3.2947	1.25247e-08	1.30151e-07	ras homolog family member U	NA	N2+	2 Gy	model 1
CREBZF	-0.227247	3.58098	1.27414e-08	1.3231e-07	CREB/ATF bZIP transcription factor	NA	N2+	2 Gy	model 1
SERINC5	0.176011	4.56708	1.28563e-08	1.33409e-07	serine incorporator 5	NA	N2+	2 Gy	model 1
SHLD2	-0.156981	3.18171	1.31522e-08	1.36384e-07	shieldin complex subunit 2	NA	N2+	2 Gy	model 1
HSDL1	-0.105332	4.27518	1.32202e-08	1.36993e-07	hydroxysteroid dehydrogenase like 1	NA	N2+	2 Gy	model 1
CHAF1A	-0.19247	3.18699	1.32864e-08	1.37581e-07	chromatin assembly factor 1 subunit A	HALLMARK_G2M_CHECKPOINT	N2+	2 Gy	model 1
DUSP10	0.216815	3.26842	1.34449e-08	1.39126e-07	dual specificity phosphatase 10	KEGG_MAPK_SIGNALING_PATHWAY	N2+	2 Gy	model 1
CAND1	-0.083289	7.28934	1.3513e-08	1.39732e-07	cullin associated and neddylation dissociated 1	NA	N2+	2 Gy	model 1
KIF11	-0.300538	3.87812	1.38274e-08	1.42883e-07	kinesin family member 11	REACTOME_MHC_CLASS_II_ANTIGEN_PRESENTATION | REACTOME_FACTORS_INVOLVED_IN_MEGAKARYOCYTE_DEVELOPMENT_AND_PLATELET_PRODUCTION | REACTOME_KINESINS | REACTOME_HEMOSTASIS | REACTOME_IMMUNE_SYSTEM | REACTOME_ADAPTIVE_IMMUNE_SYSTEM | HALLMARK_MITOTIC_SPINDLE | HALLMARK_G2M_CHECKPOINT	N2+	2 Gy	model 1
ZNF317	-0.0853516	4.96274	1.38995e-08	1.43528e-07	zinc finger protein 317	REACTOME_GENERIC_TRANSCRIPTION_PATHWAY	N2+	2 Gy	model 1
DGKQ	0.144611	3.93384	1.41342e-08	1.45849e-07	diacylglycerol kinase theta	KEGG_GLYCEROLIPID_METABOLISM | KEGG_GLYCEROPHOSPHOLIPID_METABOLISM | KEGG_PHOSPHATIDYLINOSITOL_SIGNALING_SYSTEM | REACTOME_GASTRIN_CREB_SIGNALLING_PATHWAY_VIA_PKC_AND_MAPK | REACTOME_SIGNALING_BY_GPCR | REACTOME_G_ALPHA_Q_SIGNALLING_EVENTS | REACTOME_GPCR_DOWNSTREAM_SIGNALING | REACTOME_EFFECTS_OF_PIP2_HYDROLYSIS | REACTOME_HEMOSTASIS | REACTOME_PLATELET_ACTIVATION_SIGNALING_AND_AGGREGATION	N2+	2 Gy	model 1
CCT8	0.0675496	7.02012	1.41469e-08	1.45878e-07	chaperonin containing TCP1 subunit 8	REACTOME_ASSOCIATION_OF_TRIC_CCT_WITH_TARGET_PROTEINS_DURING_BIOSYNTHESIS | REACTOME_PREFOLDIN_MEDIATED_TRANSFER_OF_SUBSTRATE_TO_CCT_TRIC | REACTOME_PROTEIN_FOLDING | REACTOME_FORMATION_OF_TUBULIN_FOLDING_INTERMEDIATES_BY_CCT_TRIC | REACTOME_METABOLISM_OF_PROTEINS	N2+	2 Gy	model 1
ALKBH2	-0.138878	3.23128	1.43277e-08	1.4764e-07	alkB homolog 2, alpha-ketoglutarate dependent dioxygenase	REACTOME_DNA_REPAIR	N2+	2 Gy	model 1
FNDC3B	-0.11704	7.58365	1.44831e-08	1.49137e-07	fibronectin type III domain containing 3B	NA	N2+	2 Gy	model 1
IPMK	0.164261	3.95978	1.46817e-08	1.51076e-07	inositol polyphosphate multikinase	KEGG_INOSITOL_PHOSPHATE_METABOLISM	N2+	2 Gy	model 1
SCHIP1	0.839344	-2.96724	1.47837e-08	1.52019e-07	schwannomin interacting protein 1	HALLMARK_MYOGENESIS | HALLMARK_UV_RESPONSE_DN	N2+	2 Gy	model 1
DUSP3	-0.12084	6.09562	1.47993e-08	1.52074e-07	dual specificity phosphatase 3	KEGG_MAPK_SIGNALING_PATHWAY | REACTOME_SIGNALLING_BY_NGF | REACTOME_TRIF_MEDIATED_TLR3_SIGNALING | REACTOME_NGF_SIGNALLING_VIA_TRKA_FROM_THE_PLASMA_MEMBRANE | REACTOME_NUCLEAR_EVENTS_KINASE_AND_TRANSCRIPTION_FACTOR_ACTIVATION | REACTOME_ERKS_ARE_INACTIVATED | REACTOME_ERK_MAPK_TARGETS | REACTOME_MAP_KINASE_ACTIVATION_IN_TLR_CASCADE | REACTOME_MAPK_TARGETS_NUCLEAR_EVENTS_MEDIATED_BY_MAP_KINASES | …	N2+	2 Gy	model 1
CUL9	-0.129072	4.06018	1.48195e-08	1.52148e-07	cullin 9	NA	N2+	2 Gy	model 1
SNX2	0.080831	6.5674	1.48271e-08	1.52148e-07	sorting nexin 2	REACTOME_MEMBRANE_TRAFFICKING | REACTOME_TRANS_GOLGI_NETWORK_VESICLE_BUDDING | REACTOME_GOLGI_ASSOCIATED_VESICLE_BIOGENESIS | HALLMARK_PROTEIN_SECRETION	N2+	2 Gy	model 1
HS1BP3	0.108888	5.51235	1.4888e-08	1.52666e-07	HCLS1 binding protein 3	NA	N2+	2 Gy	model 1
TBL1X	-0.0989991	5.94309	1.52202e-08	1.55965e-07	transducin beta like 1 X-linked	KEGG_WNT_SIGNALING_PATHWAY | REACTOME_DEVELOPMENTAL_BIOLOGY | REACTOME_BMAL1_CLOCK_NPAS2_ACTIVATES_CIRCADIAN_EXPRESSION | REACTOME_PPARA_ACTIVATES_GENE_EXPRESSION | REACTOME_RORA_ACTIVATES_CIRCADIAN_EXPRESSION | REACTOME_YAP1_AND_WWTR1_TAZ_STIMULATED_GENE_EXPRESSION | REACTOME_NOTCH1_INTRACELLULAR_DOMAIN_REGULATES_TRANSCRIPTION | REACTOME_CIRCADIAN_REPRESSION_OF_EXPRESSION_BY_REV_ERBA | REACTOME_…	N2+	2 Gy	model 1
ZCCHC14	-0.152228	6.95694	1.54461e-08	1.5817e-07	zinc finger CCHC-type containing 14	NA	N2+	2 Gy	model 1
DISP1	0.196025	3.14718	1.55699e-08	1.59327e-07	dispatched RND transporter family member 1	NA	N2+	2 Gy	model 1
RACGAP1	-0.236323	4.29559	1.57132e-08	1.60682e-07	Rac GTPase activating protein 1	REACTOME_SIGNALING_BY_RHO_GTPASES | REACTOME_MHC_CLASS_II_ANTIGEN_PRESENTATION | REACTOME_FACTORS_INVOLVED_IN_MEGAKARYOCYTE_DEVELOPMENT_AND_PLATELET_PRODUCTION | REACTOME_KINESINS | REACTOME_HEMOSTASIS | REACTOME_IMMUNE_SYSTEM | REACTOME_ADAPTIVE_IMMUNE_SYSTEM | HALLMARK_MITOTIC_SPINDLE | HALLMARK_G2M_CHECKPOINT | HALLMARK_E2F_TARGETS	N2+	2 Gy	model 1
NOC3L	-0.10433	4.45739	1.5873e-08	1.62203e-07	NOC3 like DNA replication regulator	NA	N2+	2 Gy	model 1
SMC3	-0.100015	5.74071	1.59148e-08	1.62518e-07	structural maintenance of chromosomes 3	KEGG_CELL_CYCLE | KEGG_OOCYTE_MEIOSIS | REACTOME_MEIOSIS | REACTOME_CELL_CYCLE | REACTOME_CELL_CYCLE_MITOTIC | REACTOME_MITOTIC_M_M_G1_PHASES | REACTOME_CHROMOSOME_MAINTENANCE | REACTOME_DNA_REPLICATION | REACTOME_MITOTIC_PROMETAPHASE | REACTOME_MEIOTIC_SYNAPSIS | HALLMARK_MITOTIC_SPINDLE | HALLMARK_E2F_TARGETS	N2+	2 Gy	model 1
PRMT6	-0.0987791	4.74247	1.60575e-08	1.63862e-07	protein arginine methyltransferase 6	NA	N2+	2 Gy	model 1
RNF182	-0.45249	0.139527	1.62066e-08	1.6527e-07	ring finger protein 182	REACTOME_IMMUNE_SYSTEM | REACTOME_ADAPTIVE_IMMUNE_SYSTEM | REACTOME_CLASS_I_MHC_MEDIATED_ANTIGEN_PROCESSING_PRESENTATION | REACTOME_ANTIGEN_PROCESSING_UBIQUITINATION_PROTEASOME_DEGRADATION	N2+	2 Gy	model 1
RAPGEFL1	0.249649	1.18552	1.65957e-08	1.69121e-07	Rap guanine nucleotide exchange factor like 1	HALLMARK_ESTROGEN_RESPONSE_EARLY | HALLMARK_ESTROGEN_RESPONSE_LATE	N2+	2 Gy	model 1
ARL4A	0.28755	1.61304	1.67344e-08	1.70416e-07	ADP ribosylation factor like GTPase 4A	HALLMARK_ADIPOGENESIS | HALLMARK_INTERFERON_GAMMA_RESPONSE | HALLMARK_IL2_STAT5_SIGNALING | HALLMARK_SPERMATOGENESIS	N2+	2 Gy	model 1
KCTD21	-0.114878	3.82293	1.67759e-08	1.70721e-07	potassium channel tetramerization domain containing 21	NA	N2+	2 Gy	model 1
TK2	-0.0740088	5.45508	1.69577e-08	1.72452e-07	thymidine kinase 2	KEGG_PYRIMIDINE_METABOLISM | KEGG_DRUG_METABOLISM_OTHER_ENZYMES | REACTOME_CELL_CYCLE | REACTOME_CELL_CYCLE_MITOTIC | REACTOME_METABOLISM_OF_NUCLEOTIDES | REACTOME_G1_S_TRANSITION | REACTOME_MITOTIC_G1_G1_S_PHASES | REACTOME_E2F_MEDIATED_REGULATION_OF_DNA_REPLICATION | REACTOME_G1_S_SPECIFIC_TRANSCRIPTION | REACTOME_PYRIMIDINE_METABOLISM | HALLMARK_DNA_REPAIR	N2+	2 Gy	model 1
SEMA6C	0.178131	3.11433	1.70128e-08	1.72893e-07	semaphorin 6C	KEGG_AXON_GUIDANCE	N2+	2 Gy	model 1
QTRT2	-0.120496	3.72313	1.71905e-08	1.74579e-07	queuine tRNA-ribosyltransferase accessory subunit 2	NA	N2+	2 Gy	model 1
CEBPG	-0.175742	4.36895	1.76033e-08	1.78648e-07	CCAAT enhancer binding protein gamma	HALLMARK_UNFOLDED_PROTEIN_RESPONSE | HALLMARK_UV_RESPONSE_UP	N2+	2 Gy	model 1
ATP6V1B2	-0.107627	7.19975	1.76616e-08	1.79116e-07	ATPase H+ transporting V1 subunit B2	KEGG_OXIDATIVE_PHOSPHORYLATION | KEGG_VIBRIO_CHOLERAE_INFECTION | KEGG_EPITHELIAL_CELL_SIGNALING_IN_HELICOBACTER_PYLORI_INFECTION | REACTOME_INSULIN_RECEPTOR_RECYCLING | REACTOME_LATENT_INFECTION_OF_HOMO_SAPIENS_WITH_MYCOBACTERIUM_TUBERCULOSIS | REACTOME_TRANSMEMBRANE_TRANSPORT_OF_SMALL_MOLECULES | REACTOME_IRON_UPTAKE_AND_TRANSPORT | REACTOME_TRANSFERRIN_ENDOCYTOSIS_AND_RECYCLING | REACTOME_SIGN…	N2+	2 Gy	model 1
FAM193B	-0.169831	3.51481	1.77831e-08	1.80225e-07	family with sequence similarity 193 member B	NA	N2+	2 Gy	model 1
RIPOR1	-0.121312	6.54715	1.79287e-08	1.81576e-07	RHO family interacting cell polarization regulator 1	NA	N2+	2 Gy	model 1
YAF2	-0.128489	3.77133	1.8258e-08	1.84784e-07	YY1 associated factor 2	NA	N2+	2 Gy	model 1
TKT	0.1636	9.17929	1.83749e-08	1.85839e-07	transketolase	KEGG_PENTOSE_PHOSPHATE_PATHWAY | REACTOME_INTEGRATION_OF_ENERGY_METABOLISM | REACTOME_METABOLISM_OF_CARBOHYDRATES | HALLMARK_ADIPOGENESIS	N2+	2 Gy	model 1
SHROOM4	0.319807	1.77286	1.84081e-08	1.86048e-07	shroom family member 4	NA	N2+	2 Gy	model 1
DUSP4	0.38409	2.99616	1.87027e-08	1.88896e-07	dual specificity phosphatase 4	KEGG_MAPK_SIGNALING_PATHWAY | REACTOME_SIGNALLING_BY_NGF | REACTOME_TRIF_MEDIATED_TLR3_SIGNALING | REACTOME_NGF_SIGNALLING_VIA_TRKA_FROM_THE_PLASMA_MEMBRANE | REACTOME_NUCLEAR_EVENTS_KINASE_AND_TRANSCRIPTION_FACTOR_ACTIVATION | REACTOME_ERKS_ARE_INACTIVATED | REACTOME_ERK_MAPK_TARGETS | REACTOME_MAP_KINASE_ACTIVATION_IN_TLR_CASCADE | REACTOME_MAPK_TARGETS_NUCLEAR_EVENTS_MEDIATED_BY_MAP_KINASES | …	N2+	2 Gy	model 1
PEG13	-0.43842	-0.010042	1.87195e-08	1.88936e-07	paternally expressed 13	NA	N2+	2 Gy	model 1
MOB3C	-0.136876	3.38157	1.88666e-08	1.90291e-07	MOB kinase activator 3C	NA	N2+	2 Gy	model 1
KIAA1522	-0.159111	5.08657	1.9235e-08	1.93874e-07	KIAA1522	NA	N2+	2 Gy	model 1
ABHD10	0.0975852	4.52921	1.92832e-08	1.94227e-07	abhydrolase domain containing 10	NA	N2+	2 Gy	model 1
PPIL2	-0.0845801	4.87238	1.94043e-08	1.95313e-07	peptidylprolyl isomerase like 2	KEGG_UBIQUITIN_MEDIATED_PROTEOLYSIS | REACTOME_CELL_SURFACE_INTERACTIONS_AT_THE_VASCULAR_WALL | REACTOME_BASIGIN_INTERACTIONS | REACTOME_HEMOSTASIS	N2+	2 Gy	model 1
USP12	-0.130863	4.28907	1.97683e-08	1.98842e-07	ubiquitin specific peptidase 12	HALLMARK_KRAS_SIGNALING_UP	N2+	2 Gy	model 1
TAF7	-0.0665575	6.16143	2.03001e-08	2.04052e-07	TATA-box binding protein associated factor 7	KEGG_BASAL_TRANSCRIPTION_FACTORS	N2+	2 Gy	model 1
TACC3	-0.32529	3.46063	2.05831e-08	2.06756e-07	transforming acidic coiled-coil containing protein 3	HALLMARK_G2M_CHECKPOINT | HALLMARK_E2F_TARGETS	N2+	2 Gy	model 1
NAV1	-0.150691	8.12806	2.07775e-08	2.0849e-07	neuron navigator 1	NA	N2+	2 Gy	model 1
HNRNPC	0.0606698	7.57905	2.0784e-08	2.0849e-07	heterogeneous nuclear ribonucleoprotein C (C1/C2)	KEGG_SPLICEOSOME | REACTOME_PROCESSING_OF_CAPPED_INTRON_CONTAINING_PRE_MRNA | REACTOME_MRNA_PROCESSING | REACTOME_MRNA_SPLICING | HALLMARK_MYC_TARGETS_V1	N2+	2 Gy	model 1
ACSL4	-0.135479	7.00824	2.0842e-08	2.08929e-07	acyl-CoA synthetase long chain family member 4	KEGG_FATTY_ACID_METABOLISM | KEGG_PPAR_SIGNALING_PATHWAY | KEGG_PEROXISOME | KEGG_ADIPOCYTOKINE_SIGNALING_PATHWAY | REACTOME_TRIGLYCERIDE_BIOSYNTHESIS | REACTOME_FATTY_ACYL_COA_BIOSYNTHESIS | REACTOME_METABOLISM_OF_LIPIDS_AND_LIPOPROTEINS | REACTOME_FATTY_ACID_TRIACYLGLYCEROL_AND_KETONE_BODY_METABOLISM | REACTOME_SYNTHESIS_OF_VERY_LONG_CHAIN_FATTY_ACYL_COAS | HALLMARK_FATTY_ACID_METABOLISM | HALL…	N2+	2 Gy	model 1
JCAD	-0.208419	7.13054	2.10844e-08	2.11216e-07	junctional cadherin 5 associated	NA	N2+	2 Gy	model 1
LYNX1	0.254377	6.19204	2.112e-08	2.1143e-07	Ly6/neurotoxin 1	NA	N2+	2 Gy	model 1
IGFL2	0.829593	-4.17477	2.12866e-08	2.12953e-07	IGF like family member 2	NA	N2+	2 Gy	model 1
SLC35C1	-0.105402	5.48872	2.13918e-08	2.1386e-07	solute carrier family 35 member C1	REACTOME_TRANSMEMBRANE_TRANSPORT_OF_SMALL_MOLECULES | REACTOME_SLC_MEDIATED_TRANSMEMBRANE_TRANSPORT | REACTOME_TRANSPORT_OF_VITAMINS_NUCLEOSIDES_AND_RELATED_MOLECULES	N2+	2 Gy	model 1
LHFPL2	-0.133649	7.13711	2.1598e-08	2.15776e-07	LHFPL tetraspan subfamily member 2	NA	N2+	2 Gy	model 1
ZBTB12	-0.166557	2.58412	2.18685e-08	2.1833e-07	zinc finger and BTB domain containing 12	NA	N2+	2 Gy	model 1
PLEKHG5	0.28777	1.62053	2.23673e-08	2.23159e-07	pleckstrin homology and RhoGEF domain containing G5	NA	N2+	2 Gy	model 1
BCL2L13	0.0684828	5.75458	2.25667e-08	2.24996e-07	BCL2 like 13	HALLMARK_ADIPOGENESIS	N2+	2 Gy	model 1
PER3	-0.162719	4.0072	2.28107e-08	2.27275e-07	period circadian regulator 3	KEGG_CIRCADIAN_RHYTHM_MAMMAL	N2+	2 Gy	model 1
SLC19A2	0.210777	2.15258	2.34352e-08	2.3334e-07	solute carrier family 19 member 2	REACTOME_METABOLISM_OF_VITAMINS_AND_COFACTORS | HALLMARK_ESTROGEN_RESPONSE_EARLY | HALLMARK_P53_PATHWAY	N2+	2 Gy	model 1
AP5Z1	0.0988482	5.4028	2.37054e-08	2.35871e-07	adaptor related protein complex 5 subunit zeta 1	NA	N2+	2 Gy	model 1
PCNP	0.0674755	6.9911	2.3899e-08	2.37637e-07	PEST proteolytic signal containing nuclear protein	NA	N2+	2 Gy	model 1
TRAF3	-0.103637	5.3353	2.40802e-08	2.39277e-07	TNF receptor associated factor 3	KEGG_TOLL_LIKE_RECEPTOR_SIGNALING_PATHWAY | KEGG_RIG_I_LIKE_RECEPTOR_SIGNALING_PATHWAY | KEGG_PATHWAYS_IN_CANCER | KEGG_SMALL_CELL_LUNG_CANCER | REACTOME_TRAF3_DEPENDENT_IRF_ACTIVATION_PATHWAY | REACTOME_ACTIVATION_OF_IRF3_IRF7_MEDIATED_BY_TBK1_IKK_EPSILON | REACTOME_NEGATIVE_REGULATORS_OF_RIG_I_MDA5_SIGNALING | REACTOME_RIG_I_MDA5_MEDIATED_INDUCTION_OF_IFN_ALPHA_BETA_PATHWAYS | REACTOME_INNATE_I…	N2+	2 Gy	model 1
CC2D2A	-0.144404	3.93292	2.54203e-08	2.52424e-07	coiled-coil and C2 domain containing 2A	NA	N2+	2 Gy	model 1
FAM214B	-0.131257	4.37718	2.64466e-08	2.62439e-07	family with sequence similarity 214 member B	NA	N2+	2 Gy	model 1
TRAPPC4	0.108845	4.49295	2.66491e-08	2.6427e-07	trafficking protein particle complex 4	NA	N2+	2 Gy	model 1
PTMA	0.0881584	6.94025	2.71211e-08	2.68771e-07	prothymosin alpha	NA	N2+	2 Gy	model 1
REV3L	0.227497	7.30479	2.73493e-08	2.7085e-07	REV3 like, DNA directed polymerase zeta catalytic subunit	REACTOME_DNA_REPAIR | HALLMARK_DNA_REPAIR	N2+	2 Gy	model 1
MYBPH	-0.637391	-0.580552	2.77297e-08	2.74433e-07	myosin binding protein H	HALLMARK_MYOGENESIS	N2+	2 Gy	model 1
WDR19	-0.103361	5.25943	2.79397e-08	2.76326e-07	WD repeat domain 19	NA	N2+	2 Gy	model 1
SEC13	0.072614	7.09828	2.92234e-08	2.88828e-07	SEC13 homolog, nuclear pore and COPII coat complex component	REACTOME_MEMBRANE_TRAFFICKING | REACTOME_CELL_CYCLE | REACTOME_MHC_CLASS_II_ANTIGEN_PRESENTATION | REACTOME_CELL_CYCLE_MITOTIC | REACTOME_METABOLISM_OF_PROTEINS | REACTOME_MITOTIC_M_M_G1_PHASES | REACTOME_POST_TRANSLATIONAL_PROTEIN_MODIFICATION | REACTOME_ASPARAGINE_N_LINKED_GLYCOSYLATION | REACTOME_TRANSPORT_TO_THE_GOLGI_AND_SUBSEQUENT_MODIFICATION | REACTOME_DNA_REPLICATION | REACTOME_MITOTIC_P…	N2+	2 Gy	model 1
TBL1XR1	-0.126339	6.48637	2.93495e-08	2.89881e-07	transducin beta like 1 X-linked receptor 1	KEGG_WNT_SIGNALING_PATHWAY | REACTOME_DEVELOPMENTAL_BIOLOGY | REACTOME_BMAL1_CLOCK_NPAS2_ACTIVATES_CIRCADIAN_EXPRESSION | REACTOME_PPARA_ACTIVATES_GENE_EXPRESSION | REACTOME_RORA_ACTIVATES_CIRCADIAN_EXPRESSION | REACTOME_YAP1_AND_WWTR1_TAZ_STIMULATED_GENE_EXPRESSION | REACTOME_NOTCH1_INTRACELLULAR_DOMAIN_REGULATES_TRANSCRIPTION | REACTOME_CIRCADIAN_REPRESSION_OF_EXPRESSION_BY_REV_ERBA | REACTOME_…	N2+	2 Gy	model 1
DOT1L	-0.15074	4.34051	2.99803e-08	2.95913e-07	DOT1 like histone lysine methyltransferase	KEGG_LYSINE_DEGRADATION	N2+	2 Gy	model 1
WDR35	-0.154782	4.11343	3.05036e-08	3.00876e-07	WD repeat domain 35	NA	N2+	2 Gy	model 1
SLFN13	-0.406517	-0.378064	3.07796e-08	3.0337e-07	schlafen family member 13	NA	N2+	2 Gy	model 1
NACAD	0.174619	3.54461	3.07976e-08	3.0337e-07	NAC alpha domain containing	NA	N2+	2 Gy	model 1
GRK6	-0.125925	4.24281	3.09107e-08	3.04281e-07	G protein-coupled receptor kinase 6	KEGG_CHEMOKINE_SIGNALING_PATHWAY | KEGG_ENDOCYTOSIS	N2+	2 Gy	model 1
CCDC9B	-0.208607	3.16565	3.09631e-08	3.04594e-07	coiled-coil domain containing 9B	NA	N2+	2 Gy	model 1
ATG2A	0.114114	5.33385	3.11476e-08	3.06205e-07	autophagy related 2A	NA	N2+	2 Gy	model 1
CCT7	0.0739085	7.5601	3.12002e-08	3.06518e-07	chaperonin containing TCP1 subunit 7	REACTOME_ASSOCIATION_OF_TRIC_CCT_WITH_TARGET_PROTEINS_DURING_BIOSYNTHESIS | REACTOME_PREFOLDIN_MEDIATED_TRANSFER_OF_SUBSTRATE_TO_CCT_TRIC | REACTOME_PROTEIN_FOLDING | REACTOME_FORMATION_OF_TUBULIN_FOLDING_INTERMEDIATES_BY_CCT_TRIC | REACTOME_METABOLISM_OF_PROTEINS | HALLMARK_MYC_TARGETS_V1	N2+	2 Gy	model 1
CIC	0.119129	7.84016	3.21685e-08	3.1582e-07	capicua transcriptional repressor	NA	N2+	2 Gy	model 1
MARS2	-0.215395	1.46824	3.2529e-08	3.19147e-07	methionyl-tRNA synthetase 2, mitochondrial	KEGG_SELENOAMINO_ACID_METABOLISM | KEGG_AMINOACYL_TRNA_BIOSYNTHESIS | REACTOME_MITOCHONDRIAL_TRNA_AMINOACYLATION | REACTOME_TRNA_AMINOACYLATION	N2+	2 Gy	model 1
EIF4A2	0.0879372	7.6348	3.27253e-08	3.2086e-07	eukaryotic translation initiation factor 4A2	REACTOME_TRANSLATION | REACTOME_ANTIVIRAL_MECHANISM_BY_IFN_STIMULATED_GENES | REACTOME_ACTIVATION_OF_THE_MRNA_UPON_BINDING_OF_THE_CAP_BINDING_COMPLEX_AND_EIFS_AND_SUBSEQUENT_BINDING_TO_43S | REACTOME_METABOLISM_OF_PROTEINS | REACTOME_3_UTR_MEDIATED_TRANSLATIONAL_REGULATION | REACTOME_DEADENYLATION_OF_MRNA | REACTOME_METABOLISM_OF_MRNA | REACTOME_DEADENYLATION_DEPENDENT_MRNA_DECAY | REACTOME_METAB…	N2+	2 Gy	model 1
SF3A3	0.0625354	6.04242	3.28876e-08	3.22237e-07	splicing factor 3a subunit 3	KEGG_SPLICEOSOME | REACTOME_PROCESSING_OF_CAPPED_INTRON_CONTAINING_PRE_MRNA | REACTOME_MRNA_PROCESSING | REACTOME_MRNA_SPLICING | HALLMARK_DNA_REPAIR	N2+	2 Gy	model 1
NOP2	-0.125844	4.95247	3.2971e-08	3.2284e-07	NOP2 nucleolar protein	HALLMARK_MYC_TARGETS_V2 | HALLMARK_IL2_STAT5_SIGNALING	N2+	2 Gy	model 1
PAQR4	-0.222119	1.88553	3.30924e-08	3.23814e-07	progestin and adipoQ receptor family member 4	NA	N2+	2 Gy	model 1
RHOJ	-0.209698	4.14984	3.39856e-08	3.32334e-07	ras homolog family member J	REACTOME_SIGNALING_BY_RHO_GTPASES	N2+	2 Gy	model 1
MTERF3	-0.129488	3.39833	3.41546e-08	3.33765e-07	mitochondrial transcription termination factor 3	NA	N2+	2 Gy	model 1
MGC12916	-0.396051	-0.00408802	3.43732e-08	3.35679e-07	uncharacterized protein MGC12916	NA	N2+	2 Gy	model 1
MPHOSPH8	-0.0895857	5.16888	3.50946e-08	3.42497e-07	M-phase phosphoprotein 8	NA	N2+	2 Gy	model 1
BCLAF1	-0.0664632	6.55604	3.53537e-08	3.44713e-07	BCL2 associated transcription factor 1	NA	N2+	2 Gy	model 1
RBM25	-0.11915	6.18707	3.53683e-08	3.44713e-07	RNA binding motif protein 25	KEGG_SPLICEOSOME	N2+	2 Gy	model 1
INIP	-0.0986427	4.82405	3.56557e-08	3.47285e-07	INTS3 and NABP interacting protein	NA	N2+	2 Gy	model 1
ZNF425	0.146298	3.07747	3.58581e-08	3.49025e-07	zinc finger protein 425	REACTOME_GENERIC_TRANSCRIPTION_PATHWAY	N2+	2 Gy	model 1
FASTKD2	-0.0853487	4.81359	3.62655e-08	3.52758e-07	FAST kinase domains 2	NA	N2+	2 Gy	model 1
DYNC1LI1	-0.089883	5.12676	3.7146e-08	3.61085e-07	dynein cytoplasmic 1 light intermediate chain 1	KEGG_VASOPRESSIN_REGULATED_WATER_REABSORPTION	N2+	2 Gy	model 1
BSDC1	0.0798324	5.43725	3.7246e-08	3.61818e-07	BSD domain containing 1	NA	N2+	2 Gy	model 1
HAUS3	-0.169276	2.67397	3.75619e-08	3.64647e-07	HAUS augmin like complex subunit 3	NA	N2+	2 Gy	model 1
PSMD8	0.0845041	6.83806	3.78427e-08	3.67132e-07	proteasome 26S subunit, non-ATPase 8	KEGG_PROTEASOME | REACTOME_SIGNALING_BY_WNT | REACTOME_CROSS_PRESENTATION_OF_SOLUBLE_EXOGENOUS_ANTIGENS_ENDOSOMES | REACTOME_ANTIGEN_PROCESSING_CROSS_PRESENTATION | REACTOME_ER_PHAGOSOME_PATHWAY | REACTOME_CELL_CYCLE | REACTOME_ORC1_REMOVAL_FROM_CHROMATIN | REACTOME_DOWNSTREAM_SIGNALING_EVENTS_OF_B_CELL_RECEPTOR_BCR | REACTOME_ACTIVATION_OF_NF_KAPPAB_IN_B_CELLS | REACTOME_SIGNALING_BY_THE_B_CELL_…	N2+	2 Gy	model 1
HPRT1	0.112645	4.34164	3.81119e-08	3.695e-07	hypoxanthine phosphoribosyltransferase 1	KEGG_PURINE_METABOLISM | KEGG_DRUG_METABOLISM_OTHER_ENZYMES | REACTOME_METABOLISM_OF_NUCLEOTIDES | REACTOME_PURINE_SALVAGE | REACTOME_PURINE_METABOLISM | HALLMARK_DNA_REPAIR | HALLMARK_ESTROGEN_RESPONSE_LATE | HALLMARK_MTORC1_SIGNALING | HALLMARK_MYC_TARGETS_V1 | HALLMARK_XENOBIOTIC_METABOLISM	N2+	2 Gy	model 1
AASDH	0.170491	2.98929	3.85857e-08	3.7379e-07	aminoadipate-semialdehyde dehydrogenase	KEGG_LYSINE_DEGRADATION	N2+	2 Gy	model 1
PPFIBP1	0.145876	6.37468	3.8605e-08	3.7379e-07	PPFIA binding protein 1	NA	N2+	2 Gy	model 1
ARMCX3	0.0803945	6.94192	3.903e-08	3.77657e-07	armadillo repeat containing X-linked 3	NA	N2+	2 Gy	model 1
CNOT6	0.109438	4.99467	3.96646e-08	3.83546e-07	CCR4-NOT transcription complex subunit 6	KEGG_RNA_DEGRADATION | REACTOME_DEADENYLATION_OF_MRNA | REACTOME_METABOLISM_OF_MRNA | REACTOME_DEADENYLATION_DEPENDENT_MRNA_DECAY | REACTOME_METABOLISM_OF_RNA | HALLMARK_UNFOLDED_PROTEIN_RESPONSE	N2+	2 Gy	model 1
HDX	0.168124	2.25148	4.00539e-08	3.87057e-07	highly divergent homeobox	NA	N2+	2 Gy	model 1
PCMTD2	-0.139228	4.47877	4.06469e-08	3.9253e-07	protein-L-isoaspartate (D-aspartate) O-methyltransferase domain containing 2	NA	N2+	2 Gy	model 1
EZR	0.195172	4.83603	4.09267e-08	3.94973e-07	ezrin	KEGG_LEUKOCYTE_TRANSENDOTHELIAL_MIGRATION | KEGG_REGULATION_OF_ACTIN_CYTOSKELETON | KEGG_PATHOGENIC_ESCHERICHIA_COLI_INFECTION | REACTOME_DEVELOPMENTAL_BIOLOGY | REACTOME_AXON_GUIDANCE | REACTOME_L1CAM_INTERACTIONS | REACTOME_NETRIN1_SIGNALING | REACTOME_RECYCLING_PATHWAY_OF_L1 | HALLMARK_MITOTIC_SPINDLE	N2+	2 Gy	model 1
TROAP	-0.439023	0.757625	4.10802e-08	3.95955e-07	trophinin associated protein	HALLMARK_G2M_CHECKPOINT	N2+	2 Gy	model 1
COG4	-0.0917097	5.78217	4.1082e-08	3.95955e-07	component of oligomeric golgi complex 4	NA	N2+	2 Gy	model 1
RAB5C	0.0709613	5.75446	4.13403e-08	3.98184e-07	RAB5C, member RAS oncogene family	KEGG_ENDOCYTOSIS | KEGG_VASOPRESSIN_REGULATED_WATER_REABSORPTION | REACTOME_MEMBRANE_TRAFFICKING | REACTOME_TRANS_GOLGI_NETWORK_VESICLE_BUDDING | REACTOME_GOLGI_ASSOCIATED_VESICLE_BIOGENESIS	N2+	2 Gy	model 1
RUBCN	-0.104289	4.35159	4.17763e-08	4.0212e-07	rubicon autophagy regulator	NA	N2+	2 Gy	model 1
ATP6V1E1	0.0757365	6.48222	4.19698e-08	4.0372e-07	ATPase H+ transporting V1 subunit E1	KEGG_OXIDATIVE_PHOSPHORYLATION | KEGG_VIBRIO_CHOLERAE_INFECTION | KEGG_EPITHELIAL_CELL_SIGNALING_IN_HELICOBACTER_PYLORI_INFECTION | REACTOME_INSULIN_RECEPTOR_RECYCLING | REACTOME_LATENT_INFECTION_OF_HOMO_SAPIENS_WITH_MYCOBACTERIUM_TUBERCULOSIS | REACTOME_TRANSMEMBRANE_TRANSPORT_OF_SMALL_MOLECULES | REACTOME_IRON_UPTAKE_AND_TRANSPORT | REACTOME_TRANSFERRIN_ENDOCYTOSIS_AND_RECYCLING | REACTOME_SIGN…	N2+	2 Gy	model 1
SOGA1	0.145843	6.36311	4.2045e-08	4.0418e-07	suppressor of glucose, autophagy associated 1	NA	N2+	2 Gy	model 1
ZNRF1	0.123227	4.07015	4.30583e-08	4.13651e-07	zinc and ring finger 1	NA	N2+	2 Gy	model 1
PICALM	-0.0717809	7.88527	4.3116e-08	4.13936e-07	phosphatidylinositol binding clathrin assembly protein	REACTOME_MEMBRANE_TRAFFICKING | REACTOME_TRANS_GOLGI_NETWORK_VESICLE_BUDDING | REACTOME_GOLGI_ASSOCIATED_VESICLE_BIOGENESIS | HALLMARK_HEME_METABOLISM	N2+	2 Gy	model 1
SEMA6D	-0.262442	2.10472	4.33611e-08	4.16018e-07	semaphorin 6D	KEGG_AXON_GUIDANCE | REACTOME_DEVELOPMENTAL_BIOLOGY | REACTOME_METABOLISM_OF_PROTEINS | REACTOME_AXON_GUIDANCE | REACTOME_POST_TRANSLATIONAL_MODIFICATION_SYNTHESIS_OF_GPI_ANCHORED_PROTEINS | REACTOME_OTHER_SEMAPHORIN_INTERACTIONS | REACTOME_SEMAPHORIN_INTERACTIONS | REACTOME_POST_TRANSLATIONAL_PROTEIN_MODIFICATION | REACTOME_SYNTHESIS_OF_GLYCOSYLPHOSPHATIDYLINOSITOL_GPI	N2+	2 Gy	model 1
ADA	0.227867	5.08005	4.46434e-08	4.28043e-07	adenosine deaminase	KEGG_PURINE_METABOLISM | KEGG_PRIMARY_IMMUNODEFICIENCY | REACTOME_METABOLISM_OF_NUCLEOTIDES | REACTOME_PURINE_SALVAGE | REACTOME_PURINE_METABOLISM | HALLMARK_DNA_REPAIR | HALLMARK_P53_PATHWAY	N2+	2 Gy	model 1
EIF5B	0.0789952	7.61349	4.52146e-08	4.33238e-07	eukaryotic translation initiation factor 5B	REACTOME_TRANSLATION | REACTOME_METABOLISM_OF_PROTEINS	N2+	2 Gy	model 1
ACVR2A	-0.212164	5.14659	4.6133e-08	4.41751e-07	activin A receptor type 2A	KEGG_CYTOKINE_CYTOKINE_RECEPTOR_INTERACTION | KEGG_TGF_BETA_SIGNALING_PATHWAY | REACTOME_DEVELOPMENTAL_BIOLOGY | REACTOME_SIGNALING_BY_NODAL | REACTOME_SIGNALING_BY_BMP | HALLMARK_INFLAMMATORY_RESPONSE | HALLMARK_UV_RESPONSE_DN | HALLMARK_ALLOGRAFT_REJECTION	N2+	2 Gy	model 1
SLC7A6OS	0.165854	2.00967	4.61654e-08	4.41774e-07	solute carrier family 7 member 6 opposite strand	NA	N2+	2 Gy	model 1
SNX29	-0.14265	6.40923	4.66259e-08	4.45892e-07	sorting nexin 29	NA	N2+	2 Gy	model 1
ATP2B1	-0.139057	7.36339	4.68784e-08	4.48017e-07	ATPase plasma membrane Ca2+ transporting 1	KEGG_CALCIUM_SIGNALING_PATHWAY | HALLMARK_TNFA_SIGNALING_VIA_NFKB | HALLMARK_INFLAMMATORY_RESPONSE | HALLMARK_UV_RESPONSE_DN	N2+	2 Gy	model 1
LRRC57	0.114345	3.55367	4.78057e-08	4.56583e-07	leucine rich repeat containing 57	NA	N2+	2 Gy	model 1
ZNF451	0.115988	4.57304	4.84492e-08	4.6243e-07	zinc finger protein 451	NA	N2+	2 Gy	model 1
PIGC	-0.096756	4.26911	4.92146e-08	4.69432e-07	phosphatidylinositol glycan anchor biosynthesis class C	KEGG_GLYCOSYLPHOSPHATIDYLINOSITOL_GPI_ANCHOR_BIOSYNTHESIS | REACTOME_METABOLISM_OF_PROTEINS | REACTOME_POST_TRANSLATIONAL_MODIFICATION_SYNTHESIS_OF_GPI_ANCHORED_PROTEINS | REACTOME_POST_TRANSLATIONAL_PROTEIN_MODIFICATION | REACTOME_SYNTHESIS_OF_GLYCOSYLPHOSPHATIDYLINOSITOL_GPI	N2+	2 Gy	model 1
PAN3	-0.137572	4.43881	4.93313e-08	4.70241e-07	poly(A) specific ribonuclease subunit PAN3	NA	N2+	2 Gy	model 1
TFCP2	-0.0748974	4.77269	4.94527e-08	4.71093e-07	transcription factor CP2	NA	N2+	2 Gy	model 1
GINS3	-0.274103	1.18419	5.01736e-08	4.77635e-07	GINS complex subunit 3	HALLMARK_E2F_TARGETS	N2+	2 Gy	model 1
SPOUT1	-0.103866	3.75849	5.02041e-08	4.77635e-07	SPOUT domain containing methyltransferase 1	NA	N2+	2 Gy	model 1
PMEPA1	0.256606	4.91156	5.02681e-08	4.77935e-07	prostate transmembrane protein, androgen induced 1	REACTOME_DOWNREGULATION_OF_TGF_BETA_RECEPTOR_SIGNALING | REACTOME_TGF_BETA_RECEPTOR_SIGNALING_ACTIVATES_SMADS | REACTOME_SIGNALING_BY_TGF_BETA_RECEPTOR_COMPLEX | HALLMARK_TNFA_SIGNALING_VIA_NFKB | HALLMARK_TGF_BETA_SIGNALING | HALLMARK_ANDROGEN_RESPONSE | HALLMARK_EPITHELIAL_MESENCHYMAL_TRANSITION	N2+	2 Gy	model 1
PXN	-0.0902386	7.04551	5.0393e-08	4.78814e-07	paxillin	KEGG_CHEMOKINE_SIGNALING_PATHWAY | KEGG_VEGF_SIGNALING_PATHWAY | KEGG_FOCAL_ADHESION | KEGG_LEUKOCYTE_TRANSENDOTHELIAL_MIGRATION | KEGG_REGULATION_OF_ACTIN_CYTOSKELETON | HALLMARK_MITOTIC_SPINDLE	N2+	2 Gy	model 1
SDHAF4	0.223958	1.47263	5.29389e-08	5.02681e-07	succinate dehydrogenase complex assembly factor 4	NA	N2+	2 Gy	model 1
TAF4	-0.121462	3.6188	5.31093e-08	5.03975e-07	TATA-box binding protein associated factor 4	KEGG_BASAL_TRANSCRIPTION_FACTORS | KEGG_HUNTINGTONS_DISEASE | REACTOME_RNA_POL_II_TRANSCRIPTION | REACTOME_RNA_POL_II_TRANSCRIPTION_PRE_INITIATION_AND_PROMOTER_OPENING | REACTOME_TRANSCRIPTION | REACTOME_RNA_POL_II_PRE_TRANSCRIPTION_EVENTS | REACTOME_HIV_INFECTION | REACTOME_HIV_LIFE_CYCLE | REACTOME_LATE_PHASE_OF_HIV_LIFE_CYCLE	N2+	2 Gy	model 1
NEK1	-0.113973	4.83955	5.35561e-08	5.07888e-07	NIMA related kinase 1	NA	N2+	2 Gy	model 1
ATAD5	-0.408574	0.229883	5.409e-08	5.12622e-07	ATPase family AAA domain containing 5	NA	N2+	2 Gy	model 1
HNRNPDL	0.07809	7.53602	5.43246e-08	5.14514e-07	heterogeneous nuclear ribonucleoprotein D like	NA	N2+	2 Gy	model 1
ZNF592	-0.0906987	5.66818	5.44632e-08	5.15497e-07	zinc finger protein 592	NA	N2+	2 Gy	model 1
CEP162	-0.148373	3.1403	5.47437e-08	5.17819e-07	centrosomal protein 162	NA	N2+	2 Gy	model 1
SAP130	-0.0902817	5.33913	5.77166e-08	5.4559e-07	Sin3A associated protein 130	NA	N2+	2 Gy	model 1
TTYH3	0.103179	8.16224	5.86033e-08	5.53618e-07	tweety family member 3	NA	N2+	2 Gy	model 1
CENPO	-0.183769	3.00539	5.95116e-08	5.61838e-07	centromere protein O	REACTOME_CELL_CYCLE | REACTOME_CELL_CYCLE_MITOTIC | REACTOME_MITOTIC_M_M_G1_PHASES | REACTOME_CHROMOSOME_MAINTENANCE | REACTOME_DEPOSITION_OF_NEW_CENPA_CONTAINING_NUCLEOSOMES_AT_THE_CENTROMERE | REACTOME_DNA_REPLICATION | REACTOME_MITOTIC_PROMETAPHASE	N2+	2 Gy	model 1
PPP1R18	-0.106262	7.11479	5.97858e-08	5.64066e-07	protein phosphatase 1 regulatory subunit 18	NA	N2+	2 Gy	model 1
NDUFAB1	0.0998194	4.60216	6.14103e-08	5.79022e-07	NADH:ubiquinone oxidoreductase subunit AB1	KEGG_OXIDATIVE_PHOSPHORYLATION | KEGG_ALZHEIMERS_DISEASE | KEGG_PARKINSONS_DISEASE | KEGG_HUNTINGTONS_DISEASE | REACTOME_TCA_CYCLE_AND_RESPIRATORY_ELECTRON_TRANSPORT | REACTOME_RESPIRATORY_ELECTRON_TRANSPORT | REACTOME_RESPIRATORY_ELECTRON_TRANSPORT_ATP_SYNTHESIS_BY_CHEMIOSMOTIC_COUPLING_AND_HEAT_PRODUCTION_BY_UNCOUPLING_PROTEINS_ | HALLMARK_ADIPOGENESIS | HALLMARK_MYC_TARGETS_V1 | HALLMARK_OXIDA…	N2+	2 Gy	model 1
UVRAG	0.114945	4.41176	6.15455e-08	5.79927e-07	UV radiation resistance associated	NA	N2+	2 Gy	model 1
C9orf78	0.0665883	5.57267	6.27985e-08	5.91356e-07	chromosome 9 open reading frame 78	NA	N2+	2 Gy	model 1
SQSTM1	-0.0917453	9.02459	6.35975e-08	5.98498e-07	sequestosome 1	REACTOME_SIGNALLING_BY_NGF | REACTOME_P75NTR_RECRUITS_SIGNALLING_COMPLEXES | REACTOME_P75NTR_SIGNALS_VIA_NFKB | REACTOME_NRIF_SIGNALS_CELL_DEATH_FROM_THE_NUCLEUS | REACTOME_NFKB_IS_ACTIVATED_AND_SIGNALS_SURVIVAL | REACTOME_CELL_DEATH_SIGNALLING_VIA_NRAGE_NRIF_AND_NADE | REACTOME_P75_NTR_RECEPTOR_MEDIATED_SIGNALLING | REACTOME_SIGNALING_BY_ILS | REACTOME_IL1_SIGNALING | REACTOME_IMMUNE_SYSTEM | RE…	N2+	2 Gy	model 1
FAM98C	0.172747	2.32637	6.39763e-08	6.01679e-07	family with sequence similarity 98 member C	NA	N2+	2 Gy	model 1
FOXK2	-0.0876583	5.79438	6.52751e-08	6.13503e-07	forkhead box K2	NA	N2+	2 Gy	model 1
PPP2R2A	-0.0825023	4.93462	6.53805e-08	6.14102e-07	protein phosphatase 2 regulatory subunit Balpha	KEGG_TIGHT_JUNCTION | REACTOME_CELL_CYCLE | REACTOME_CELL_CYCLE_MITOTIC | REACTOME_G1_PHASE | REACTOME_METABOLISM_OF_MRNA | REACTOME_METABOLISM_OF_RNA | REACTOME_MITOTIC_G1_G1_S_PHASES | REACTOME_NONSENSE_MEDIATED_DECAY_ENHANCED_BY_THE_EXON_JUNCTION_COMPLEX	N2+	2 Gy	model 1
TXNL1	0.0756886	6.46995	6.55215e-08	6.15035e-07	thioredoxin like 1	NA	N2+	2 Gy	model 1
TET3	-0.194545	3.53865	6.65417e-08	6.24214e-07	tet methylcytosine dioxygenase 3	NA	N2+	2 Gy	model 1
ARL13B	-0.153341	3.51321	6.6659e-08	6.24706e-07	ADP ribosylation factor like GTPase 13B	NA	N2+	2 Gy	model 1
CRCP	-0.106998	4.48288	6.66788e-08	6.24706e-07	CGRP receptor component	NA	N2+	2 Gy	model 1
HIC2	0.19895	2.03329	6.67842e-08	6.25296e-07	HIC ZBTB transcriptional repressor 2	NA	N2+	2 Gy	model 1
TBC1D2B	-0.136246	6.87253	6.68852e-08	6.25846e-07	TBC1 domain family member 2B	NA	N2+	2 Gy	model 1
NECAP1	0.0981638	4.07233	6.72872e-08	6.29207e-07	NECAP endocytosis associated 1	REACTOME_MEMBRANE_TRAFFICKING | REACTOME_TRANS_GOLGI_NETWORK_VESICLE_BUDDING | REACTOME_GOLGI_ASSOCIATED_VESICLE_BIOGENESIS	N2+	2 Gy	model 1
TWISTNB	-0.125675	4.14175	7.13677e-08	6.66943e-07	TWIST neighbor	NA	N2+	2 Gy	model 1
TSPAN5	-0.118854	6.31075	7.15792e-08	6.68495e-07	tetraspanin 5	HALLMARK_HEME_METABOLISM	N2+	2 Gy	model 1
LOC100287837	-0.497657	-0.974661	7.19818e-08	6.7183e-07	uncharacterized LOC100287837	NA	N2+	2 Gy	model 1
NDUFC1	0.110883	4.09732	7.2134e-08	6.72825e-07	NADH:ubiquinone oxidoreductase subunit C1	KEGG_OXIDATIVE_PHOSPHORYLATION | KEGG_ALZHEIMERS_DISEASE | KEGG_PARKINSONS_DISEASE | KEGG_HUNTINGTONS_DISEASE | REACTOME_TCA_CYCLE_AND_RESPIRATORY_ELECTRON_TRANSPORT | REACTOME_RESPIRATORY_ELECTRON_TRANSPORT | REACTOME_RESPIRATORY_ELECTRON_TRANSPORT_ATP_SYNTHESIS_BY_CHEMIOSMOTIC_COUPLING_AND_HEAT_PRODUCTION_BY_UNCOUPLING_PROTEINS_ | HALLMARK_OXIDATIVE_PHOSPHORYLATION	N2+	2 Gy	model 1
PPP3CA	-0.0760608	6.40698	7.24947e-08	6.75762e-07	protein phosphatase 3 catalytic subunit alpha	KEGG_MAPK_SIGNALING_PATHWAY | KEGG_CALCIUM_SIGNALING_PATHWAY | KEGG_OOCYTE_MEIOSIS | KEGG_APOPTOSIS | KEGG_WNT_SIGNALING_PATHWAY | KEGG_AXON_GUIDANCE | KEGG_VEGF_SIGNALING_PATHWAY | KEGG_NATURAL_KILLER_CELL_MEDIATED_CYTOTOXICITY | KEGG_T_CELL_RECEPTOR_SIGNALING_PATHWAY | KEGG_B_CELL_RECEPTOR_SIGNALING_PATHWAY | KEGG_LONG_TERM_POTENTIATION | KEGG_ALZHEIMERS_DISEASE | KEGG_AMYOTROPHIC_LATERAL_SCLER…	N2+	2 Gy	model 1
TMEM199	0.154777	2.21872	7.33139e-08	6.82967e-07	transmembrane protein 199	NA	N2+	2 Gy	model 1
CCDC43	0.100105	3.9397	7.3748e-08	6.86577e-07	coiled-coil domain containing 43	NA	N2+	2 Gy	model 1
LONRF1	-0.162853	3.32357	7.4799e-08	6.95923e-07	LON peptidase N-terminal domain and ring finger 1	NA	N2+	2 Gy	model 1
RAPH1	-0.30425	2.4787	7.53161e-08	7.00174e-07	Ras association (RalGDS/AF-6) and pleckstrin homology domains 1	NA	N2+	2 Gy	model 1
CDKN3	-0.275854	2.39696	7.53508e-08	7.00174e-07	cyclin dependent kinase inhibitor 3	HALLMARK_G2M_CHECKPOINT | HALLMARK_E2F_TARGETS | HALLMARK_SPERMATOGENESIS	N2+	2 Gy	model 1
RFXAP	-0.213395	1.60804	7.54404e-08	7.00565e-07	regulatory factor X associated protein	KEGG_ANTIGEN_PROCESSING_AND_PRESENTATION | KEGG_PRIMARY_IMMUNODEFICIENCY	N2+	2 Gy	model 1
HOOK2	-0.153219	2.54927	7.65425e-08	7.10353e-07	hook microtubule tethering protein 2	NA	N2+	2 Gy	model 1
ERBIN	-0.145632	6.15103	7.7432e-08	7.18156e-07	erbb2 interacting protein	NA	N2+	2 Gy	model 1
WTAP	-0.110164	6.42383	7.82837e-08	7.25599e-07	WT1 associated protein	NA	N2+	2 Gy	model 1
PRRX1	-0.116017	9.22827	7.84936e-08	7.27088e-07	paired related homeobox 1	HALLMARK_EPITHELIAL_MESENCHYMAL_TRANSITION | HALLMARK_KRAS_SIGNALING_UP	N2+	2 Gy	model 1
LONP2	0.075257	6.24696	8.1411e-08	7.53639e-07	lon peptidase 2, peroxisomal	REACTOME_ASSOCIATION_OF_TRIC_CCT_WITH_TARGET_PROTEINS_DURING_BIOSYNTHESIS | REACTOME_PROTEIN_FOLDING | REACTOME_METABOLISM_OF_PROTEINS | HALLMARK_BILE_ACID_METABOLISM | HALLMARK_PEROXISOME	N2+	2 Gy	model 1
SLC9A3R1	0.163194	3.80117	8.15416e-08	7.54375e-07	SLC9A3 regulator 1	HALLMARK_ESTROGEN_RESPONSE_EARLY | HALLMARK_ESTROGEN_RESPONSE_LATE | HALLMARK_MTORC1_SIGNALING	N2+	2 Gy	model 1
ILF3-DT	-0.162857	2.75032	8.20235e-08	7.58357e-07	ILF3 divergent transcript	NA	N2+	2 Gy	model 1
ADRB2	0.773167	-2.38572	8.2914e-08	7.66111e-07	adrenoceptor beta 2	KEGG_CALCIUM_SIGNALING_PATHWAY | KEGG_NEUROACTIVE_LIGAND_RECEPTOR_INTERACTION | KEGG_ENDOCYTOSIS | REACTOME_SIGNALING_BY_GPCR | REACTOME_CLASS_A1_RHODOPSIN_LIKE_RECEPTORS | REACTOME_AMINE_LIGAND_BINDING_RECEPTORS | REACTOME_GPCR_DOWNSTREAM_SIGNALING | REACTOME_G_ALPHA_S_SIGNALLING_EVENTS | REACTOME_GPCR_LIGAND_BINDING	N2+	2 Gy	model 1
FOXJ2	-0.0913088	5.365	8.3045e-08	7.66841e-07	forkhead box J2	HALLMARK_HEME_METABOLISM	N2+	2 Gy	model 1
OFD1	-0.119456	3.63442	8.33951e-08	7.69592e-07	OFD1 centriole and centriolar satellite protein	REACTOME_CELL_CYCLE | REACTOME_CELL_CYCLE_MITOTIC | REACTOME_RECRUITMENT_OF_MITOTIC_CENTROSOME_PROTEINS_AND_COMPLEXES | REACTOME_LOSS_OF_NLP_FROM_MITOTIC_CENTROSOMES | REACTOME_MITOTIC_G2_G2_M_PHASES	N2+	2 Gy	model 1
RNF34	-0.0800744	4.37179	8.43548e-08	7.77962e-07	ring finger protein 34	REACTOME_IMMUNE_SYSTEM | REACTOME_ADAPTIVE_IMMUNE_SYSTEM | REACTOME_CLASS_I_MHC_MEDIATED_ANTIGEN_PROCESSING_PRESENTATION | REACTOME_ANTIGEN_PROCESSING_UBIQUITINATION_PROTEASOME_DEGRADATION	N2+	2 Gy	model 1
UBE2T	-0.268203	1.51534	8.56146e-08	7.89088e-07	ubiquitin conjugating enzyme E2 T	REACTOME_FANCONI_ANEMIA_PATHWAY | REACTOME_DNA_REPAIR | HALLMARK_E2F_TARGETS	N2+	2 Gy	model 1
ATP5PB	0.064233	6.25386	8.59757e-08	7.91921e-07	ATP synthase peripheral stalk-membrane subunit b	NA	N2+	2 Gy	model 1
SIK2	-0.111527	6.04819	8.65143e-08	7.96385e-07	salt inducible kinase 2	NA	N2+	2 Gy	model 1
SRSF2	0.123584	6.16736	8.65893e-08	7.96578e-07	serine and arginine rich splicing factor 2	KEGG_SPLICEOSOME | REACTOME_PROCESSING_OF_CAPPED_INTRON_CONTAINING_PRE_MRNA | REACTOME_TRANSPORT_OF_MATURE_TRANSCRIPT_TO_CYTOPLASM | REACTOME_RNA_POL_II_TRANSCRIPTION | REACTOME_MRNA_PROCESSING | REACTOME_MRNA_SPLICING | REACTOME_MRNA_SPLICING_MINOR_PATHWAY | REACTOME_TRANSCRIPTION | REACTOME_MRNA_3_END_PROCESSING | REACTOME_CLEAVAGE_OF_GROWING_TRANSCRIPT_IN_THE_TERMINATION_REGION_ | HALLMARK_G2M…	N2+	2 Gy	model 1
RAB7A	0.0640079	8.54522	8.7052e-08	8.00336e-07	RAB7A, member RAS oncogene family	REACTOME_MHC_CLASS_II_ANTIGEN_PRESENTATION | REACTOME_IMMUNE_SYSTEM | REACTOME_ADAPTIVE_IMMUNE_SYSTEM	N2+	2 Gy	model 1
PEG3	0.521014	-0.277915	8.77114e-08	8.05896e-07	paternally expressed 3	HALLMARK_KRAS_SIGNALING_UP	N2+	2 Gy	model 1
ARL6IP6	-0.180263	2.70503	8.92337e-08	8.19373e-07	ADP ribosylation factor like GTPase 6 interacting protein 6	NA	N2+	2 Gy	model 1
ZFP62	-0.0999615	3.76256	9.0521e-08	8.30676e-07	ZFP62 zinc finger protein	NA	N2+	2 Gy	model 1
NOP16	-0.170743	3.30798	9.08236e-08	8.32935e-07	NOP16 nucleolar protein	HALLMARK_MYC_TARGETS_V1 | HALLMARK_MYC_TARGETS_V2	N2+	2 Gy	model 1
NUDCD3	-0.070636	6.4234	9.09928e-08	8.33969e-07	NudC domain containing 3	NA	N2+	2 Gy	model 1
TIMELESS	-0.165268	3.74973	9.32803e-08	8.54235e-07	timeless circadian regulator	HALLMARK_E2F_TARGETS	N2+	2 Gy	model 1
GPX1	0.101724	6.96971	9.33198e-08	8.54235e-07	glutathione peroxidase 1	KEGG_GLUTATHIONE_METABOLISM | KEGG_ARACHIDONIC_ACID_METABOLISM | KEGG_AMYOTROPHIC_LATERAL_SCLEROSIS_ALS | KEGG_HUNTINGTONS_DISEASE | REACTOME_METABOLISM_OF_NUCLEOTIDES | REACTOME_PURINE_CATABOLISM | REACTOME_PURINE_METABOLISM | HALLMARK_APOPTOSIS	N2+	2 Gy	model 1
CKAP2L	-0.344743	2.3858	9.34888e-08	8.55251e-07	cytoskeleton associated protein 2 like	NA	N2+	2 Gy	model 1
SNRPC	0.0931941	5.20083	9.45395e-08	8.64328e-07	small nuclear ribonucleoprotein polypeptide C	KEGG_SPLICEOSOME	N2+	2 Gy	model 1
SRGAP2C	0.28686	1.15214	9.50135e-08	8.68123e-07	SLIT-ROBO Rho GTPase activating protein 2C	NA	N2+	2 Gy	model 1
SP1	-0.0931985	6.53296	9.66526e-08	8.82553e-07	Sp1 transcription factor	KEGG_TGF_BETA_SIGNALING_PATHWAY | KEGG_HUNTINGTONS_DISEASE | REACTOME_SMAD2_SMAD3_SMAD4_HETEROTRIMER_REGULATES_TRANSCRIPTION | REACTOME_TRANSCRIPTIONAL_ACTIVITY_OF_SMAD2_SMAD3_SMAD4_HETEROTRIMER | REACTOME_GENERIC_TRANSCRIPTION_PATHWAY | REACTOME_SIGNALING_BY_TGF_BETA_RECEPTOR_COMPLEX | HALLMARK_P53_PATHWAY	N2+	2 Gy	model 1
TBC1D23	-0.0975116	5.44292	9.6781e-08	8.83179e-07	TBC1 domain family member 23	NA	N2+	2 Gy	model 1
FAF1	-0.0804934	5.20435	9.89829e-08	9.02714e-07	Fas associated factor 1	NA	N2+	2 Gy	model 1
NUP50	-0.136072	5.22576	9.93023e-08	9.05068e-07	nucleoporin 50	REACTOME_METABOLISM_OF_NON_CODING_RNA | REACTOME_ANTIVIRAL_MECHANISM_BY_IFN_STIMULATED_GENES | REACTOME_PROCESSING_OF_CAPPED_INTRON_CONTAINING_PRE_MRNA | REACTOME_TRANSPORT_OF_MATURE_TRANSCRIPT_TO_CYTOPLASM | REACTOME_TRANSMEMBRANE_TRANSPORT_OF_SMALL_MOLECULES | REACTOME_MRNA_PROCESSING | REACTOME_TRANSPORT_OF_MATURE_MRNA_DERIVED_FROM_AN_INTRONLESS_TRANSCRIPT | REACTOME_SLC_MEDIATED_TRANSMEMBRANE…	N2+	2 Gy	model 1
SSR1	0.0623024	8.15925	1.00337e-07	9.13935e-07	signal sequence receptor subunit 1	REACTOME_TRANSLATION | REACTOME_SRP_DEPENDENT_COTRANSLATIONAL_PROTEIN_TARGETING_TO_MEMBRANE | REACTOME_DIABETES_PATHWAYS | REACTOME_METABOLISM_OF_PROTEINS | REACTOME_ACTIVATION_OF_CHAPERONE_GENES_BY_XBP1S | REACTOME_UNFOLDED_PROTEIN_RESPONSE | HALLMARK_UNFOLDED_PROTEIN_RESPONSE | HALLMARK_MTORC1_SIGNALING	N2+	2 Gy	model 1
PHPT1	0.109816	5.77589	1.00765e-07	9.1727e-07	phosphohistidine phosphatase 1	KEGG_FRUCTOSE_AND_MANNOSE_METABOLISM | KEGG_RIBOFLAVIN_METABOLISM	N2+	2 Gy	model 1
MKLN1	0.133458	5.95491	1.01476e-07	9.23166e-07	muskelin 1	NA	N2+	2 Gy	model 1
YPEL4	0.310662	1.08818	1.0229e-07	9.29998e-07	yippee like 4	NA	N2+	2 Gy	model 1
AXIN2	-0.1845	3.4609	1.03812e-07	9.43261e-07	axin 2	KEGG_WNT_SIGNALING_PATHWAY | KEGG_PATHWAYS_IN_CANCER | KEGG_COLORECTAL_CANCER | KEGG_ENDOMETRIAL_CANCER | KEGG_BASAL_CELL_CARCINOMA | HALLMARK_WNT_BETA_CATENIN_SIGNALING	N2+	2 Gy	model 1
MFAP3L	0.27767	2.73112	1.06432e-07	9.66467e-07	microfibril associated protein 3 like	NA	N2+	2 Gy	model 1
CDK5RAP2	-0.100219	6.22713	1.07472e-07	9.75308e-07	CDK5 regulatory subunit associated protein 2	REACTOME_CELL_CYCLE | REACTOME_CELL_CYCLE_MITOTIC | REACTOME_RECRUITMENT_OF_MITOTIC_CENTROSOME_PROTEINS_AND_COMPLEXES | REACTOME_LOSS_OF_NLP_FROM_MITOTIC_CENTROSOMES | REACTOME_MITOTIC_G2_G2_M_PHASES | HALLMARK_MITOTIC_SPINDLE	N2+	2 Gy	model 1
C12orf29	-0.104081	3.67918	1.09157e-07	9.89995e-07	chromosome 12 open reading frame 29	NA	N2+	2 Gy	model 1
MFSD2A	-0.387325	0.269927	1.09283e-07	9.90531e-07	major facilitator superfamily domain containing 2A	NA	N2+	2 Gy	model 1
SLC25A29	-0.185287	2.69565	1.09749e-07	9.94139e-07	solute carrier family 25 member 29	NA	N2+	2 Gy	model 1
TNRC6B	0.140699	5.48513	1.09901e-07	9.9491e-07	trinucleotide repeat containing adaptor 6B	REACTOME_PRE_NOTCH_TRANSCRIPTION_AND_TRANSLATION | REACTOME_PRE_NOTCH_EXPRESSION_AND_PROCESSING | REACTOME_REGULATORY_RNA_PATHWAYS | REACTOME_SIGNALING_BY_NOTCH | HALLMARK_HEME_METABOLISM	N2+	2 Gy	model 1
ZNF551	-0.162603	2.40337	1.10936e-07	1.00366e-06	zinc finger protein 551	REACTOME_GENERIC_TRANSCRIPTION_PATHWAY	N2+	2 Gy	model 1
TRIM44	-0.0772835	7.06491	1.11414e-07	1.00737e-06	tripartite motif containing 44	NA	N2+	2 Gy	model 1
CCDC88A	-0.132209	5.49668	1.12355e-07	1.01526e-06	coiled-coil domain containing 88A	HALLMARK_MITOTIC_SPINDLE	N2+	2 Gy	model 1
EEF2K	-0.108842	5.36374	1.12434e-07	1.01534e-06	eukaryotic elongation factor 2 kinase	REACTOME_INSULIN_RECEPTOR_SIGNALLING_CASCADE | REACTOME_PKB_MEDIATED_EVENTS | REACTOME_SIGNALING_BY_INSULIN_RECEPTOR | REACTOME_MTORC1_MEDIATED_SIGNALLING | REACTOME_PI3K_CASCADE	N2+	2 Gy	model 1
TRIB2	-0.236393	5.15057	1.14083e-07	1.02961e-06	tribbles pseudokinase 2	HALLMARK_KRAS_SIGNALING_UP	N2+	2 Gy	model 1
DAPK3	-0.115013	5.58929	1.14877e-07	1.03579e-06	death associated protein kinase 3	KEGG_PATHWAYS_IN_CANCER | KEGG_BLADDER_CANCER | REACTOME_REGULATION_OF_APOPTOSIS | REACTOME_ROLE_OF_DCC_IN_REGULATING_APOPTOSIS | REACTOME_APOPTOSIS	N2+	2 Gy	model 1
AKAP9	0.218902	4.78125	1.14909e-07	1.03579e-06	A-kinase anchoring protein 9	REACTOME_CELL_CYCLE | REACTOME_TRANSMISSION_ACROSS_CHEMICAL_SYNAPSES | REACTOME_NEURONAL_SYSTEM | REACTOME_CELL_CYCLE_MITOTIC | REACTOME_RECRUITMENT_OF_MITOTIC_CENTROSOME_PROTEINS_AND_COMPLEXES | REACTOME_LOSS_OF_NLP_FROM_MITOTIC_CENTROSOMES | REACTOME_NEUROTRANSMITTER_RECEPTOR_BINDING_AND_DOWNSTREAM_TRANSMISSION_IN_THE_POSTSYNAPTIC_CELL | REACTOME_RAS_ACTIVATION_UOPN_CA2_INFUX_THROUGH_NMDA_RECEP…	N2+	2 Gy	model 1
NUDT11	0.110413	3.66895	1.15351e-07	1.03914e-06	nudix hydrolase 11	HALLMARK_KRAS_SIGNALING_DN	N2+	2 Gy	model 1
CERS6	0.228531	3.80971	1.16526e-07	1.04909e-06	ceramide synthase 6	REACTOME_SPHINGOLIPID_DE_NOVO_BIOSYNTHESIS | REACTOME_PHOSPHOLIPID_METABOLISM | REACTOME_SPHINGOLIPID_METABOLISM | REACTOME_METABOLISM_OF_LIPIDS_AND_LIPOPROTEINS	N2+	2 Gy	model 1
ARNTL	-0.141365	3.28254	1.16752e-07	1.05048e-06	aryl hydrocarbon receptor nuclear translocator like	KEGG_CIRCADIAN_RHYTHM_MAMMAL | REACTOME_BMAL1_CLOCK_NPAS2_ACTIVATES_CIRCADIAN_EXPRESSION | REACTOME_PPARA_ACTIVATES_GENE_EXPRESSION | REACTOME_RORA_ACTIVATES_CIRCADIAN_EXPRESSION | REACTOME_CIRCADIAN_REPRESSION_OF_EXPRESSION_BY_REV_ERBA | REACTOME_METABOLISM_OF_LIPIDS_AND_LIPOPROTEINS | REACTOME_FATTY_ACID_TRIACYLGLYCEROL_AND_KETONE_BODY_METABOLISM | REACTOME_CIRCADIAN_CLOCK	N2+	2 Gy	model 1
KCTD2	-0.0733781	5.68112	1.17719e-07	1.05854e-06	potassium channel tetramerization domain containing 2	NA	N2+	2 Gy	model 1
MTMR10	-0.114835	4.0269	1.18089e-07	1.06122e-06	myotubularin related protein 10	HALLMARK_KRAS_SIGNALING_UP	N2+	2 Gy	model 1
CSGALNACT2	-0.141697	5.04	1.19263e-07	1.07112e-06	chondroitin sulfate N-acetylgalactosaminyltransferase 2	KEGG_GLYCOSAMINOGLYCAN_BIOSYNTHESIS_CHONDROITIN_SULFATE | REACTOME_CHONDROITIN_SULFATE_BIOSYNTHESIS | REACTOME_CHONDROITIN_SULFATE_DERMATAN_SULFATE_METABOLISM | REACTOME_GLYCOSAMINOGLYCAN_METABOLISM | REACTOME_METABOLISM_OF_CARBOHYDRATES	N2+	2 Gy	model 1
ANO7	0.294274	0.609716	1.20979e-07	1.08568e-06	anoctamin 7	NA	N2+	2 Gy	model 1
GOLPH3L	0.103492	5.22437	1.21031e-07	1.08568e-06	golgi phosphoprotein 3 like	NA	N2+	2 Gy	model 1
SLC25A22	-0.139059	4.64479	1.21423e-07	1.08852e-06	solute carrier family 25 member 22	NA	N2+	2 Gy	model 1
SLC25A24	-0.0906111	5.53191	1.2316e-07	1.10343e-06	solute carrier family 25 member 24	NA	N2+	2 Gy	model 1
NDE1	0.120289	4.90003	1.23353e-07	1.10449e-06	nudE neurodevelopment protein 1	NA	N2+	2 Gy	model 1
PHRF1	-0.0719331	5.5001	1.2429e-07	1.1122e-06	PHD and ring finger domains 1	NA	N2+	2 Gy	model 1
TSPAN14	-0.113656	5.55409	1.247e-07	1.1152e-06	tetraspanin 14	NA	N2+	2 Gy	model 1
RARG	-0.101545	7.41806	1.26856e-07	1.13379e-06	retinoic acid receptor gamma	REACTOME_GENERIC_TRANSCRIPTION_PATHWAY | REACTOME_NUCLEAR_RECEPTOR_TRANSCRIPTION_PATHWAY	N2+	2 Gy	model 1
CCDC127	-0.084443	5.26371	1.28898e-07	1.15134e-06	coiled-coil domain containing 127	NA	N2+	2 Gy	model 1
TRIM55	0.821501	-2.41475	1.32453e-07	1.18238e-06	tripartite motif containing 55	NA	N2+	2 Gy	model 1
DUSP18	-0.17074	2.10035	1.32645e-07	1.18338e-06	dual specificity phosphatase 18	NA	N2+	2 Gy	model 1
ZNF596	0.210377	1.60681	1.33545e-07	1.19069e-06	zinc finger protein 596	REACTOME_GENERIC_TRANSCRIPTION_PATHWAY	N2+	2 Gy	model 1
TRIM5	0.135977	3.95268	1.36914e-07	1.21999e-06	tripartite motif containing 5	HALLMARK_INTERFERON_ALPHA_RESPONSE	N2+	2 Gy	model 1
ADORA1	-0.336623	2.63496	1.37233e-07	1.2221e-06	adenosine A1 receptor	KEGG_NEUROACTIVE_LIGAND_RECEPTOR_INTERACTION | REACTOME_SIGNALING_BY_GPCR | REACTOME_CLASS_A1_RHODOPSIN_LIKE_RECEPTORS | REACTOME_NUCLEOTIDE_LIKE_PURINERGIC_RECEPTORS | REACTOME_GPCR_DOWNSTREAM_SIGNALING | REACTOME_G_ALPHA_I_SIGNALLING_EVENTS | REACTOME_GPCR_LIGAND_BINDING	N2+	2 Gy	model 1
AMER1	-0.182947	3.64528	1.38034e-07	1.22848e-06	APC membrane recruitment protein 1	NA	N2+	2 Gy	model 1
LYPLA2	0.114933	4.12373	1.40538e-07	1.25001e-06	lysophospholipase 2	KEGG_GLYCEROPHOSPHOLIPID_METABOLISM	N2+	2 Gy	model 1
INO80	-0.0965045	4.87357	1.41924e-07	1.26159e-06	INO80 complex ATPase subunit	NA	N2+	2 Gy	model 1
ZNF180	-0.139135	2.73652	1.44841e-07	1.28674e-06	zinc finger protein 180	REACTOME_GENERIC_TRANSCRIPTION_PATHWAY	N2+	2 Gy	model 1
TXN	0.102874	7.19388	1.47298e-07	1.30778e-06	thioredoxin	REACTOME_METABOLISM_OF_NUCLEOTIDES | REACTOME_SYNTHESIS_AND_INTERCONVERSION_OF_NUCLEOTIDE_DI_AND_TRIPHOSPHATES | REACTOME_INNATE_IMMUNE_SYSTEM | REACTOME_IMMUNE_SYSTEM | REACTOME_THE_NLRP3_INFLAMMASOME | REACTOME_INFLAMMASOMES | REACTOME_NUCLEOTIDE_BINDING_DOMAIN_LEUCINE_RICH_REPEAT_CONTAINING_RECEPTOR_NLR_SIGNALING_PATHWAYS | HALLMARK_GLYCOLYSIS | HALLMARK_REACTIVE_OXIGEN_SPECIES_PATHWAY	N2+	2 Gy	model 1
FBXO44	0.154377	3.46149	1.47786e-07	1.31132e-06	F-box protein 44	REACTOME_IMMUNE_SYSTEM | REACTOME_ADAPTIVE_IMMUNE_SYSTEM | REACTOME_CLASS_I_MHC_MEDIATED_ANTIGEN_PROCESSING_PRESENTATION | REACTOME_ANTIGEN_PROCESSING_UBIQUITINATION_PROTEASOME_DEGRADATION	N2+	2 Gy	model 1
ELF2	-0.0851432	4.88101	1.50286e-07	1.3327e-06	E74 like ETS transcription factor 2	NA	N2+	2 Gy	model 1
ESCO1	-0.133607	3.73527	1.50831e-07	1.33673e-06	establishment of sister chromatid cohesion N-acetyltransferase 1	NA	N2+	2 Gy	model 1
PSMA3	0.0863973	5.64673	1.51766e-07	1.34421e-06	proteasome subunit alpha 3	KEGG_PROTEASOME | REACTOME_SIGNALING_BY_WNT | REACTOME_CROSS_PRESENTATION_OF_SOLUBLE_EXOGENOUS_ANTIGENS_ENDOSOMES | REACTOME_ANTIGEN_PROCESSING_CROSS_PRESENTATION | REACTOME_ER_PHAGOSOME_PATHWAY | REACTOME_CELL_CYCLE | REACTOME_ORC1_REMOVAL_FROM_CHROMATIN | REACTOME_DOWNSTREAM_SIGNALING_EVENTS_OF_B_CELL_RECEPTOR_BCR | REACTOME_ACTIVATION_OF_NF_KAPPAB_IN_B_CELLS | REACTOME_SIGNALING_BY_THE_B_CELL_…	N2+	2 Gy	model 1
SSB	0.0702063	6.18354	1.53329e-07	1.35724e-06	small RNA binding exonuclease protection factor La	KEGG_SYSTEMIC_LUPUS_ERYTHEMATOSUS | REACTOME_RNA_POL_III_TRANSCRIPTION | REACTOME_TRANSCRIPTION | REACTOME_RNA_POL_I_RNA_POL_III_AND_MITOCHONDRIAL_TRANSCRIPTION | REACTOME_RNA_POL_III_TRANSCRIPTION_TERMINATION | HALLMARK_MYC_TARGETS_V1	N2+	2 Gy	model 1
FAXDC2	0.151822	4.81804	1.53447e-07	1.35748e-06	fatty acid hydroxylase domain containing 2	NA	N2+	2 Gy	model 1
MIEF2	-0.135726	3.04818	1.55083e-07	1.37112e-06	mitochondrial elongation factor 2	NA	N2+	2 Gy	model 1
TXNDC11	0.0761446	5.04839	1.56043e-07	1.37878e-06	thioredoxin domain containing 11	NA	N2+	2 Gy	model 1
TRMT12	-0.13047	3.10512	1.56551e-07	1.38244e-06	tRNA methyltransferase 12 homolog	NA	N2+	2 Gy	model 1
SLC27A4	0.109229	5.42115	1.57125e-07	1.38668e-06	solute carrier family 27 member 4	KEGG_PPAR_SIGNALING_PATHWAY | REACTOME_TRANSMEMBRANE_TRANSPORT_OF_SMALL_MOLECULES | REACTOME_SLC_MEDIATED_TRANSMEMBRANE_TRANSPORT | REACTOME_TRANSPORT_OF_VITAMINS_NUCLEOSIDES_AND_RELATED_MOLECULES	N2+	2 Gy	model 1
UHRF1BP1	-0.170046	3.52709	1.57243e-07	1.3869e-06	UHRF1 binding protein 1	NA	N2+	2 Gy	model 1
TMEM100	-0.33844	1.74693	1.57884e-07	1.39172e-06	transmembrane protein 100	HALLMARK_KRAS_SIGNALING_UP	N2+	2 Gy	model 1
TAF1B	-0.1281	3.70047	1.58049e-07	1.39234e-06	TATA-box binding protein associated factor, RNA polymerase I subunit B	REACTOME_RNA_POL_I_TRANSCRIPTION_TERMINATION | REACTOME_RNA_POL_I_TRANSCRIPTION | REACTOME_TRANSCRIPTION | REACTOME_RNA_POL_I_RNA_POL_III_AND_MITOCHONDRIAL_TRANSCRIPTION | REACTOME_RNA_POL_I_TRANSCRIPTION_INITIATION	N2+	2 Gy	model 1
ASPA	0.206406	2.69857	1.60042e-07	1.40906e-06	aspartoacylase	KEGG_ALANINE_ASPARTATE_AND_GLUTAMATE_METABOLISM | KEGG_HISTIDINE_METABOLISM	N2+	2 Gy	model 1
DEGS1	0.0647517	7.08528	1.61149e-07	1.41795e-06	delta 4-desaturase, sphingolipid 1	KEGG_SPHINGOLIPID_METABOLISM | REACTOME_SPHINGOLIPID_DE_NOVO_BIOSYNTHESIS | REACTOME_PHOSPHOLIPID_METABOLISM | REACTOME_SPHINGOLIPID_METABOLISM | REACTOME_METABOLISM_OF_LIPIDS_AND_LIPOPROTEINS | HALLMARK_ALLOGRAFT_REJECTION	N2+	2 Gy	model 1
PAXIP1-AS1	-0.271012	0.604117	1.61537e-07	1.42053e-06	PAXIP1 antisense RNA 1 (head to head)	NA	N2+	2 Gy	model 1
PSMG3-AS1	-0.14772	3.69051	1.66293e-07	1.46147e-06	PSMG3 antisense RNA 1 (head to head)	NA	N2+	2 Gy	model 1
FOXP4	-0.175517	5.07921	1.66714e-07	1.46431e-06	forkhead box P4	NA	N2+	2 Gy	model 1
ARVCF	0.221033	2.3479	1.69763e-07	1.48947e-06	ARVCF delta catenin family member	NA	N2+	2 Gy	model 1
GUF1	0.0933144	4.43305	1.69785e-07	1.48947e-06	GUF1 homolog, GTPase	NA	N2+	2 Gy	model 1
BBS2	-0.0887134	4.75288	1.69882e-07	1.48947e-06	Bardet-Biedl syndrome 2	NA	N2+	2 Gy	model 1
OSBP	0.062055	6.44054	1.71533e-07	1.50306e-06	oxysterol binding protein	REACTOME_SPHINGOLIPID_DE_NOVO_BIOSYNTHESIS | REACTOME_PHOSPHOLIPID_METABOLISM | REACTOME_SPHINGOLIPID_METABOLISM | REACTOME_METABOLISM_OF_LIPIDS_AND_LIPOPROTEINS	N2+	2 Gy	model 1
KEAP1	0.0698196	6.26365	1.71868e-07	1.50509e-06	kelch like ECH associated protein 1	KEGG_UBIQUITIN_MEDIATED_PROTEOLYSIS | REACTOME_IMMUNE_SYSTEM | REACTOME_ADAPTIVE_IMMUNE_SYSTEM | REACTOME_CLASS_I_MHC_MEDIATED_ANTIGEN_PROCESSING_PRESENTATION | REACTOME_ANTIGEN_PROCESSING_UBIQUITINATION_PROTEASOME_DEGRADATION	N2+	2 Gy	model 1
RRBP1	0.0881396	9.46879	1.73189e-07	1.51576e-06	ribosome binding protein 1	NA	N2+	2 Gy	model 1
ELMO2	-0.0696929	5.51538	1.74067e-07	1.52254e-06	engulfment and cell motility 2	NA	N2+	2 Gy	model 1
ZNF141	-0.198795	1.91758	1.74609e-07	1.52638e-06	zinc finger protein 141	REACTOME_GENERIC_TRANSCRIPTION_PATHWAY	N2+	2 Gy	model 1
LRRC25	0.569723	-0.340028	1.74745e-07	1.52667e-06	leucine rich repeat containing 25	NA	N2+	2 Gy	model 1
LRPPRC	0.0709899	7.00524	1.7696e-07	1.5451e-06	leucine rich pentatricopeptide repeat containing	HALLMARK_MITOTIC_SPINDLE | HALLMARK_OXIDATIVE_PHOSPHORYLATION	N2+	2 Gy	model 1
LINC00968	-0.337952	1.4048	1.78429e-07	1.55701e-06	long intergenic non-protein coding RNA 968	NA	N2+	2 Gy	model 1
TRIM69	-0.114189	4.76884	1.79106e-07	1.56199e-06	tripartite motif containing 69	NA	N2+	2 Gy	model 1
MRGBP	-0.106681	3.86568	1.81576e-07	1.5826e-06	MRG domain binding protein	NA	N2+	2 Gy	model 1
GPR68	0.222212	5.2499	1.82377e-07	1.58812e-06	G protein-coupled receptor 68	REACTOME_GASTRIN_CREB_SIGNALLING_PATHWAY_VIA_PKC_AND_MAPK | REACTOME_SIGNALING_BY_GPCR | REACTOME_CLASS_A1_RHODOPSIN_LIKE_RECEPTORS | REACTOME_G_ALPHA_Q_SIGNALLING_EVENTS | REACTOME_GPCR_DOWNSTREAM_SIGNALING | REACTOME_GPCR_LIGAND_BINDING	N2+	2 Gy	model 1
AUTS2	-0.122435	5.41583	1.82425e-07	1.58812e-06	activator of transcription and developmental regulator AUTS2	HALLMARK_INTERFERON_GAMMA_RESPONSE	N2+	2 Gy	model 1
TNFAIP8L1	-0.211915	1.84851	1.82992e-07	1.59211e-06	TNF alpha induced protein 8 like 1	NA	N2+	2 Gy	model 1
RAB21	0.0871107	5.80057	1.83126e-07	1.59234e-06	RAB21, member RAS oncogene family	NA	N2+	2 Gy	model 1
DEPP1	-0.314795	4.58697	1.83906e-07	1.59818e-06	DEPP1 autophagy regulator	NA	N2+	2 Gy	model 1
ZNF670	-0.242813	0.81663	1.84911e-07	1.60597e-06	zinc finger protein 670	NA	N2+	2 Gy	model 1
SUDS3	-0.0999562	4.61351	1.87756e-07	1.62973e-06	SDS3 homolog, SIN3A corepressor complex component	NA	N2+	2 Gy	model 1
TICRR	-0.299241	1.3288	1.88742e-07	1.63732e-06	TOPBP1 interacting checkpoint and replication regulator	NA	N2+	2 Gy	model 1
WDR82	-0.0592077	7.29623	1.9248e-07	1.66876e-06	WD repeat domain 82	NA	N2+	2 Gy	model 1
CREBRF	0.155417	4.96305	1.93333e-07	1.67518e-06	CREB3 regulatory factor	NA	N2+	2 Gy	model 1
NBR1	-0.0565519	7.30642	1.97656e-07	1.71163e-06	NBR1 autophagy cargo receptor	NA	N2+	2 Gy	model 1
DBR1	-0.0993152	3.64121	1.9908e-07	1.72295e-06	debranching RNA lariats 1	NA	N2+	2 Gy	model 1
TNFRSF1A	-0.0717702	8.03935	2.02829e-07	1.75436e-06	TNF receptor superfamily member 1A	KEGG_MAPK_SIGNALING_PATHWAY | KEGG_CYTOKINE_CYTOKINE_RECEPTOR_INTERACTION | KEGG_APOPTOSIS | KEGG_ADIPOCYTOKINE_SIGNALING_PATHWAY | KEGG_ALZHEIMERS_DISEASE | KEGG_AMYOTROPHIC_LATERAL_SCLEROSIS_ALS | REACTOME_EXTRINSIC_PATHWAY_FOR_APOPTOSIS | REACTOME_APOPTOSIS | HALLMARK_IL6_JAK_STAT3_SIGNALING | HALLMARK_PI3K_AKT_MTOR_SIGNALING | HALLMARK_XENOBIOTIC_METABOLISM	N2+	2 Gy	model 1
TGFBR1	-0.170282	6.8443	2.03632e-07	1.76028e-06	transforming growth factor beta receptor 1	KEGG_MAPK_SIGNALING_PATHWAY | KEGG_CYTOKINE_CYTOKINE_RECEPTOR_INTERACTION | KEGG_TGF_BETA_SIGNALING_PATHWAY | KEGG_ADHERENS_JUNCTION | KEGG_PATHWAYS_IN_CANCER | KEGG_COLORECTAL_CANCER | KEGG_PANCREATIC_CANCER | KEGG_CHRONIC_MYELOID_LEUKEMIA | REACTOME_TGF_BETA_RECEPTOR_SIGNALING_IN_EMT_EPITHELIAL_TO_MESENCHYMAL_TRANSITION | REACTOME_DOWNREGULATION_OF_TGF_BETA_RECEPTOR_SIGNALING | REACTOME_TGF_BET…	N2+	2 Gy	model 1
ARHGAP1	0.0876757	7.8741	2.06304e-07	1.78233e-06	Rho GTPase activating protein 1	REACTOME_SIGNALING_BY_RHO_GTPASES	N2+	2 Gy	model 1
WASL	-0.0841536	6.01803	2.09973e-07	1.81297e-06	WASP like actin nucleation promoting factor	KEGG_CHEMOKINE_SIGNALING_PATHWAY | KEGG_ADHERENS_JUNCTION | KEGG_FC_GAMMA_R_MEDIATED_PHAGOCYTOSIS | KEGG_REGULATION_OF_ACTIN_CYTOSKELETON | KEGG_PATHOGENIC_ESCHERICHIA_COLI_INFECTION | REACTOME_DEVELOPMENTAL_BIOLOGY | REACTOME_CELL_CELL_COMMUNICATION | REACTOME_ENOS_ACTIVATION_AND_REGULATION | REACTOME_AXON_GUIDANCE | REACTOME_NETRIN1_SIGNALING | REACTOME_DCC_MEDIATED_ATTRACTIVE_SIGNALING | REACT…	N2+	2 Gy	model 1
RAB14	0.0603599	7.02948	2.11865e-07	1.82823e-06	RAB14, member RAS oncogene family	HALLMARK_PROTEIN_SECRETION	N2+	2 Gy	model 1
GPR162	-0.253308	1.05829	2.12399e-07	1.83177e-06	G protein-coupled receptor 162	NA	N2+	2 Gy	model 1
XPO6	-0.059268	6.73359	2.1265e-07	1.83286e-06	exportin 6	NA	N2+	2 Gy	model 1
SETD5	-0.13128	5.97163	2.1285e-07	1.83352e-06	SET domain containing 5	NA	N2+	2 Gy	model 1
MCM3	-0.132007	5.02826	2.14767e-07	1.84896e-06	minichromosome maintenance complex component 3	KEGG_DNA_REPLICATION | KEGG_CELL_CYCLE | REACTOME_ACTIVATION_OF_THE_PRE_REPLICATIVE_COMPLEX | REACTOME_CELL_CYCLE | REACTOME_ORC1_REMOVAL_FROM_CHROMATIN | REACTOME_CELL_CYCLE_MITOTIC | REACTOME_CELL_CYCLE_CHECKPOINTS | REACTOME_M_G1_TRANSITION | REACTOME_G1_S_TRANSITION | REACTOME_SYNTHESIS_OF_DNA | REACTOME_MITOTIC_G1_G1_S_PHASES | REACTOME_MITOTIC_M_M_G1_PHASES | REACTOME_ASSEMBLY_OF_THE_PRE_RE…	N2+	2 Gy	model 1
EIF1	0.0798061	8.51218	2.15597e-07	1.85458e-06	eukaryotic translation initiation factor 1	HALLMARK_TNFA_SIGNALING_VIA_NFKB	N2+	2 Gy	model 1
DCK	-0.138651	3.56888	2.15672e-07	1.85458e-06	deoxycytidine kinase	KEGG_PURINE_METABOLISM | KEGG_PYRIMIDINE_METABOLISM | REACTOME_METABOLISM_OF_NUCLEOTIDES | REACTOME_PURINE_SALVAGE | REACTOME_PURINE_METABOLISM | REACTOME_PYRIMIDINE_METABOLISM | HALLMARK_E2F_TARGETS	N2+	2 Gy	model 1
CDK5R1	-0.353923	-0.123914	2.17935e-07	1.87295e-06	cyclin dependent kinase 5 regulatory subunit 1	KEGG_ALZHEIMERS_DISEASE | REACTOME_DEVELOPMENTAL_BIOLOGY | REACTOME_AXON_GUIDANCE | REACTOME_CRMPS_IN_SEMA3A_SIGNALING | REACTOME_SEMAPHORIN_INTERACTIONS | HALLMARK_HEDGEHOG_SIGNALING | HALLMARK_COMPLEMENT | HALLMARK_P53_PATHWAY	N2+	2 Gy	model 1
SPINDOC	-0.116738	3.89696	2.1888e-07	1.87931e-06	spindlin interactor and repressor of chromatin binding	NA	N2+	2 Gy	model 1
WAPL	-0.0830741	5.68083	2.1893e-07	1.87931e-06	WAPL cohesin release factor	NA	N2+	2 Gy	model 1
MICA	0.158383	4.24785	2.19301e-07	1.88139e-06	MHC class I polypeptide-related sequence A	KEGG_NATURAL_KILLER_CELL_MEDIATED_CYTOTOXICITY	N2+	2 Gy	model 1
WSB1	-0.259018	4.19425	2.20481e-07	1.89042e-06	WD repeat and SOCS box containing 1	REACTOME_IMMUNE_SYSTEM | REACTOME_ADAPTIVE_IMMUNE_SYSTEM | REACTOME_CLASS_I_MHC_MEDIATED_ANTIGEN_PROCESSING_PRESENTATION | REACTOME_ANTIGEN_PROCESSING_UBIQUITINATION_PROTEASOME_DEGRADATION | HALLMARK_HYPOXIA	N2+	2 Gy	model 1
TRPS1	-0.168929	5.89057	2.20901e-07	1.89292e-06	transcriptional repressor GATA binding 1	NA	N2+	2 Gy	model 1
GMPS	-0.0684272	6.44343	2.23224e-07	1.91172e-06	guanine monophosphate synthase	KEGG_PURINE_METABOLISM | KEGG_DRUG_METABOLISM_OTHER_ENZYMES | REACTOME_METABOLISM_OF_NUCLEOTIDES | REACTOME_PURINE_RIBONUCLEOSIDE_MONOPHOSPHATE_BIOSYNTHESIS | REACTOME_PURINE_METABOLISM | HALLMARK_MTORC1_SIGNALING | HALLMARK_HEME_METABOLISM	N2+	2 Gy	model 1
MUS81	-0.123569	3.69263	2.25359e-07	1.92889e-06	MUS81 structure-specific endonuclease subunit	KEGG_HOMOLOGOUS_RECOMBINATION	N2+	2 Gy	model 1
ARID5B	0.143637	7.4125	2.26298e-07	1.9358e-06	AT-rich interaction domain 5B	HALLMARK_ANDROGEN_RESPONSE | HALLMARK_INTERFERON_GAMMA_RESPONSE	N2+	2 Gy	model 1
TRIM8	-0.109613	6.89443	2.27447e-07	1.9445e-06	tripartite motif containing 8	NA	N2+	2 Gy	model 1
GREB1	0.588279	-1.38547	2.31108e-07	1.97465e-06	growth regulating estrogen receptor binding 1	HALLMARK_ESTROGEN_RESPONSE_EARLY	N2+	2 Gy	model 1
GRWD1	-0.105418	5.27447	2.31355e-07	1.97562e-06	glutamate rich WD repeat containing 1	HALLMARK_MYC_TARGETS_V2	N2+	2 Gy	model 1
SNAPC2	-0.112485	5.07109	2.32434e-07	1.98369e-06	small nuclear RNA activating complex polypeptide 2	REACTOME_RNA_POL_III_TRANSCRIPTION | REACTOME_TRANSCRIPTION | REACTOME_RNA_POL_I_RNA_POL_III_AND_MITOCHONDRIAL_TRANSCRIPTION | REACTOME_RNA_POL_III_TRANSCRIPTION_INITIATION_FROM_TYPE_3_PROMOTER	N2+	2 Gy	model 1
SOCS4	0.103878	4.62101	2.32602e-07	1.98395e-06	suppressor of cytokine signaling 4	KEGG_JAK_STAT_SIGNALING_PATHWAY | KEGG_INSULIN_SIGNALING_PATHWAY | KEGG_TYPE_II_DIABETES_MELLITUS	N2+	2 Gy	model 1
LINC01204	-0.421256	-0.55434	2.32734e-07	1.98395e-06	long intergenic non-protein coding RNA 1204	NA	N2+	2 Gy	model 1
UBN1	-0.073959	6.2625	2.33896e-07	1.9927e-06	ubinuclein 1	NA	N2+	2 Gy	model 1
FADS1	0.261267	8.65769	2.35868e-07	2.00835e-06	fatty acid desaturase 1	KEGG_BIOSYNTHESIS_OF_UNSATURATED_FATTY_ACIDS | REACTOME_PPARA_ACTIVATES_GENE_EXPRESSION | REACTOME_ALPHA_LINOLENIC_ACID_ALA_METABOLISM | REACTOME_METABOLISM_OF_LIPIDS_AND_LIPOPROTEINS | REACTOME_FATTY_ACID_TRIACYLGLYCEROL_AND_KETONE_BODY_METABOLISM | HALLMARK_ANDROGEN_RESPONSE | HALLMARK_MTORC1_SIGNALING | HALLMARK_BILE_ACID_METABOLISM | HALLMARK_PEROXISOME	N2+	2 Gy	model 1
SCAF11	-0.106472	6.59239	2.37846e-07	2.02402e-06	SR-related CTD associated factor 11	NA	N2+	2 Gy	model 1
RTL6	-0.0747506	6.44479	2.42373e-07	2.06136e-06	retrotransposon Gag like 6	NA	N2+	2 Gy	model 1
LINC00324	0.468742	-0.62728	2.44065e-07	2.07455e-06	long intergenic non-protein coding RNA 324	NA	N2+	2 Gy	model 1
HCFC1	-0.0949904	6.51419	2.44379e-07	2.07602e-06	host cell factor C1	NA	N2+	2 Gy	model 1
KLHL9	-0.080353	6.23509	2.45341e-07	2.083e-06	kelch like family member 9	KEGG_UBIQUITIN_MEDIATED_PROTEOLYSIS | REACTOME_IMMUNE_SYSTEM | REACTOME_ADAPTIVE_IMMUNE_SYSTEM | REACTOME_CLASS_I_MHC_MEDIATED_ANTIGEN_PROCESSING_PRESENTATION | REACTOME_ANTIGEN_PROCESSING_UBIQUITINATION_PROTEASOME_DEGRADATION	N2+	2 Gy	model 1
INAFM2	0.219413	1.51788	2.45552e-07	2.08359e-06	InaF motif containing 2	NA	N2+	2 Gy	model 1
CCDC91	-0.108268	4.04404	2.54012e-07	2.15414e-06	coiled-coil domain containing 91	NA	N2+	2 Gy	model 1
CERK	-0.0669348	6.14725	2.55266e-07	2.16353e-06	ceramide kinase	KEGG_SPHINGOLIPID_METABOLISM | REACTOME_GLYCOSPHINGOLIPID_METABOLISM | REACTOME_PHOSPHOLIPID_METABOLISM | REACTOME_SPHINGOLIPID_METABOLISM | REACTOME_METABOLISM_OF_LIPIDS_AND_LIPOPROTEINS	N2+	2 Gy	model 1
CIP2A	-0.228184	2.55641	2.55616e-07	2.16525e-06	cell proliferation regulating inhibitor of protein phosphatase 2A	NA	N2+	2 Gy	model 1
NFKBIA	0.140893	4.55562	2.5593e-07	2.16667e-06	NFKB inhibitor alpha	KEGG_CHEMOKINE_SIGNALING_PATHWAY | KEGG_APOPTOSIS | KEGG_TOLL_LIKE_RECEPTOR_SIGNALING_PATHWAY | KEGG_NOD_LIKE_RECEPTOR_SIGNALING_PATHWAY | KEGG_RIG_I_LIKE_RECEPTOR_SIGNALING_PATHWAY | KEGG_CYTOSOLIC_DNA_SENSING_PATHWAY | KEGG_T_CELL_RECEPTOR_SIGNALING_PATHWAY | KEGG_B_CELL_RECEPTOR_SIGNALING_PATHWAY | KEGG_NEUROTROPHIN_SIGNALING_PATHWAY | KEGG_ADIPOCYTOKINE_SIGNALING_PATHWAY | KEGG_EPITHELIAL_CEL…	N2+	2 Gy	model 1
PDSS2	-0.107383	3.80886	2.5859e-07	2.18794e-06	decaprenyl diphosphate synthase subunit 2	KEGG_TERPENOID_BACKBONE_BIOSYNTHESIS	N2+	2 Gy	model 1
CSE1L	0.0778441	6.59152	2.59247e-07	2.19224e-06	chromosome segregation 1 like	HALLMARK_E2F_TARGETS	N2+	2 Gy	model 1
PQLC2	-0.116689	4.30219	2.61132e-07	2.20691e-06	PQ loop repeat containing 2	NA	N2+	2 Gy	model 1
TBC1D2	0.273287	4.75	2.62527e-07	2.21743e-06	TBC1 domain family member 2	NA	N2+	2 Gy	model 1
LRSAM1	-0.104809	3.9794	2.66194e-07	2.24712e-06	leucine rich repeat and sterile alpha motif containing 1	REACTOME_IMMUNE_SYSTEM | REACTOME_ADAPTIVE_IMMUNE_SYSTEM | REACTOME_CLASS_I_MHC_MEDIATED_ANTIGEN_PROCESSING_PRESENTATION | REACTOME_ANTIGEN_PROCESSING_UBIQUITINATION_PROTEASOME_DEGRADATION	N2+	2 Gy	model 1
DLST	-0.0681039	6.77242	2.66463e-07	2.2481e-06	dihydrolipoamide S-succinyltransferase	KEGG_CITRATE_CYCLE_TCA_CYCLE | KEGG_LYSINE_DEGRADATION | REACTOME_PYRUVATE_METABOLISM_AND_CITRIC_ACID_TCA_CYCLE | REACTOME_TCA_CYCLE_AND_RESPIRATORY_ELECTRON_TRANSPORT | REACTOME_METABOLISM_OF_AMINO_ACIDS_AND_DERIVATIVES | REACTOME_CITRIC_ACID_CYCLE_TCA_CYCLE | HALLMARK_FATTY_ACID_METABOLISM | HALLMARK_OXIDATIVE_PHOSPHORYLATION	N2+	2 Gy	model 1
SLC7A11	-0.224806	4.7404	2.76942e-07	2.33517e-06	solute carrier family 7 member 11	REACTOME_CELL_SURFACE_INTERACTIONS_AT_THE_VASCULAR_WALL | REACTOME_BASIGIN_INTERACTIONS | REACTOME_AMINO_ACID_TRANSPORT_ACROSS_THE_PLASMA_MEMBRANE | REACTOME_TRANSMEMBRANE_TRANSPORT_OF_SMALL_MOLECULES | REACTOME_SLC_MEDIATED_TRANSMEMBRANE_TRANSPORT | REACTOME_TRANSPORT_OF_INORGANIC_CATIONS_ANIONS_AND_AMINO_ACIDS_OLIGOPEPTIDES | REACTOME_AMINO_ACID_AND_OLIGOPEPTIDE_SLC_TRANSPORTERS | REACTOME_HEMO…	N2+	2 Gy	model 1
RRP1	-0.135534	5.02325	2.77773e-07	2.33957e-06	ribosomal RNA processing 1	NA	N2+	2 Gy	model 1
PXK	-0.131202	6.17449	2.77781e-07	2.33957e-06	PX domain containing serine/threonine kinase like	NA	N2+	2 Gy	model 1
CEMIP	-0.250562	9.91974	2.80936e-07	2.3648e-06	cell migration inducing hyaluronidase 1	NA	N2+	2 Gy	model 1
VIPAS39	0.100404	4.76909	2.84148e-07	2.39034e-06	VPS33B interacting protein, apical-basolateral polarity regulator, spe-39 homolog	NA	N2+	2 Gy	model 1
MFSD11	-0.0919016	3.91314	2.84294e-07	2.39034e-06	major facilitator superfamily domain containing 11	NA	N2+	2 Gy	model 1
ZNF638	-0.0965772	5.99601	2.86162e-07	2.40467e-06	zinc finger protein 638	NA	N2+	2 Gy	model 1
PPP2R3A	-0.0982342	5.40768	2.93227e-07	2.46264e-06	protein phosphatase 2 regulatory subunit B''alpha	NA	N2+	2 Gy	model 1
PPP1CC	0.0630614	6.83611	2.94929e-07	2.47553e-06	protein phosphatase 1 catalytic subunit gamma	KEGG_OOCYTE_MEIOSIS | KEGG_VASCULAR_SMOOTH_MUSCLE_CONTRACTION | KEGG_FOCAL_ADHESION | KEGG_LONG_TERM_POTENTIATION | KEGG_REGULATION_OF_ACTIN_CYTOSKELETON | KEGG_INSULIN_SIGNALING_PATHWAY | REACTOME_CELL_CYCLE | REACTOME_DOWNREGULATION_OF_TGF_BETA_RECEPTOR_SIGNALING | REACTOME_TGF_BETA_RECEPTOR_SIGNALING_ACTIVATES_SMADS | REACTOME_CELL_CYCLE_MITOTIC | REACTOME_MITOTIC_M_M_G1_PHASES | REACTOME_META…	N2+	2 Gy	model 1
MSC	-0.180616	4.62225	2.9714e-07	2.49266e-06	musculin	HALLMARK_TNFA_SIGNALING_VIA_NFKB	N2+	2 Gy	model 1
CEP170	-0.121283	5.40699	2.97926e-07	2.49784e-06	centrosomal protein 170	NA	N2+	2 Gy	model 1
ZNF318	-0.0974673	5.27732	2.98702e-07	2.50292e-06	zinc finger protein 318	NA	N2+	2 Gy	model 1
PNPO	0.128969	3.07433	3.00215e-07	2.51417e-06	pyridoxamine 5'-phosphate oxidase	REACTOME_METABOLISM_OF_VITAMINS_AND_COFACTORS	N2+	2 Gy	model 1
AGTPBP1	-0.127589	3.327	3.02488e-07	2.53177e-06	ATP/GTP binding protein 1	NA	N2+	2 Gy	model 1
EHBP1L1	-0.0955519	6.48347	3.03056e-07	2.53509e-06	EH domain binding protein 1 like 1	NA	N2+	2 Gy	model 1
LRFN4	-0.118519	4.40917	3.03712e-07	2.53913e-06	leucine rich repeat and fibronectin type III domain containing 4	NA	N2+	2 Gy	model 1
ZNF225	-0.12245	3.12902	3.05817e-07	2.55529e-06	zinc finger protein 225	REACTOME_GENERIC_TRANSCRIPTION_PATHWAY	N2+	2 Gy	model 1
TTK	-0.350768	2.06603	3.06488e-07	2.55944e-06	TTK protein kinase	KEGG_CELL_CYCLE | HALLMARK_MITOTIC_SPINDLE | HALLMARK_G2M_CHECKPOINT | HALLMARK_SPERMATOGENESIS	N2+	2 Gy	model 1
XXYLT1	0.0956787	5.23055	3.07241e-07	2.56428e-06	xyloside xylosyltransferase 1	NA	N2+	2 Gy	model 1
TIAM1	0.227615	3.15362	3.22208e-07	2.68768e-06	T cell lymphoma invasion and metastasis 1	KEGG_CHEMOKINE_SIGNALING_PATHWAY | KEGG_REGULATION_OF_ACTIN_CYTOSKELETON | REACTOME_SIGNALING_BY_RHO_GTPASES | REACTOME_SIGNALLING_BY_NGF | REACTOME_NRAGE_SIGNALS_DEATH_THROUGH_JNK | REACTOME_CELL_DEATH_SIGNALLING_VIA_NRAGE_NRIF_AND_NADE | REACTOME_P75_NTR_RECEPTOR_MEDIATED_SIGNALLING | REACTOME_SIGNALING_BY_GPCR | REACTOME_G_ALPHA1213_SIGNALLING_EVENTS | REACTOME_GPCR_DOWNSTREAM_SIGNALING | HALL…	N2+	2 Gy	model 1
BRIX1	-0.115914	3.7175	3.24301e-07	2.70361e-06	biogenesis of ribosomes BRX1	NA	N2+	2 Gy	model 1
ANKRD40	-0.100718	5.39155	3.31327e-07	2.76062e-06	ankyrin repeat domain 40	NA	N2+	2 Gy	model 1
UBE2Z	-0.0467553	6.85321	3.31561e-07	2.76101e-06	ubiquitin conjugating enzyme E2 Z	KEGG_UBIQUITIN_MEDIATED_PROTEOLYSIS | REACTOME_IMMUNE_SYSTEM | REACTOME_ADAPTIVE_IMMUNE_SYSTEM | REACTOME_CLASS_I_MHC_MEDIATED_ANTIGEN_PROCESSING_PRESENTATION | REACTOME_ANTIGEN_PROCESSING_UBIQUITINATION_PROTEASOME_DEGRADATION	N2+	2 Gy	model 1
WASF3	-0.0973264	5.85821	3.32068e-07	2.76368e-06	WASP family member 3	KEGG_ADHERENS_JUNCTION | KEGG_FC_GAMMA_R_MEDIATED_PHAGOCYTOSIS	N2+	2 Gy	model 1
WIPI2	0.0542336	6.35828	3.32875e-07	2.76883e-06	WD repeat domain, phosphoinositide interacting 2	NA	N2+	2 Gy	model 1
ADRA2A	-0.300886	5.03941	3.35119e-07	2.78464e-06	adrenoceptor alpha 2A	KEGG_NEUROACTIVE_LIGAND_RECEPTOR_INTERACTION | REACTOME_SIGNALING_BY_GPCR | REACTOME_CLASS_A1_RHODOPSIN_LIKE_RECEPTORS | REACTOME_INTEGRATION_OF_ENERGY_METABOLISM | REACTOME_AMINE_LIGAND_BINDING_RECEPTORS | REACTOME_REGULATION_OF_INSULIN_SECRETION | REACTOME_INHIBITION_OF_INSULIN_SECRETION_BY_ADRENALINE_NORADRENALINE | REACTOME_GPCR_DOWNSTREAM_SIGNALING | REACTOME_G_ALPHA_I_SIGNALLING_EVENTS | RE…	N2+	2 Gy	model 1
EMC7	0.0718532	5.8138	3.35154e-07	2.78464e-06	ER membrane protein complex subunit 7	NA	N2+	2 Gy	model 1
LAP3	0.0860664	5.84448	3.35618e-07	2.78693e-06	leucine aminopeptidase 3	KEGG_ARGININE_AND_PROLINE_METABOLISM | KEGG_GLUTATHIONE_METABOLISM | HALLMARK_INTERFERON_ALPHA_RESPONSE | HALLMARK_INTERFERON_GAMMA_RESPONSE | HALLMARK_COMPLEMENT	N2+	2 Gy	model 1
ZDHHC9	0.0707091	6.85813	3.40076e-07	2.82237e-06	zinc finger DHHC-type containing 9	NA	N2+	2 Gy	model 1
N4BP2L1	0.216517	2.50546	3.43543e-07	2.84953e-06	NEDD4 binding protein 2 like 1	NA	N2+	2 Gy	model 1
TMBIM1	0.097521	7.92435	3.43765e-07	2.84977e-06	transmembrane BAX inhibitor motif containing 1	NA	N2+	2 Gy	model 1
SAP18	0.0754781	6.56225	3.46203e-07	2.86837e-06	Sin3A associated protein 18	NA	N2+	2 Gy	model 1
KIF21A	0.292205	0.99077	3.46621e-07	2.87022e-06	kinesin family member 21A	NA	N2+	2 Gy	model 1
FYN	0.108856	7.14559	3.56219e-07	2.94804e-06	FYN proto-oncogene, Src family tyrosine kinase	KEGG_AXON_GUIDANCE | KEGG_FOCAL_ADHESION | KEGG_ADHERENS_JUNCTION | KEGG_NATURAL_KILLER_CELL_MEDIATED_CYTOTOXICITY | KEGG_T_CELL_RECEPTOR_SIGNALING_PATHWAY | KEGG_FC_EPSILON_RI_SIGNALING_PATHWAY | KEGG_PRION_DISEASES | KEGG_PATHOGENIC_ESCHERICHIA_COLI_INFECTION | KEGG_VIRAL_MYOCARDITIS | REACTOME_SIGNALING_BY_SCF_KIT | REACTOME_DEVELOPMENTAL_BIOLOGY | REACTOME_CELL_CELL_COMMUNICATION | REACTOME_R…	N2+	2 Gy	model 1
H3F3B	-0.0778832	7.65122	3.5699e-07	2.95277e-06	H3 histone family member 3B	KEGG_SYSTEMIC_LUPUS_ERYTHEMATOSUS | REACTOME_MEIOSIS | REACTOME_RNA_POL_I_TRANSCRIPTION | REACTOME_TRANSCRIPTION | REACTOME_RNA_POL_I_RNA_POL_III_AND_MITOCHONDRIAL_TRANSCRIPTION | REACTOME_RNA_POL_I_PROMOTER_OPENING | REACTOME_FACTORS_INVOLVED_IN_MEGAKARYOCYTE_DEVELOPMENT_AND_PLATELET_PRODUCTION | REACTOME_MEIOTIC_RECOMBINATION | REACTOME_HEMOSTASIS | REACTOME_AMYLOIDS	N2+	2 Gy	model 1
MACO1	-0.0804531	5.17734	3.62266e-07	2.99365e-06	macoilin 1	NA	N2+	2 Gy	model 1
CDCA2	-0.245288	2.73348	3.62338e-07	2.99365e-06	cell division cycle associated 2	NA	N2+	2 Gy	model 1
ANLN	-0.303675	4.92542	3.65637e-07	3.01922e-06	anillin actin binding protein	HALLMARK_MITOTIC_SPINDLE	N2+	2 Gy	model 1
ZFHX2	0.293404	1.14538	3.7233e-07	3.07276e-06	zinc finger homeobox 2	NA	N2+	2 Gy	model 1
FDXACB1	-0.298429	0.0666181	3.75179e-07	3.09309e-06	ferredoxin-fold anticodon binding domain containing 1	NA	N2+	2 Gy	model 1
PRPF19	0.0626047	6.62224	3.75212e-07	3.09309e-06	pre-mRNA processing factor 19	KEGG_SPLICEOSOME | KEGG_UBIQUITIN_MEDIATED_PROTEOLYSIS	N2+	2 Gy	model 1
C19orf25	0.113718	3.83248	3.83535e-07	3.15993e-06	chromosome 19 open reading frame 25	NA	N2+	2 Gy	model 1
ZC2HC1A	-0.145716	3.25	3.92876e-07	3.23509e-06	zinc finger C2HC-type containing 1A	NA	N2+	2 Gy	model 1
SDCBP2-AS1	-0.248572	0.842009	3.93814e-07	3.241e-06	SDCBP2 antisense RNA 1	NA	N2+	2 Gy	model 1
MTUS1	-0.3482	2.29226	4.02859e-07	3.3136e-06	microtubule associated scaffold protein 1	NA	N2+	2 Gy	model 1
MED14	-0.100316	5.09585	4.03464e-07	3.31672e-06	mediator complex subunit 14	REACTOME_DEVELOPMENTAL_BIOLOGY | REACTOME_PPARA_ACTIVATES_GENE_EXPRESSION | REACTOME_GENERIC_TRANSCRIPTION_PATHWAY | REACTOME_METABOLISM_OF_LIPIDS_AND_LIPOPROTEINS | REACTOME_FATTY_ACID_TRIACYLGLYCEROL_AND_KETONE_BODY_METABOLISM | REACTOME_TRANSCRIPTIONAL_REGULATION_OF_WHITE_ADIPOCYTE_DIFFERENTIATION	N2+	2 Gy	model 1
PBX3	-0.123745	5.26732	4.10254e-07	3.37066e-06	PBX homeobox 3	NA	N2+	2 Gy	model 1
ERI1	-0.0912128	4.83808	4.16656e-07	3.42135e-06	exoribonuclease 1	NA	N2+	2 Gy	model 1
PHIP	0.160492	5.25785	4.21902e-07	3.46251e-06	pleckstrin homology domain interacting protein	NA	N2+	2 Gy	model 1
PRDM8	-0.15368	3.19797	4.22418e-07	3.46481e-06	PR/SET domain 8	NA	N2+	2 Gy	model 1
STX1A	-0.176973	2.12993	4.258e-07	3.49061e-06	syntaxin 1A	KEGG_SNARE_INTERACTIONS_IN_VESICULAR_TRANSPORT | REACTOME_BOTULINUM_NEUROTOXICITY | REACTOME_PROTEOLYTIC_CLEAVAGE_OF_SNARE_COMPLEX_PROTEINS | REACTOME_GLUTAMATE_NEUROTRANSMITTER_RELEASE_CYCLE | REACTOME_TRANSMISSION_ACROSS_CHEMICAL_SYNAPSES | REACTOME_NEURONAL_SYSTEM | REACTOME_NEUROTRANSMITTER_RELEASE_CYCLE | REACTOME_INTEGRATION_OF_ENERGY_METABOLISM | REACTOME_DOPAMINE_NEUROTRANSMITTER_RELEASE_…	N2+	2 Gy	model 1
KIF15	-0.328342	1.65178	4.27231e-07	3.5004e-06	kinesin family member 15	REACTOME_MHC_CLASS_II_ANTIGEN_PRESENTATION | REACTOME_FACTORS_INVOLVED_IN_MEGAKARYOCYTE_DEVELOPMENT_AND_PLATELET_PRODUCTION | REACTOME_KINESINS | REACTOME_HEMOSTASIS | REACTOME_IMMUNE_SYSTEM | REACTOME_ADAPTIVE_IMMUNE_SYSTEM | HALLMARK_MITOTIC_SPINDLE | HALLMARK_G2M_CHECKPOINT	N2+	2 Gy	model 1
NAPEPLD	-0.112688	3.90706	4.2857e-07	3.50942e-06	N-acyl phosphatidylethanolamine phospholipase D	NA	N2+	2 Gy	model 1
LINC02693	-0.101511	4.21451	4.28877e-07	3.50999e-06	long intergenic non-protein coding RNA 2693	NA	N2+	2 Gy	model 1
PPP2R1B	-0.0880592	4.24517	4.37279e-07	3.57677e-06	protein phosphatase 2 scaffold subunit Abeta	KEGG_OOCYTE_MEIOSIS | KEGG_WNT_SIGNALING_PATHWAY | KEGG_TGF_BETA_SIGNALING_PATHWAY | KEGG_TIGHT_JUNCTION | KEGG_LONG_TERM_DEPRESSION | REACTOME_SIGNALING_BY_WNT | REACTOME_SIGNALLING_BY_NGF | REACTOME_CTNNB1_PHOSPHORYLATION_CASCADE | REACTOME_TRIF_MEDIATED_TLR3_SIGNALING | REACTOME_CELL_CYCLE | REACTOME_NGF_SIGNALLING_VIA_TRKA_FROM_THE_PLASMA_MEMBRANE | REACTOME_NUCLEAR_EVENTS_KINASE_AND_TRANSCRI…	N2+	2 Gy	model 1
UBA5	0.0885336	4.76707	4.39874e-07	3.596e-06	ubiquitin like modifier activating enzyme 5	REACTOME_IMMUNE_SYSTEM | REACTOME_ADAPTIVE_IMMUNE_SYSTEM | REACTOME_CLASS_I_MHC_MEDIATED_ANTIGEN_PROCESSING_PRESENTATION | REACTOME_ANTIGEN_PROCESSING_UBIQUITINATION_PROTEASOME_DEGRADATION	N2+	2 Gy	model 1
CUX1	0.0726155	6.7666	4.49553e-07	3.67309e-06	cut like homeobox 1	REACTOME_SIGNALING_BY_FGFR_IN_DISEASE | REACTOME_SIGNALING_BY_FGFR1_MUTANTS | REACTOME_SIGNALING_BY_FGFR1_FUSION_MUTANTS | REACTOME_SIGNALING_BY_FGFR_MUTANTS	N2+	2 Gy	model 1
MID1IP1	-0.114324	5.0002	4.56552e-07	3.72821e-06	MID1 interacting protein 1	HALLMARK_MITOTIC_SPINDLE	N2+	2 Gy	model 1
FZD2	-0.133365	4.81486	4.60091e-07	3.75504e-06	frizzled class receptor 2	KEGG_WNT_SIGNALING_PATHWAY | KEGG_MELANOGENESIS | KEGG_PATHWAYS_IN_CANCER | KEGG_BASAL_CELL_CARCINOMA | REACTOME_SIGNALING_BY_GPCR | REACTOME_CLASS_B_2_SECRETIN_FAMILY_RECEPTORS | REACTOME_GPCR_LIGAND_BINDING | HALLMARK_UV_RESPONSE_DN	N2+	2 Gy	model 1
ZNF333	-0.130621	3.30464	4.61676e-07	3.76589e-06	zinc finger protein 333	REACTOME_GENERIC_TRANSCRIPTION_PATHWAY	N2+	2 Gy	model 1
ZSWIM9	0.131886	3.17809	4.62532e-07	3.77078e-06	zinc finger SWIM-type containing 9	NA	N2+	2 Gy	model 1
MAPKAP1	-0.0560692	6.72653	4.64424e-07	3.78412e-06	MAPK associated protein 1	REACTOME_SIGNALLING_BY_NGF | REACTOME_SIGNALING_BY_SCF_KIT | REACTOME_SIGNALING_BY_ERBB4 | REACTOME_SIGNALING_BY_ERBB2 | REACTOME_SIGNALING_BY_EGFR_IN_CANCER | REACTOME_PI3K_EVENTS_IN_ERBB4_SIGNALING | REACTOME_PI3K_EVENTS_IN_ERBB2_SIGNALING | REACTOME_DOWNSTREAM_SIGNALING_EVENTS_OF_B_CELL_RECEPTOR_BCR | REACTOME_SIGNALING_BY_THE_B_CELL_RECEPTOR_BCR | REACTOME_NGF_SIGNALLING_VIA_TRKA_FROM_THE_PLA…	N2+	2 Gy	model 1
FBXO3	-0.0907999	4.3955	4.6472e-07	3.78444e-06	F-box protein 3	REACTOME_IMMUNE_SYSTEM | REACTOME_ADAPTIVE_IMMUNE_SYSTEM | REACTOME_CLASS_I_MHC_MEDIATED_ANTIGEN_PROCESSING_PRESENTATION | REACTOME_ANTIGEN_PROCESSING_UBIQUITINATION_PROTEASOME_DEGRADATION	N2+	2 Gy	model 1
SPRED3	-0.232334	1.68599	4.71329e-07	3.83539e-06	sprouty related EVH1 domain containing 3	NA	N2+	2 Gy	model 1
PDLIM5	-0.209749	6.02647	4.71496e-07	3.83539e-06	PDZ and LIM domain 5	HALLMARK_TNFA_SIGNALING_VIA_NFKB | HALLMARK_MITOTIC_SPINDLE | HALLMARK_ANDROGEN_RESPONSE | HALLMARK_XENOBIOTIC_METABOLISM | HALLMARK_UV_RESPONSE_DN	N2+	2 Gy	model 1
FSCN1	0.113472	8.6224	4.77692e-07	3.88365e-06	fascin actin-bundling protein 1	HALLMARK_MITOTIC_SPINDLE | HALLMARK_APICAL_JUNCTION	N2+	2 Gy	model 1
PLEKHG3	0.165939	3.34527	4.7805e-07	3.88442e-06	pleckstrin homology and RhoGEF domain containing G3	NA	N2+	2 Gy	model 1
PTPN14	-0.166043	6.83204	4.88648e-07	3.96834e-06	protein tyrosine phosphatase non-receptor type 14	HALLMARK_P53_PATHWAY	N2+	2 Gy	model 1
ZNF75D	-0.156588	2.78843	4.94221e-07	4.0114e-06	zinc finger protein 75D	NA	N2+	2 Gy	model 1
MTF2	-0.127248	3.02106	4.96306e-07	4.02611e-06	metal response element binding transcription factor 2	HALLMARK_G2M_CHECKPOINT	N2+	2 Gy	model 1
NCOA3	-0.123692	5.90286	4.98763e-07	4.04381e-06	nuclear receptor coactivator 3	REACTOME_DEVELOPMENTAL_BIOLOGY | REACTOME_BMAL1_CLOCK_NPAS2_ACTIVATES_CIRCADIAN_EXPRESSION | REACTOME_PPARA_ACTIVATES_GENE_EXPRESSION | REACTOME_RORA_ACTIVATES_CIRCADIAN_EXPRESSION | REACTOME_YAP1_AND_WWTR1_TAZ_STIMULATED_GENE_EXPRESSION | REACTOME_CIRCADIAN_REPRESSION_OF_EXPRESSION_BY_REV_ERBA | REACTOME_GENERIC_TRANSCRIPTION_PATHWAY | REACTOME_METABOLISM_OF_LIPIDS_AND_LIPOPROTEINS | REACTOME_FA…	N2+	2 Gy	model 1
TRIP10	-0.0852219	5.65566	5.06582e-07	4.10495e-06	thyroid hormone receptor interactor 10	KEGG_INSULIN_SIGNALING_PATHWAY | HALLMARK_TNFA_SIGNALING_VIA_NFKB	N2+	2 Gy	model 1
TMEM19	-0.0861434	4.54784	5.07837e-07	4.11286e-06	transmembrane protein 19	NA	N2+	2 Gy	model 1
EIF1AY	0.156708	-0.861725	5.15343e-07	4.17137e-06	eukaryotic translation initiation factor 1A Y-linked	NA	N2+	2 Gy	model 1
UBALD2	0.142626	3.64535	5.18314e-07	4.19312e-06	UBA like domain containing 2	NA	N2+	2 Gy	model 1
SF3B1	0.0863388	7.88116	5.19995e-07	4.20441e-06	splicing factor 3b subunit 1	KEGG_SPLICEOSOME | REACTOME_PROCESSING_OF_CAPPED_INTRON_CONTAINING_PRE_MRNA | REACTOME_MRNA_PROCESSING | REACTOME_MRNA_SPLICING | REACTOME_MRNA_SPLICING_MINOR_PATHWAY	N2+	2 Gy	model 1
LASP1	-0.0809316	8.77352	5.20673e-07	4.20759e-06	LIM and SH3 protein 1	NA	N2+	2 Gy	model 1
IBA57	0.137623	2.55682	5.2652e-07	4.2525e-06	iron-sulfur cluster assembly factor IBA57	NA	N2+	2 Gy	model 1
CCT6A	0.0592171	7.4818	5.36475e-07	4.33054e-06	chaperonin containing TCP1 subunit 6A	REACTOME_ASSOCIATION_OF_TRIC_CCT_WITH_TARGET_PROTEINS_DURING_BIOSYNTHESIS | REACTOME_PREFOLDIN_MEDIATED_TRANSFER_OF_SUBSTRATE_TO_CCT_TRIC | REACTOME_PROTEIN_FOLDING | REACTOME_FORMATION_OF_TUBULIN_FOLDING_INTERMEDIATES_BY_CCT_TRIC | REACTOME_METABOLISM_OF_PROTEINS | HALLMARK_MTORC1_SIGNALING	N2+	2 Gy	model 1
ZNF468	0.147837	2.94227	5.37249e-07	4.33442e-06	zinc finger protein 468	REACTOME_GENERIC_TRANSCRIPTION_PATHWAY	N2+	2 Gy	model 1
RNASEH1	-0.110946	3.90769	5.39124e-07	4.34717e-06	ribonuclease H1	KEGG_DNA_REPLICATION	N2+	2 Gy	model 1
SRPRB	0.0804255	6.32384	5.41364e-07	4.36284e-06	SRP receptor subunit beta	KEGG_PROTEIN_EXPORT | REACTOME_TRANSLATION | REACTOME_SRP_DEPENDENT_COTRANSLATIONAL_PROTEIN_TARGETING_TO_MEMBRANE | REACTOME_DIABETES_PATHWAYS | REACTOME_METABOLISM_OF_PROTEINS | REACTOME_ACTIVATION_OF_CHAPERONE_GENES_BY_XBP1S | REACTOME_UNFOLDED_PROTEIN_RESPONSE | HALLMARK_UNFOLDED_PROTEIN_RESPONSE | HALLMARK_PANCREAS_BETA_CELLS	N2+	2 Gy	model 1
WDR55	0.0986207	4.47475	5.42711e-07	4.37131e-06	WD repeat domain 55	NA	N2+	2 Gy	model 1
CFAP97	-0.0996412	5.93664	5.58218e-07	4.49376e-06	cilia and flagella associated protein 97	NA	N2+	2 Gy	model 1
ODF3L1	0.792076	-2.98744	5.58809e-07	4.49607e-06	outer dense fiber of sperm tails 3 like 1	NA	N2+	2 Gy	model 1
WDCP	-0.111744	3.22401	5.62561e-07	4.52379e-06	WD repeat and coiled coil containing	NA	N2+	2 Gy	model 1
CYBC1	-0.084794	5.52156	5.64108e-07	4.53376e-06	cytochrome b-245 chaperone 1	NA	N2+	2 Gy	model 1
PUF60	-0.0919429	6.77377	5.65069e-07	4.53901e-06	poly(U) binding splicing factor 60	KEGG_SPLICEOSOME	N2+	2 Gy	model 1
PAFAH1B2	-0.0894297	6.32567	5.65411e-07	4.53928e-06	platelet activating factor acetylhydrolase 1b catalytic subunit 2	KEGG_ETHER_LIPID_METABOLISM	N2+	2 Gy	model 1
RNPEP	0.0795831	6.15227	5.7287e-07	4.59667e-06	arginyl aminopeptidase	NA	N2+	2 Gy	model 1
PEX11B	-0.0810555	4.46694	5.83972e-07	4.6832e-06	peroxisomal biogenesis factor 11 beta	KEGG_PEROXISOME | HALLMARK_PEROXISOME	N2+	2 Gy	model 1
SLX4	-0.1397	3.04369	5.88663e-07	4.71592e-06	SLX4 structure-specific endonuclease subunit	NA	N2+	2 Gy	model 1
RAP2C-AS1	-0.277437	0.562516	5.88691e-07	4.71592e-06	RAP2C antisense RNA 1	NA	N2+	2 Gy	model 1
RFX5	-0.106692	3.88913	5.96604e-07	4.77672e-06	regulatory factor X5	KEGG_ANTIGEN_PROCESSING_AND_PRESENTATION | KEGG_PRIMARY_IMMUNODEFICIENCY	N2+	2 Gy	model 1
PRIM2	-0.160254	3.36261	6.16235e-07	4.93121e-06	DNA primase subunit 2	KEGG_PURINE_METABOLISM | KEGG_PYRIMIDINE_METABOLISM | KEGG_DNA_REPLICATION | REACTOME_ACTIVATION_OF_THE_PRE_REPLICATIVE_COMPLEX | REACTOME_CELL_CYCLE | REACTOME_PROCESSIVE_SYNTHESIS_ON_THE_LAGGING_STRAND | REACTOME_CELL_CYCLE_MITOTIC | REACTOME_M_G1_TRANSITION | REACTOME_G1_S_TRANSITION | REACTOME_POL_SWITCHING | REACTOME_SYNTHESIS_OF_DNA | REACTOME_MITOTIC_G1_G1_S_PHASES | REACTOME_MITOTIC_M_M_G…	N2+	2 Gy	model 1
PRPF4B	-0.0851582	5.90782	6.21478e-07	4.97047e-06	pre-mRNA processing factor 4B	HALLMARK_G2M_CHECKPOINT	N2+	2 Gy	model 1
TBC1D10A	-0.158082	2.71488	6.22977e-07	4.97977e-06	TBC1 domain family member 10A	NA	N2+	2 Gy	model 1
ATF1	-0.0938718	4.76354	6.26196e-07	5.00103e-06	activating transcription factor 1	REACTOME_SIGNALLING_BY_NGF | REACTOME_TRIF_MEDIATED_TLR3_SIGNALING | REACTOME_NGF_SIGNALLING_VIA_TRKA_FROM_THE_PLASMA_MEMBRANE | REACTOME_NUCLEAR_EVENTS_KINASE_AND_TRANSCRIPTION_FACTOR_ACTIVATION | REACTOME_MAP_KINASE_ACTIVATION_IN_TLR_CASCADE | REACTOME_MAPK_TARGETS_NUCLEAR_EVENTS_MEDIATED_BY_MAP_KINASES | REACTOME_TRAF6_MEDIATED_INDUCTION_OF_NFKB_AND_MAP_KINASES_UPON_TLR7_8_OR_9_ACTIVATION | RE…	N2+	2 Gy	model 1
MCM6	-0.0950114	5.74455	6.26315e-07	5.00103e-06	minichromosome maintenance complex component 6	KEGG_DNA_REPLICATION | KEGG_CELL_CYCLE | REACTOME_ACTIVATION_OF_THE_PRE_REPLICATIVE_COMPLEX | REACTOME_CELL_CYCLE | REACTOME_ORC1_REMOVAL_FROM_CHROMATIN | REACTOME_CELL_CYCLE_MITOTIC | REACTOME_CELL_CYCLE_CHECKPOINTS | REACTOME_M_G1_TRANSITION | REACTOME_G1_S_TRANSITION | REACTOME_SYNTHESIS_OF_DNA | REACTOME_MITOTIC_G1_G1_S_PHASES | REACTOME_MITOTIC_M_M_G1_PHASES | REACTOME_ASSEMBLY_OF_THE_PRE_RE…	N2+	2 Gy	model 1
SNHG16	0.103133	3.93011	6.31267e-07	5.03785e-06	small nucleolar RNA host gene 16	NA	N2+	2 Gy	model 1
B3GNT2	-0.137957	3.27311	6.33981e-07	5.05677e-06	UDP-GlcNAc:betaGal beta-1,3-N-acetylglucosaminyltransferase 2	KEGG_GLYCOSAMINOGLYCAN_BIOSYNTHESIS_KERATAN_SULFATE | KEGG_GLYCOSPHINGOLIPID_BIOSYNTHESIS_LACTO_AND_NEOLACTO_SERIES | REACTOME_O_LINKED_GLYCOSYLATION_OF_MUCINS | REACTOME_KERATAN_SULFATE_BIOSYNTHESIS | REACTOME_KERATAN_SULFATE_KERATIN_METABOLISM | REACTOME_GLYCOSAMINOGLYCAN_METABOLISM | REACTOME_METABOLISM_OF_PROTEINS | REACTOME_POST_TRANSLATIONAL_PROTEIN_MODIFICATION | REACTOME_METABOLISM_OF_CAR…	N2+	2 Gy	model 1
WBP4	-0.112655	3.45375	6.36961e-07	5.07779e-06	WW domain binding protein 4	NA	N2+	2 Gy	model 1
CDC42SE1	0.101463	4.78785	6.61824e-07	5.27315e-06	CDC42 small effector 1	NA	N2+	2 Gy	model 1
BICD2	0.0688485	5.9132	6.6375e-07	5.28564e-06	BICD cargo adaptor 2	NA	N2+	2 Gy	model 1
SLC25A5	0.078648	6.65783	6.78948e-07	5.40375e-06	solute carrier family 25 member 5	KEGG_CALCIUM_SIGNALING_PATHWAY | KEGG_PARKINSONS_DISEASE | KEGG_HUNTINGTONS_DISEASE | REACTOME_INTEGRATION_OF_ENERGY_METABOLISM | REACTOME_REGULATION_OF_INSULIN_SECRETION | REACTOME_HIV_INFECTION | REACTOME_HOST_INTERACTIONS_OF_HIV_FACTORS | REACTOME_INTERACTIONS_OF_VPR_WITH_HOST_CELLULAR_PROTEINS | HALLMARK_OXIDATIVE_PHOSPHORYLATION	N2+	2 Gy	model 1
CALCOCO1	-0.0937916	6.54461	6.82271e-07	5.42727e-06	calcium binding and coiled-coil domain 1	NA	N2+	2 Gy	model 1
CEP128	-0.282119	0.873912	6.87101e-07	5.46275e-06	centrosomal protein 128	NA	N2+	2 Gy	model 1
TRIB1	0.239073	3.07924	6.91904e-07	5.49798e-06	tribbles pseudokinase 1	HALLMARK_TNFA_SIGNALING_VIA_NFKB | HALLMARK_KRAS_SIGNALING_UP	N2+	2 Gy	model 1
NT5DC1	0.147979	3.24507	6.92625e-07	5.50074e-06	5'-nucleotidase domain containing 1	NA	N2+	2 Gy	model 1
CSNK2B	0.107443	4.19469	6.93226e-07	5.50255e-06	casein kinase 2 beta	KEGG_WNT_SIGNALING_PATHWAY | KEGG_ADHERENS_JUNCTION | KEGG_TIGHT_JUNCTION | REACTOME_DEVELOPMENTAL_BIOLOGY | REACTOME_AXON_GUIDANCE | REACTOME_L1CAM_INTERACTIONS | REACTOME_SIGNAL_TRANSDUCTION_BY_L1 | HALLMARK_PI3K_AKT_MTOR_SIGNALING	N2+	2 Gy	model 1
ITPRIPL1	-0.392922	-0.140416	6.95986e-07	5.52149e-06	ITPRIP like 1	NA	N2+	2 Gy	model 1
DIS3L	-0.0878607	4.78959	7.01612e-07	5.56207e-06	DIS3 like exosome 3'-5' exoribonuclease	NA	N2+	2 Gy	model 1
CCSAP	-0.145176	3.18762	7.02214e-07	5.56207e-06	centriole, cilia and spindle associated protein	NA	N2+	2 Gy	model 1
YY1AP1	-0.0792386	4.50634	7.02232e-07	5.56207e-06	YY1 associated protein 1	NA	N2+	2 Gy	model 1
JHY	-0.192327	2.18348	7.09436e-07	5.61612e-06	junctional cadherin complex regulator	NA	N2+	2 Gy	model 1
CDC25C	-0.42973	-0.151982	7.11308e-07	5.62791e-06	cell division cycle 25C	KEGG_CELL_CYCLE | KEGG_OOCYTE_MEIOSIS | KEGG_PROGESTERONE_MEDIATED_OOCYTE_MATURATION | REACTOME_CELL_CYCLE | REACTOME_CELL_CYCLE_MITOTIC | REACTOME_CELL_CYCLE_CHECKPOINTS | REACTOME_CYCLIN_A_B1_ASSOCIATED_EVENTS_DURING_G2_M_TRANSITION | REACTOME_MITOTIC_G2_G2_M_PHASES | REACTOME_ACTIVATION_OF_ATR_IN_RESPONSE_TO_REPLICATION_STRESS | REACTOME_G2_M_CHECKPOINTS | REACTOME_G2_M_DNA_DAMAGE_CHECKPOINT	N2+	2 Gy	model 1
CBARP	-0.196017	2.39701	7.17805e-07	5.67627e-06	CACN subunit beta associated regulatory protein	NA	N2+	2 Gy	model 1
LOC152048	0.1767	1.72197	7.31241e-07	5.77943e-06	uncharacterized FLJ31715	NA	N2+	2 Gy	model 1
HSP90AA1	0.0589504	9.45388	7.31645e-07	5.77952e-06	heat shock protein 90 alpha family class A member 1	KEGG_ANTIGEN_PROCESSING_AND_PRESENTATION | KEGG_NOD_LIKE_RECEPTOR_SIGNALING_PATHWAY | KEGG_PROGESTERONE_MEDIATED_OOCYTE_MATURATION | KEGG_PATHWAYS_IN_CANCER | KEGG_PROSTATE_CANCER | REACTOME_DEVELOPMENTAL_BIOLOGY | REACTOME_TETRAHYDROBIOPTERIN_BH4_SYNTHESIS_RECYCLING_SALVAGE_AND_REGULATION | REACTOME_CELL_CYCLE | REACTOME_SIGNALING_BY_ERBB2 | REACTOME_SIGNALING_BY_CONSTITUTIVELY_ACTIVE_EGFR | REA…	N2+	2 Gy	model 1
SKP2	-0.144446	3.97124	7.35638e-07	5.80796e-06	S-phase kinase associated protein 2	KEGG_CELL_CYCLE | KEGG_UBIQUITIN_MEDIATED_PROTEOLYSIS | KEGG_PATHWAYS_IN_CANCER | KEGG_SMALL_CELL_LUNG_CANCER | REACTOME_CELL_CYCLE | REACTOME_CELL_CYCLE_MITOTIC | REACTOME_CYCLIN_E_ASSOCIATED_EVENTS_DURING_G1_S_TRANSITION_ | REACTOME_G1_PHASE | REACTOME_G1_S_TRANSITION | REACTOME_MITOTIC_G1_G1_S_PHASES | REACTOME_REGULATION_OF_MITOTIC_CELL_CYCLE | REACTOME_APC_C_CDH1_MEDIATED_DEGRADATION_OF_CDC2…	N2+	2 Gy	model 1
SLC17A5	0.131862	6.17403	7.37181e-07	5.81703e-06	solute carrier family 17 member 5	KEGG_LYSOSOME | REACTOME_TRANSMEMBRANE_TRANSPORT_OF_SMALL_MOLECULES | REACTOME_SLC_MEDIATED_TRANSMEMBRANE_TRANSPORT | REACTOME_TRANSPORT_OF_INORGANIC_CATIONS_ANIONS_AND_AMINO_ACIDS_OLIGOPEPTIDES | REACTOME_AMINO_ACID_AND_OLIGOPEPTIDE_SLC_TRANSPORTERS	N2+	2 Gy	model 1
KAT14	0.10051	4.12397	7.50579e-07	5.91959e-06	lysine acetyltransferase 14	NA	N2+	2 Gy	model 1
C1GALT1	-0.128539	5.46187	7.57315e-07	5.96952e-06	core 1 synthase, glycoprotein-N-acetylgalactosamine 3-beta-galactosyltransferase 1	KEGG_O_GLYCAN_BIOSYNTHESIS | REACTOME_O_LINKED_GLYCOSYLATION_OF_MUCINS | REACTOME_METABOLISM_OF_PROTEINS | REACTOME_POST_TRANSLATIONAL_PROTEIN_MODIFICATION	N2+	2 Gy	model 1
H2AFY2	0.138543	3.56644	7.61802e-07	6.00169e-06	H2A histone family member Y2	KEGG_SYSTEMIC_LUPUS_ERYTHEMATOSUS | HALLMARK_KRAS_SIGNALING_DN	N2+	2 Gy	model 1
ATF7	0.0809543	4.98913	7.69104e-07	6.05598e-06	activating transcription factor 7	NA	N2+	2 Gy	model 1
ELK1	-0.0952368	5.75969	7.83878e-07	6.16902e-06	ETS transcription factor ELK1	KEGG_MAPK_SIGNALING_PATHWAY | KEGG_ERBB_SIGNALING_PATHWAY | KEGG_FOCAL_ADHESION | KEGG_INSULIN_SIGNALING_PATHWAY | KEGG_GNRH_SIGNALING_PATHWAY | KEGG_PRION_DISEASES | KEGG_LEISHMANIA_INFECTION | KEGG_ENDOMETRIAL_CANCER | REACTOME_SIGNALLING_BY_NGF | REACTOME_TRIF_MEDIATED_TLR3_SIGNALING | REACTOME_NGF_SIGNALLING_VIA_TRKA_FROM_THE_PLASMA_MEMBRANE | REACTOME_NUCLEAR_EVENTS_KINASE_AND_TRANSCRIPTION_…	N2+	2 Gy	model 1
NEK6	-0.111163	6.74917	7.84491e-07	6.17055e-06	NIMA related kinase 6	NA	N2+	2 Gy	model 1
SOD1	0.0740901	6.84866	7.85138e-07	6.17235e-06	superoxide dismutase 1	KEGG_PEROXISOME | KEGG_AMYOTROPHIC_LATERAL_SCLEROSIS_ALS | KEGG_HUNTINGTONS_DISEASE | KEGG_PRION_DISEASES | REACTOME_RESPONSE_TO_ELEVATED_PLATELET_CYTOSOLIC_CA2_ | REACTOME_HEMOSTASIS | REACTOME_PLATELET_ACTIVATION_SIGNALING_AND_AGGREGATION | HALLMARK_APOPTOSIS | HALLMARK_ADIPOGENESIS | HALLMARK_PROTEIN_SECRETION | HALLMARK_GLYCOLYSIS | HALLMARK_REACTIVE_OXIGEN_SPECIES_PATHWAY | HALLMARK_BILE_ACI…	N2+	2 Gy	model 1
RPL7L1	0.0532564	5.92429	7.89642e-07	6.20445e-06	ribosomal protein L7 like 1	NA	N2+	2 Gy	model 1
CSRNP3	0.786189	-1.78531	7.9095e-07	6.21142e-06	cysteine and serine rich nuclear protein 3	NA	N2+	2 Gy	model 1
DDX21	-0.134452	6.85586	8.01865e-07	6.29379e-06	DExD-box helicase 21	HALLMARK_MYC_TARGETS_V1 | HALLMARK_UV_RESPONSE_UP	N2+	2 Gy	model 1
FAM200A	0.116707	3.0205	8.14876e-07	6.39251e-06	family with sequence similarity 200 member A	NA	N2+	2 Gy	model 1
TRIM16	-0.147336	2.69687	8.16926e-07	6.40519e-06	tripartite motif containing 16	NA	N2+	2 Gy	model 1
TLE4	0.154577	3.49206	8.18353e-07	6.41296e-06	TLE family member 4, transcriptional corepressor	REACTOME_NOTCH1_INTRACELLULAR_DOMAIN_REGULATES_TRANSCRIPTION | REACTOME_SIGNALING_BY_NOTCH1 | REACTOME_SIGNALING_BY_NOTCH | HALLMARK_SPERMATOGENESIS	N2+	2 Gy	model 1
TNRC18	0.0969165	7.37336	8.26737e-07	6.47523e-06	trinucleotide repeat containing 18	NA	N2+	2 Gy	model 1
ORAI1	-0.118125	4.42533	8.28029e-07	6.48191e-06	ORAI calcium release-activated calcium modulator 1	REACTOME_ANTIGEN_ACTIVATES_B_CELL_RECEPTOR_LEADING_TO_GENERATION_OF_SECOND_MESSENGERS | REACTOME_SIGNALING_BY_THE_B_CELL_RECEPTOR_BCR | REACTOME_ELEVATION_OF_CYTOSOLIC_CA2_LEVELS | REACTOME_PLATELET_HOMEOSTASIS | REACTOME_PLATELET_CALCIUM_HOMEOSTASIS | REACTOME_HEMOSTASIS | REACTOME_IMMUNE_SYSTEM | REACTOME_ADAPTIVE_IMMUNE_SYSTEM	N2+	2 Gy	model 1
WDR59	0.104187	3.98315	8.37072e-07	6.54922e-06	WD repeat domain 59	NA	N2+	2 Gy	model 1
TMEM179B	0.092105	4.46804	8.53151e-07	6.67148e-06	transmembrane protein 179B	NA	N2+	2 Gy	model 1
FERMT1	0.235066	2.13543	8.54774e-07	6.68063e-06	fermitin family member 1	NA	N2+	2 Gy	model 1
BRCA1	-0.200925	2.91497	8.58248e-07	6.70424e-06	BRCA1 DNA repair associated	KEGG_UBIQUITIN_MEDIATED_PROTEOLYSIS | REACTOME_MEIOSIS | REACTOME_CELL_CYCLE | REACTOME_HOMOLOGOUS_RECOMBINATION_REPAIR_OF_REPLICATION_INDEPENDENT_DOUBLE_STRAND_BREAKS | REACTOME_FANCONI_ANEMIA_PATHWAY | REACTOME_DOUBLE_STRAND_BREAK_REPAIR | REACTOME_DNA_REPAIR | REACTOME_CHROMOSOME_MAINTENANCE | REACTOME_MEIOTIC_RECOMBINATION | REACTOME_MEIOTIC_SYNAPSIS | HALLMARK_APOPTOSIS | HALLMARK_APICAL_SUR…	N2+	2 Gy	model 1
YTHDF3	-0.0861342	6.80022	8.5913e-07	6.70758e-06	YTH N6-methyladenosine RNA binding protein 3	NA	N2+	2 Gy	model 1
ARHGEF12	-0.0905503	7.60556	8.71259e-07	6.79868e-06	Rho guanine nucleotide exchange factor 12	KEGG_VASCULAR_SMOOTH_MUSCLE_CONTRACTION | KEGG_AXON_GUIDANCE | KEGG_REGULATION_OF_ACTIN_CYTOSKELETON | REACTOME_SIGNALING_BY_RHO_GTPASES | REACTOME_SIGNALLING_BY_NGF | REACTOME_DEVELOPMENTAL_BIOLOGY | REACTOME_NRAGE_SIGNALS_DEATH_THROUGH_JNK | REACTOME_CELL_DEATH_SIGNALLING_VIA_NRAGE_NRIF_AND_NADE | REACTOME_P75_NTR_RECEPTOR_MEDIATED_SIGNALLING | REACTOME_SIGNALING_BY_GPCR | REACTOME_AXON_GUIDANC…	N2+	2 Gy	model 1
THUMPD3	-0.0716455	4.90075	8.71838e-07	6.7996e-06	THUMP domain containing 3	NA	N2+	2 Gy	model 1
RABEP1	-0.0592437	6.7365	8.74298e-07	6.81518e-06	rabaptin, RAB GTPase binding effector protein 1	KEGG_ENDOCYTOSIS | HALLMARK_ESTROGEN_RESPONSE_LATE	N2+	2 Gy	model 1
CCDC191	-0.265566	0.916075	8.83818e-07	6.88576e-06	coiled-coil domain containing 191	NA	N2+	2 Gy	model 1
TMED9	0.0661969	7.33485	8.86656e-07	6.90422e-06	transmembrane p24 trafficking protein 9	NA	N2+	2 Gy	model 1
MED26	-0.160211	1.93753	8.87351e-07	6.90598e-06	mediator complex subunit 26	REACTOME_DEVELOPMENTAL_BIOLOGY | REACTOME_PPARA_ACTIVATES_GENE_EXPRESSION | REACTOME_GENERIC_TRANSCRIPTION_PATHWAY | REACTOME_METABOLISM_OF_LIPIDS_AND_LIPOPROTEINS | REACTOME_FATTY_ACID_TRIACYLGLYCEROL_AND_KETONE_BODY_METABOLISM | REACTOME_TRANSCRIPTIONAL_REGULATION_OF_WHITE_ADIPOCYTE_DIFFERENTIATION	N2+	2 Gy	model 1
VEGFC	-0.120147	5.36368	8.92948e-07	6.94588e-06	vascular endothelial growth factor C	KEGG_CYTOKINE_CYTOKINE_RECEPTOR_INTERACTION | KEGG_MTOR_SIGNALING_PATHWAY | KEGG_FOCAL_ADHESION | KEGG_PATHWAYS_IN_CANCER | KEGG_RENAL_CELL_CARCINOMA | KEGG_PANCREATIC_CANCER | KEGG_BLADDER_CANCER | REACTOME_VEGF_LIGAND_RECEPTOR_INTERACTIONS | REACTOME_RESPONSE_TO_ELEVATED_PLATELET_CYTOSOLIC_CA2_ | REACTOME_HEMOSTASIS | REACTOME_PLATELET_ACTIVATION_SIGNALING_AND_AGGREGATION | HALLMARK_EPITHELIAL_…	N2+	2 Gy	model 1
ANKRD54	-0.0973082	3.95989	8.9994e-07	6.99658e-06	ankyrin repeat domain 54	NA	N2+	2 Gy	model 1
UBAP2	0.0766689	4.90137	9.24228e-07	7.18162e-06	ubiquitin associated protein 2	NA	N2+	2 Gy	model 1
GOT1	-0.159411	4.72955	9.29518e-07	7.21893e-06	glutamic-oxaloacetic transaminase 1	KEGG_ALANINE_ASPARTATE_AND_GLUTAMATE_METABOLISM | KEGG_CYSTEINE_AND_METHIONINE_METABOLISM | KEGG_ARGININE_AND_PROLINE_METABOLISM | KEGG_TYROSINE_METABOLISM | KEGG_PHENYLALANINE_METABOLISM | REACTOME_SULFUR_AMINO_ACID_METABOLISM | REACTOME_METABOLISM_OF_AMINO_ACIDS_AND_DERIVATIVES | REACTOME_METABOLISM_OF_POLYAMINES | REACTOME_GLUCONEOGENESIS | REACTOME_AMINO_ACID_SYNTHESIS_AND_INTERCONVERSION_TRA…	N2+	2 Gy	model 1
RFXANK	0.112135	3.657	9.41904e-07	7.31127e-06	regulatory factor X associated ankyrin containing protein	KEGG_ANTIGEN_PROCESSING_AND_PRESENTATION | KEGG_PRIMARY_IMMUNODEFICIENCY	N2+	2 Gy	model 1
UBE3A	-0.0677477	6.0157	9.49609e-07	7.36721e-06	ubiquitin protein ligase E3A	KEGG_UBIQUITIN_MEDIATED_PROTEOLYSIS | REACTOME_IMMUNE_SYSTEM | REACTOME_ADAPTIVE_IMMUNE_SYSTEM | REACTOME_CLASS_I_MHC_MEDIATED_ANTIGEN_PROCESSING_PRESENTATION | REACTOME_ANTIGEN_PROCESSING_UBIQUITINATION_PROTEASOME_DEGRADATION	N2+	2 Gy	model 1
PPOX	-0.172565	2.04634	9.5069e-07	7.37172e-06	protoporphyrinogen oxidase	KEGG_PORPHYRIN_AND_CHLOROPHYLL_METABOLISM | REACTOME_METABOLISM_OF_PORPHYRINS | HALLMARK_HEME_METABOLISM	N2+	2 Gy	model 1
HELZ	0.154486	5.46823	9.55848e-07	7.40782e-06	helicase with zinc finger	NA	N2+	2 Gy	model 1
MINDY1	0.133124	3.32094	9.58475e-07	7.42428e-06	MINDY lysine 48 deubiquitinase 1	NA	N2+	2 Gy	model 1
NKAP	0.0819085	4.16863	9.6734e-07	7.48902e-06	NFKB activating protein	NA	N2+	2 Gy	model 1
ZBTB26	-0.151239	2.45918	9.72994e-07	7.52884e-06	zinc finger and BTB domain containing 26	NA	N2+	2 Gy	model 1
HLX	-0.193296	4.06274	9.74104e-07	7.53348e-06	H2.0 like homeobox	NA	N2+	2 Gy	model 1
SEC61A1	0.0692374	9.57904	9.77222e-07	7.55363e-06	SEC61 translocon alpha 1 subunit	KEGG_PROTEIN_EXPORT | KEGG_VIBRIO_CHOLERAE_INFECTION | REACTOME_TRANSLATION | REACTOME_ANTIGEN_PROCESSING_CROSS_PRESENTATION | REACTOME_ER_PHAGOSOME_PATHWAY | REACTOME_SRP_DEPENDENT_COTRANSLATIONAL_PROTEIN_TARGETING_TO_MEMBRANE | REACTOME_METABOLISM_OF_PROTEINS | REACTOME_IMMUNE_SYSTEM | REACTOME_ADAPTIVE_IMMUNE_SYSTEM | REACTOME_CLASS_I_MHC_MEDIATED_ANTIGEN_PROCESSING_PRESENTATION | HALLMARK_DNA…	N2+	2 Gy	model 1
NAALADL1	-0.170189	2.25758	9.84368e-07	7.60489e-06	N-acetylated alpha-linked acidic dipeptidase like 1	NA	N2+	2 Gy	model 1
NBEA	-0.196748	2.7234	9.86112e-07	7.61438e-06	neurobeachin	NA	N2+	2 Gy	model 1
PVT1	0.22108	1.22831	9.95002e-07	7.679e-06	Pvt1 oncogene	HALLMARK_P53_PATHWAY	N2+	2 Gy	model 1
EPS8L2	0.125802	5.01763	1.00434e-06	7.74698e-06	EPS8 like 2	HALLMARK_P53_PATHWAY	N2+	2 Gy	model 1
CYTH1	-0.118512	3.94474	1.0095e-06	7.78274e-06	cytohesin 1	NA	N2+	2 Gy	model 1
PSMD1	0.058263	7.39507	1.01257e-06	7.80236e-06	proteasome 26S subunit, non-ATPase 1	KEGG_PROTEASOME | REACTOME_SIGNALING_BY_WNT | REACTOME_CROSS_PRESENTATION_OF_SOLUBLE_EXOGENOUS_ANTIGENS_ENDOSOMES | REACTOME_ANTIGEN_PROCESSING_CROSS_PRESENTATION | REACTOME_ER_PHAGOSOME_PATHWAY | REACTOME_CELL_CYCLE | REACTOME_ORC1_REMOVAL_FROM_CHROMATIN | REACTOME_DOWNSTREAM_SIGNALING_EVENTS_OF_B_CELL_RECEPTOR_BCR | REACTOME_ACTIVATION_OF_NF_KAPPAB_IN_B_CELLS | REACTOME_SIGNALING_BY_THE_B_CELL_…	N2+	2 Gy	model 1
HIST1H1C	0.177568	2.8544	1.02651e-06	7.90566e-06	histone cluster 1 H1 family member c	REACTOME_APOPTOSIS_INDUCED_DNA_FRAGMENTATION | REACTOME_APOPTOSIS | REACTOME_APOPTOTIC_EXECUTION_PHASE | HALLMARK_P53_PATHWAY	N2+	2 Gy	model 1
YTHDF1	-0.0590097	5.63528	1.03186e-06	7.94266e-06	YTH N6-methyladenosine RNA binding protein 1	NA	N2+	2 Gy	model 1
EIF2S3	0.0692988	7.08803	1.03261e-06	7.94429e-06	eukaryotic translation initiation factor 2 subunit gamma	REACTOME_TRANSLATION | REACTOME_FORMATION_OF_THE_TERNARY_COMPLEX_AND_SUBSEQUENTLY_THE_43S_COMPLEX | REACTOME_ACTIVATION_OF_THE_MRNA_UPON_BINDING_OF_THE_CAP_BINDING_COMPLEX_AND_EIFS_AND_SUBSEQUENT_BINDING_TO_43S | REACTOME_METABOLISM_OF_PROTEINS | REACTOME_3_UTR_MEDIATED_TRANSLATIONAL_REGULATION | HALLMARK_UV_RESPONSE_UP	N2+	2 Gy	model 1
ZXDB	-0.123844	3.13505	1.03934e-06	7.99193e-06	zinc finger X-linked duplicated B	NA	N2+	2 Gy	model 1
LRRC8A	-0.10483	6.63854	1.04186e-06	8.00714e-06	leucine rich repeat containing 8 VRAC subunit A	NA	N2+	2 Gy	model 1
TTC8	-0.0887383	4.37539	1.06415e-06	8.17414e-06	tetratricopeptide repeat domain 8	NA	N2+	2 Gy	model 1
LOC100131315	-0.230963	1.18825	1.06812e-06	8.20043e-06	uncharacterized LOC100131315	NA	N2+	2 Gy	model 1
SH3BP2	0.126384	4.47112	1.08817e-06	8.35002e-06	SH3 domain binding protein 2	KEGG_NATURAL_KILLER_CELL_MEDIATED_CYTOTOXICITY	N2+	2 Gy	model 1
SETD4	-0.140564	2.73033	1.0959e-06	8.40494e-06	SET domain containing 4	NA	N2+	2 Gy	model 1
DNAJA2	-0.0553073	6.21398	1.09827e-06	8.4185e-06	DnaJ heat shock protein family (Hsp40) member A2	NA	N2+	2 Gy	model 1
TMEM208	0.0999419	4.36881	1.09881e-06	8.4185e-06	transmembrane protein 208	NA	N2+	2 Gy	model 1
GAREM2	0.132495	3.50676	1.11249e-06	8.51887e-06	GRB2 associated regulator of MAPK1 subtype 2	NA	N2+	2 Gy	model 1
COA7	-0.0883538	4.9685	1.11483e-06	8.53242e-06	cytochrome c oxidase assembly factor 7 (putative)	NA	N2+	2 Gy	model 1
HSPD1	0.0677484	7.28387	1.13634e-06	8.69251e-06	heat shock protein family D (Hsp60) member 1	KEGG_RNA_DEGRADATION | KEGG_TYPE_I_DIABETES_MELLITUS | REACTOME_MITOCHONDRIAL_PROTEIN_IMPORT | REACTOME_METABOLISM_OF_PROTEINS | HALLMARK_MTORC1_SIGNALING | HALLMARK_MYC_TARGETS_V1 | HALLMARK_MYC_TARGETS_V2	N2+	2 Gy	model 1
SKP1	0.0547785	6.68101	1.1409e-06	8.72289e-06	S-phase kinase associated protein 1	KEGG_CELL_CYCLE | KEGG_OOCYTE_MEIOSIS | KEGG_UBIQUITIN_MEDIATED_PROTEOLYSIS | KEGG_WNT_SIGNALING_PATHWAY | KEGG_TGF_BETA_SIGNALING_PATHWAY | REACTOME_SIGNALING_BY_WNT | REACTOME_CELL_CYCLE | REACTOME_SIGNALING_BY_ERBB4 | REACTOME_PROLACTIN_RECEPTOR_SIGNALING | REACTOME_NUCLEAR_SIGNALING_BY_ERBB4 | REACTOME_DOWNSTREAM_SIGNALING_EVENTS_OF_B_CELL_RECEPTOR_BCR | REACTOME_ACTIVATION_OF_NF_KAPPAB_IN_B_…	N2+	2 Gy	model 1
ICAM1	-0.183215	4.97263	1.15204e-06	8.8035e-06	intercellular adhesion molecule 1	KEGG_CELL_ADHESION_MOLECULES_CAMS | KEGG_NATURAL_KILLER_CELL_MEDIATED_CYTOTOXICITY | KEGG_LEUKOCYTE_TRANSENDOTHELIAL_MIGRATION | KEGG_VIRAL_MYOCARDITIS | REACTOME_IMMUNOREGULATORY_INTERACTIONS_BETWEEN_A_LYMPHOID_AND_A_NON_LYMPHOID_CELL | REACTOME_INTEGRIN_CELL_SURFACE_INTERACTIONS | REACTOME_INTERFERON_GAMMA_SIGNALING | REACTOME_INTERFERON_SIGNALING | REACTOME_IMMUNE_SYSTEM | REACTOME_ADAPTIVE_IM…	N2+	2 Gy	model 1
RAP1GAP2	0.419681	-0.0479402	1.15432e-06	8.81632e-06	RAP1 GTPase activating protein 2	REACTOME_RAP1_SIGNALLING | REACTOME_IMMUNE_SYSTEM | REACTOME_ADAPTIVE_IMMUNE_SYSTEM	N2+	2 Gy	model 1
AGFG2	-0.162818	2.82951	1.16255e-06	8.87455e-06	ArfGAP with FG repeats 2	NA	N2+	2 Gy	model 1
MVD	0.226745	6.52358	1.16652e-06	8.90033e-06	mevalonate diphosphate decarboxylase	KEGG_TERPENOID_BACKBONE_BIOSYNTHESIS | REACTOME_METABOLISM_OF_LIPIDS_AND_LIPOPROTEINS | REACTOME_CHOLESTEROL_BIOSYNTHESIS | HALLMARK_CHOLESTEROL_HOMEOSTASIS | HALLMARK_APICAL_JUNCTION	N2+	2 Gy	model 1
CDCA7	-0.28501	1.41622	1.17279e-06	8.94351e-06	cell division cycle associated 7	NA	N2+	2 Gy	model 1
P2RY11	-0.262139	0.521504	1.19101e-06	9.07779e-06	purinergic receptor P2Y11	KEGG_NEUROACTIVE_LIGAND_RECEPTOR_INTERACTION | REACTOME_GASTRIN_CREB_SIGNALLING_PATHWAY_VIA_PKC_AND_MAPK | REACTOME_SIGNALING_BY_GPCR | REACTOME_CLASS_A1_RHODOPSIN_LIKE_RECEPTORS | REACTOME_G_ALPHA_Q_SIGNALLING_EVENTS | REACTOME_P2Y_RECEPTORS | REACTOME_NUCLEOTIDE_LIKE_PURINERGIC_RECEPTORS | REACTOME_GPCR_DOWNSTREAM_SIGNALING | REACTOME_G_ALPHA_S_SIGNALLING_EVENTS | REACTOME_GPCR_LIGAND_BINDING	N2+	2 Gy	model 1
OSBPL11	-0.0884561	4.13957	1.19431e-06	9.09819e-06	oxysterol binding protein like 11	NA	N2+	2 Gy	model 1
FAM210A	-0.105847	3.83275	1.20257e-06	9.15645e-06	family with sequence similarity 210 member A	NA	N2+	2 Gy	model 1
LYSMD3	0.0995173	4.88544	1.20866e-06	9.19802e-06	LysM domain containing 3	NA	N2+	2 Gy	model 1
HMGN5	0.224664	0.923395	1.21144e-06	9.21443e-06	high mobility group nucleosome binding domain 5	NA	N2+	2 Gy	model 1
COX5A	0.0862567	5.50039	1.21527e-06	9.23883e-06	cytochrome c oxidase subunit 5A	KEGG_OXIDATIVE_PHOSPHORYLATION | KEGG_CARDIAC_MUSCLE_CONTRACTION | KEGG_ALZHEIMERS_DISEASE | KEGG_PARKINSONS_DISEASE | KEGG_HUNTINGTONS_DISEASE | REACTOME_TCA_CYCLE_AND_RESPIRATORY_ELECTRON_TRANSPORT | REACTOME_RESPIRATORY_ELECTRON_TRANSPORT | REACTOME_RESPIRATORY_ELECTRON_TRANSPORT_ATP_SYNTHESIS_BY_CHEMIOSMOTIC_COUPLING_AND_HEAT_PRODUCTION_BY_UNCOUPLING_PROTEINS_ | HALLMARK_MYC_TARGETS_V1 | HALL…	N2+	2 Gy	model 1
ADRM1	0.0973849	5.8985	1.21649e-06	9.24334e-06	adhesion regulating molecule 1	HALLMARK_DNA_REPAIR | HALLMARK_ANDROGEN_RESPONSE | HALLMARK_INFLAMMATORY_RESPONSE	N2+	2 Gy	model 1
MIEF1	-0.0721219	5.79722	1.22206e-06	9.28088e-06	mitochondrial elongation factor 1	NA	N2+	2 Gy	model 1
FUT8	-0.112971	6.15459	1.23516e-06	9.37555e-06	fucosyltransferase 8	KEGG_N_GLYCAN_BIOSYNTHESIS | KEGG_GLYCOSAMINOGLYCAN_BIOSYNTHESIS_KERATAN_SULFATE | REACTOME_METABOLISM_OF_PROTEINS | REACTOME_POST_TRANSLATIONAL_PROTEIN_MODIFICATION | REACTOME_ASPARAGINE_N_LINKED_GLYCOSYLATION | REACTOME_TRANSPORT_TO_THE_GOLGI_AND_SUBSEQUENT_MODIFICATION | REACTOME_N_GLYCAN_ANTENNAE_ELONGATION_IN_THE_MEDIAL_TRANS_GOLGI | HALLMARK_GLYCOLYSIS	N2+	2 Gy	model 1
CBX5	-0.100391	6.82351	1.23681e-06	9.38321e-06	chromobox 5	REACTOME_FACTORS_INVOLVED_IN_MEGAKARYOCYTE_DEVELOPMENT_AND_PLATELET_PRODUCTION | REACTOME_HEMOSTASIS | HALLMARK_E2F_TARGETS	N2+	2 Gy	model 1
BOLA3-AS1	0.200735	1.62713	1.28251e-06	9.72491e-06	BOLA3 divergent transcript	NA	N2+	2 Gy	model 1
FKBP15	-0.0557116	5.70101	1.28886e-06	9.76808e-06	FKBP prolyl isomerase 15	NA	N2+	2 Gy	model 1
ENOX2	-0.0880628	4.32598	1.31925e-06	9.99323e-06	ecto-NOX disulfide-thiol exchanger 2	NA	N2+	2 Gy	model 1
SH3PXD2B	-0.11911	8.21373	1.32734e-06	1.00494e-05	SH3 and PX domains 2B	NA	N2+	2 Gy	model 1
BCL9	-0.110333	4.31977	1.33023e-06	1.00661e-05	BCL9 transcription coactivator	NA	N2+	2 Gy	model 1
E4F1	-0.104842	3.96173	1.3345e-06	1.00932e-05	E4F transcription factor 1	NA	N2+	2 Gy	model 1
ZBTB8A	0.105697	3.58961	1.34167e-06	1.01422e-05	zinc finger and BTB domain containing 8A	NA	N2+	2 Gy	model 1
WDR7	0.149438	4.21589	1.34352e-06	1.0151e-05	WD repeat domain 7	NA	N2+	2 Gy	model 1
ARHGAP31	-0.14873	5.58493	1.345e-06	1.01555e-05	Rho GTPase activating protein 31	REACTOME_SIGNALING_BY_RHO_GTPASES	N2+	2 Gy	model 1
LIN9	-0.193375	1.7615	1.34548e-06	1.01555e-05	lin-9 DREAM MuvB core complex component	REACTOME_G0_AND_EARLY_G1 | REACTOME_CELL_CYCLE | REACTOME_CELL_CYCLE_MITOTIC | REACTOME_MITOTIC_G1_G1_S_PHASES	N2+	2 Gy	model 1
PLAGL1	-0.108992	4.89613	1.3596e-06	1.02568e-05	PLAG1 like zinc finger 1	HALLMARK_IL2_STAT5_SIGNALING	N2+	2 Gy	model 1
ZNF330	-0.0805177	4.59744	1.36286e-06	1.02762e-05	zinc finger protein 330	NA	N2+	2 Gy	model 1
FSTL3	0.260833	3.63427	1.36611e-06	1.02954e-05	follistatin like 3	HALLMARK_EPITHELIAL_MESENCHYMAL_TRANSITION	N2+	2 Gy	model 1
COX8A	0.106674	5.09262	1.38561e-06	1.0437e-05	cytochrome c oxidase subunit 8A	KEGG_OXIDATIVE_PHOSPHORYLATION | KEGG_CARDIAC_MUSCLE_CONTRACTION | KEGG_ALZHEIMERS_DISEASE | KEGG_PARKINSONS_DISEASE | KEGG_HUNTINGTONS_DISEASE | REACTOME_TCA_CYCLE_AND_RESPIRATORY_ELECTRON_TRANSPORT | REACTOME_RESPIRATORY_ELECTRON_TRANSPORT | REACTOME_RESPIRATORY_ELECTRON_TRANSPORT_ATP_SYNTHESIS_BY_CHEMIOSMOTIC_COUPLING_AND_HEAT_PRODUCTION_BY_UNCOUPLING_PROTEINS_ | HALLMARK_ADIPOGENESIS | HALLMA…	N2+	2 Gy	model 1
POLE	-0.11172	4.36503	1.3941e-06	1.04955e-05	DNA polymerase epsilon, catalytic subunit	KEGG_PURINE_METABOLISM | KEGG_PYRIMIDINE_METABOLISM | KEGG_DNA_REPLICATION | KEGG_BASE_EXCISION_REPAIR | KEGG_NUCLEOTIDE_EXCISION_REPAIR | REACTOME_ACTIVATION_OF_THE_PRE_REPLICATIVE_COMPLEX | REACTOME_CELL_CYCLE | REACTOME_CELL_CYCLE_MITOTIC | REACTOME_TRANSCRIPTION_COUPLED_NER_TC_NER | REACTOME_M_G1_TRANSITION | REACTOME_G1_S_TRANSITION | REACTOME_NUCLEOTIDE_EXCISION_REPAIR | REACTOME_REPAIR_SYN…	N2+	2 Gy	model 1
DNMT3A	-0.126211	3.97651	1.39877e-06	1.05254e-05	DNA methyltransferase 3 alpha	KEGG_CYSTEINE_AND_METHIONINE_METABOLISM	N2+	2 Gy	model 1
CTIF	-0.0980221	6.54699	1.42437e-06	1.07126e-05	cap binding complex dependent translation initiation factor	NA	N2+	2 Gy	model 1
WDR5	-0.0699892	5.30837	1.42728e-06	1.0729e-05	WD repeat domain 5	NA	N2+	2 Gy	model 1
ARF1	0.0489215	8.50533	1.45132e-06	1.09041e-05	ADP ribosylation factor 1	KEGG_VIBRIO_CHOLERAE_INFECTION | REACTOME_COPI_MEDIATED_TRANSPORT | REACTOME_MEMBRANE_TRAFFICKING | REACTOME_NEF_MEDIATES_DOWN_MODULATION_OF_CELL_SURFACE_RECEPTORS_BY_RECRUITING_THEM_TO_CLATHRIN_ADAPTERS | REACTOME_TRANS_GOLGI_NETWORK_VESICLE_BUDDING | REACTOME_SYNTHESIS_OF_PIPS_AT_THE_GOLGI_MEMBRANE | REACTOME_PHOSPHOLIPID_METABOLISM | REACTOME_PI_METABOLISM | REACTOME_MHC_CLASS_II_ANTIGEN_PRESE…	N2+	2 Gy	model 1
CCDC93	-0.0907274	5.84094	1.45993e-06	1.09632e-05	coiled-coil domain containing 93	NA	N2+	2 Gy	model 1
FBXL17	-0.0909571	4.61578	1.46458e-06	1.09926e-05	F-box and leucine rich repeat protein 17	NA	N2+	2 Gy	model 1
UBAP1	-0.0668689	5.60342	1.46811e-06	1.10134e-05	ubiquitin associated protein 1	NA	N2+	2 Gy	model 1
MEN1	0.0877071	5.33943	1.47664e-06	1.10718e-05	menin 1	REACTOME_SMAD2_SMAD3_SMAD4_HETEROTRIMER_REGULATES_TRANSCRIPTION | REACTOME_TRANSCRIPTIONAL_ACTIVITY_OF_SMAD2_SMAD3_SMAD4_HETEROTRIMER | REACTOME_GENERIC_TRANSCRIPTION_PATHWAY | REACTOME_SIGNALING_BY_TGF_BETA_RECEPTOR_COMPLEX	N2+	2 Gy	model 1
DPH1	-0.0950984	4.2194	1.48964e-06	1.11636e-05	diphthamide biosynthesis 1	NA	N2+	2 Gy	model 1
MOSPD2	-0.118696	4.43599	1.51366e-06	1.13378e-05	motile sperm domain containing 2	NA	N2+	2 Gy	model 1
CASP4	-0.0981189	5.41951	1.52966e-06	1.14519e-05	caspase 4	REACTOME_INNATE_IMMUNE_SYSTEM | REACTOME_IMMUNE_SYSTEM | REACTOME_NOD1_2_SIGNALING_PATHWAY | REACTOME_NUCLEOTIDE_BINDING_DOMAIN_LEUCINE_RICH_REPEAT_CONTAINING_RECEPTOR_NLR_SIGNALING_PATHWAYS | HALLMARK_APOPTOSIS | HALLMARK_INTERFERON_GAMMA_RESPONSE | HALLMARK_COMPLEMENT	N2+	2 Gy	model 1
SLAIN2	-0.0682827	5.80289	1.53743e-06	1.14998e-05	SLAIN motif family member 2	NA	N2+	2 Gy	model 1
NSUN2	-0.0873874	5.25139	1.53763e-06	1.14998e-05	NOP2/Sun RNA methyltransferase 2	NA	N2+	2 Gy	model 1
EHD1	-0.123733	6.91344	1.5561e-06	1.16321e-05	EH domain containing 1	KEGG_ENDOCYTOSIS | REACTOME_FACTORS_INVOLVED_IN_MEGAKARYOCYTE_DEVELOPMENT_AND_PLATELET_PRODUCTION | REACTOME_HEMOSTASIS | HALLMARK_TNFA_SIGNALING_VIA_NFKB | HALLMARK_COMPLEMENT	N2+	2 Gy	model 1
PROSER2	0.348126	0.232148	1.55873e-06	1.16459e-05	proline and serine rich 2	NA	N2+	2 Gy	model 1
LENG8	-0.194509	4.92659	1.5661e-06	1.1695e-05	leukocyte receptor cluster member 8	NA	N2+	2 Gy	model 1
SCRN3	-0.0914722	4.23012	1.57599e-06	1.17629e-05	secernin 3	NA	N2+	2 Gy	model 1
ABCF1	-0.0750892	6.87613	1.57817e-06	1.17732e-05	ATP binding cassette subfamily F member 1	NA	N2+	2 Gy	model 1
BMP2K	-0.125511	4.5484	1.58021e-06	1.17825e-05	BMP2 inducible kinase	HALLMARK_HEME_METABOLISM	N2+	2 Gy	model 1
TYSND1	-0.14323	3.13394	1.61797e-06	1.20579e-05	trypsin domain containing 1	NA	N2+	2 Gy	model 1
SDF4	0.0675343	8.08144	1.62585e-06	1.21105e-05	stromal cell derived factor 4	NA	N2+	2 Gy	model 1
SERP1	0.0635137	7.48134	1.6338e-06	1.21636e-05	stress associated endoplasmic reticulum protein 1	REACTOME_DIABETES_PATHWAYS | REACTOME_ACTIVATION_OF_CHAPERONE_GENES_BY_XBP1S | REACTOME_UNFOLDED_PROTEIN_RESPONSE | HALLMARK_UNFOLDED_PROTEIN_RESPONSE | HALLMARK_MTORC1_SIGNALING	N2+	2 Gy	model 1
PSMA7	0.0734729	6.79635	1.64119e-06	1.22125e-05	proteasome subunit alpha 7	KEGG_PROTEASOME | REACTOME_SIGNALING_BY_WNT | REACTOME_CROSS_PRESENTATION_OF_SOLUBLE_EXOGENOUS_ANTIGENS_ENDOSOMES | REACTOME_ANTIGEN_PROCESSING_CROSS_PRESENTATION | REACTOME_ER_PHAGOSOME_PATHWAY | REACTOME_CELL_CYCLE | REACTOME_ORC1_REMOVAL_FROM_CHROMATIN | REACTOME_DOWNSTREAM_SIGNALING_EVENTS_OF_B_CELL_RECEPTOR_BCR | REACTOME_ACTIVATION_OF_NF_KAPPAB_IN_B_CELLS | REACTOME_SIGNALING_BY_THE_B_CELL_…	N2+	2 Gy	model 1
LRRC14	-0.0975411	4.2123	1.65645e-06	1.23198e-05	leucine rich repeat containing 14	NA	N2+	2 Gy	model 1
XPO1	-0.0926382	6.77808	1.67485e-06	1.24504e-05	exportin 1	REACTOME_CELL_CYCLE | REACTOME_DOWNREGULATION_OF_TGF_BETA_RECEPTOR_SIGNALING | REACTOME_TGF_BETA_RECEPTOR_SIGNALING_ACTIVATES_SMADS | REACTOME_CELL_CYCLE_MITOTIC | REACTOME_CYCLIN_A_B1_ASSOCIATED_EVENTS_DURING_G2_M_TRANSITION | REACTOME_METABOLISM_OF_MRNA | REACTOME_METABOLISM_OF_RNA | REACTOME_MITOTIC_M_M_G1_PHASES | REACTOME_MITOTIC_G2_G2_M_PHASES | REACTOME_REGULATION_OF_MRNA_STABILITY_BY_PROT…	N2+	2 Gy	model 1
EML2	0.152659	3.01232	1.67817e-06	1.24688e-05	EMAP like 2	NA	N2+	2 Gy	model 1
RAB11A	0.0485639	6.62287	1.69879e-06	1.26157e-05	RAB11A, member RAS oncogene family	KEGG_ENDOCYTOSIS | KEGG_VASOPRESSIN_REGULATED_WATER_REABSORPTION | REACTOME_TRANSMEMBRANE_TRANSPORT_OF_SMALL_MOLECULES | REACTOME_AQUAPORIN_MEDIATED_TRANSPORT | REACTOME_REGULATION_OF_WATER_BALANCE_BY_RENAL_AQUAPORINS	N2+	2 Gy	model 1
PSMA6	0.117787	3.12934	1.70941e-06	1.26882e-05	proteasome subunit alpha 6	KEGG_PROTEASOME | REACTOME_SIGNALING_BY_WNT | REACTOME_CROSS_PRESENTATION_OF_SOLUBLE_EXOGENOUS_ANTIGENS_ENDOSOMES | REACTOME_ANTIGEN_PROCESSING_CROSS_PRESENTATION | REACTOME_ER_PHAGOSOME_PATHWAY | REACTOME_CELL_CYCLE | REACTOME_ORC1_REMOVAL_FROM_CHROMATIN | REACTOME_DOWNSTREAM_SIGNALING_EVENTS_OF_B_CELL_RECEPTOR_BCR | REACTOME_ACTIVATION_OF_NF_KAPPAB_IN_B_CELLS | REACTOME_SIGNALING_BY_THE_B_CELL_…	N2+	2 Gy	model 1
PSMB1	0.0709967	6.64186	1.7174e-06	1.27411e-05	proteasome subunit beta 1	KEGG_PROTEASOME | REACTOME_SIGNALING_BY_WNT | REACTOME_CROSS_PRESENTATION_OF_SOLUBLE_EXOGENOUS_ANTIGENS_ENDOSOMES | REACTOME_ANTIGEN_PROCESSING_CROSS_PRESENTATION | REACTOME_ER_PHAGOSOME_PATHWAY | REACTOME_CELL_CYCLE | REACTOME_ORC1_REMOVAL_FROM_CHROMATIN | REACTOME_DOWNSTREAM_SIGNALING_EVENTS_OF_B_CELL_RECEPTOR_BCR | REACTOME_ACTIVATION_OF_NF_KAPPAB_IN_B_CELLS | REACTOME_SIGNALING_BY_THE_B_CELL_…	N2+	2 Gy	model 1
RFFL	-0.148818	2.35239	1.72251e-06	1.27726e-05	ring finger and FYVE like domain containing E3 ubiquitin protein ligase	NA	N2+	2 Gy	model 1
ZNF689	-0.0914224	3.76231	1.7308e-06	1.28276e-05	zinc finger protein 689	NA	N2+	2 Gy	model 1
ZNF436-AS1	0.220615	2.56927	1.75981e-06	1.3036e-05	ZNF436 antisense RNA 1	NA	N2+	2 Gy	model 1
GINS1	-0.268095	1.43202	1.76718e-06	1.3084e-05	GINS complex subunit 1	REACTOME_CELL_CYCLE | REACTOME_CELL_CYCLE_MITOTIC | REACTOME_SYNTHESIS_OF_DNA | REACTOME_DNA_REPLICATION | REACTOME_UNWINDING_OF_DNA | REACTOME_S_PHASE | REACTOME_DNA_STRAND_ELONGATION | HALLMARK_E2F_TARGETS	N2+	2 Gy	model 1
ARHGAP21	-0.0922243	6.66345	1.76983e-06	1.30971e-05	Rho GTPase activating protein 21	NA	N2+	2 Gy	model 1
ZHX1	-0.0742173	5.35019	1.80148e-06	1.3319e-05	zinc fingers and homeoboxes 1	NA	N2+	2 Gy	model 1
MAX	0.06016	5.95993	1.80161e-06	1.3319e-05	MYC associated factor X	KEGG_MAPK_SIGNALING_PATHWAY | KEGG_PATHWAYS_IN_CANCER | KEGG_SMALL_CELL_LUNG_CANCER | REACTOME_CELL_CYCLE | REACTOME_CELL_CYCLE_MITOTIC | REACTOME_CYCLIN_E_ASSOCIATED_EVENTS_DURING_G1_S_TRANSITION_ | REACTOME_G1_S_TRANSITION | REACTOME_MITOTIC_G1_G1_S_PHASES | REACTOME_S_PHASE	N2+	2 Gy	model 1
WIPF1	-0.101423	6.7326	1.81781e-06	1.34319e-05	WAS/WASL interacting protein family member 1	HALLMARK_EPITHELIAL_MESENCHYMAL_TRANSITION	N2+	2 Gy	model 1
LOC283140	-0.268552	0.686471	1.82219e-06	1.34576e-05	uncharacterized LOC283140	NA	N2+	2 Gy	model 1
[truncated: 48,055 more rows]

## Sheet: AF_1b_DEGs_Int
Additional File 1b: Differential expression computed with interaction of radiation and donor group. The comparison-column refers to the donor groups that were compared in the analysis for interactions of the effect of radiation dose and donor group to identify genes showing a differential reaction to radiation exposure between donor groups. Abbreviations: Gy = Gray, N0 = fibroblasts of cancer-fre…
Gene	log2FC	Meanexpr	P-value	FDR	Genename	In Geneset	Comparison	Dose
CAMTA2	0.0735066	5.07405	0.000101539	0.404393	calmodulin binding transcription activator 2	NA	N2+/N1 vs N0	0.05 Gy
RIPK1	-0.0602551	5.56193	0.00013762	0.404393	receptor interacting serine/threonine kinase 1	KEGG_APOPTOSIS | KEGG_TOLL_LIKE_RECEPTOR_SIGNALING_PATHWAY | KEGG_RIG_I_LIKE_RECEPTOR_SIGNALING_PATHWAY | KEGG_CYTOSOLIC_DNA_SENSING_PATHWAY | REACTOME_EXTRINSIC_PATHWAY_FOR_APOPTOSIS | REACTOME_TRIF_MEDIATED_TLR3_SIGNALING | REACTOME_RIP_MEDIATED_NFKB_ACTIVATION_VIA_DAI | REACTOME_NFKB_ACTIVATION_THROUGH_FADD_RIP1_PATHWAY_MEDIATED_BY_CASPASE_8_AND10 | REACTOME_NFKB_AND_MAP_KINASES_ACTIVATION_MED…	N2+/N1 vs N0	0.05 Gy
RAB41	-0.56695	-1.90441	0.00013888	0.404393	RAB41, member RAS oncogene family	NA	N2+/N1 vs N0	0.05 Gy
PATZ1	-0.0767965	4.30475	0.000146275	0.404393	POZ/BTB and AT hook containing zinc finger 1	NA	N2+/N1 vs N0	0.05 Gy
ZNF226	-0.0972398	3.33669	0.000150439	0.404393	zinc finger protein 226	REACTOME_GENERIC_TRANSCRIPTION_PATHWAY	N2+/N1 vs N0	0.05 Gy
SPDYE3	-0.202228	0.76398	0.000164432	0.404393	speedy/RINGO cell cycle regulator family member E3	NA	N2+/N1 vs N0	0.05 Gy
ZNF69	-0.201111	0.865115	0.000332687	0.628019	zinc finger protein 69	NA	N2+/N1 vs N0	0.05 Gy
PIH1D2	0.318918	-0.310501	0.000351296	0.628019	PIH1 domain containing 2	NA	N2+/N1 vs N0	0.05 Gy
PGR	-0.683864	-2.6888	0.000415102	0.628019	progesterone receptor	KEGG_OOCYTE_MEIOSIS | KEGG_PROGESTERONE_MEDIATED_OOCYTE_MATURATION | REACTOME_SIGNALING_BY_ERBB4 | REACTOME_NUCLEAR_SIGNALING_BY_ERBB4 | REACTOME_GENERIC_TRANSCRIPTION_PATHWAY | REACTOME_NUCLEAR_RECEPTOR_TRANSCRIPTION_PATHWAY | HALLMARK_ESTROGEN_RESPONSE_EARLY | HALLMARK_ESTROGEN_RESPONSE_LATE	N2+/N1 vs N0	0.05 Gy
UBE2O	-0.0718886	5.03077	0.00051264	0.628019	ubiquitin conjugating enzyme E2 O	KEGG_UBIQUITIN_MEDIATED_PROTEOLYSIS | REACTOME_IMMUNE_SYSTEM | REACTOME_ADAPTIVE_IMMUNE_SYSTEM | REACTOME_CLASS_I_MHC_MEDIATED_ANTIGEN_PROCESSING_PRESENTATION | REACTOME_ANTIGEN_PROCESSING_UBIQUITINATION_PROTEASOME_DEGRADATION	N2+/N1 vs N0	0.05 Gy
COL23A1	0.691777	-3.76817	0.000517135	0.628019	collagen type XXIII alpha 1 chain	REACTOME_EXTRACELLULAR_MATRIX_ORGANIZATION | REACTOME_COLLAGEN_FORMATION	N2+/N1 vs N0	0.05 Gy
RBM4B	0.0780689	3.72189	0.000568606	0.628019	RNA binding motif protein 4B	NA	N2+/N1 vs N0	0.05 Gy
LGALS2	-0.531932	-2.00707	0.000605145	0.628019	galectin 2	NA	N2+/N1 vs N0	0.05 Gy
TMCC1	0.0688751	4.48157	0.000647045	0.628019	transmembrane and coiled-coil domain family 1	NA	N2+/N1 vs N0	0.05 Gy
LOC171391	0.188759	0.840862	0.000666576	0.628019	uncharacterized LOC171391	NA	N2+/N1 vs N0	0.05 Gy
[truncated: 118,033 more rows]
