# Supplementary material for: Radiation-response in primary fibroblasts of long-term survivors of childhood cancer with and without second primary neoplasms: the KiKme study
Source: Mol Med. 2022 Sep 6;28:105. doi: 10.1186/s10020-022-00520-6 (PMC9450413; doi:10.1186/s10020-022-00520-6)
Supplement: Supplementary file 5 — Additional file 5. All results of IPA and GO analyses. AF5a. Complete list of predicted upstream regulators. Model 1 considers age at sampling and sex; model 2 considers age at sampling, sex, age at and year of first diagnosis, and tumor type (not used with data from cancer-free controls). Abbreviations: Gy = Gray, N0 = fibroblasts of cancer-free controls, N1 = fibroblasts of childhood-cancer survivors, N2+ = fibroblasts of childhood-cancer survivors with at least one second primary neoplasm, FDR = p-value adjusted for false discovery rate. AF5b. Complete list of all affected pathways. Model 1 considers age at sampling and sex; model 2 considers age at sampling, sex, age at and year of first diagnosis, and tumor type (not used with data from cancer-free controls). Abbreviations: Gy = Gray, N0 = fibroblasts of cancer-free controls, N1 = fibroblasts of childhood-cancer survivors, N2+ = fibroblasts of childhood-cancer survivors with at least one second primary neoplasm, FDR = p-value adjusted for false discovery rate. AF5c. Complete list of all predicted downstream diseases and biofunctions. Model 1 considers age at sampling and sex; model 2 considers age at sampling, sex, age at and year of first diagnosis, and tumor type (not used with data from cancer-free controls). Abbreviations: Gy = Gray, N0 = fibroblasts of cancer-free controls, N1 = fibroblasts of childhood-cancer survivors, N2+ = fibroblasts of childhood-cancer survivors with at least one second primary neoplasm, FDR = p-value adjusted for false discovery rate. rate. AF5d. Complete list of all molecular networks. Model 1 considers age at sampling and sex; model 2 considers age at sampling, sex, age at and year of first diagnosis, and tumor type (not used with data from cancer-free controls). Abbreviations: Gy = Gray, N0 = fibroblasts of cancer-free controls, N1 = fibroblasts of childhood-cancer survivors, N2+ = fibroblasts of childhood-cancer survivors with at least one second primary neoplasm. AF5e. Complete [file 10020_2022_520_MOESM5_ESM.xlsx]

## Sheet: Additional_File_05a_Upstream
Additional File 5a. Complete list of predicted upstream regulators. Model 1 considers age at sampling and sex; model 2 considers age at sampling, sex, age at and year of first diagnosis, and tumor type (not used with data from cancer-free controls). Abbreviations: Gy = Gray, N0 = fibroblasts of cancer-free controls, N1 = fibroblasts of childhood-cancer survivors, N2+ = fibroblasts of childhood-ca…
Dose	Group	Model	Regulator	-log10(FDR)	z-score
0.05 Gray	N0	crude model	E2F1	1.07123	-
0.05 Gray	N0	crude model	NFYA	1.07123	-
0.05 Gray	N0	crude model	NOTCH3	1.07123	-
0.05 Gray	N0	crude model	NOX4	0.951466	-
0.05 Gray	N0	crude model	PDGFB	1.07123	-
0.05 Gray	N0	crude model	PTEN	0.951466	-
0.05 Gray	N0	crude model	TIMP3	1.07123	-
0.05 Gray	N0	crude model	TOP1	0.951466	-
0.05 Gray	N0	crude model	TP53	3.87681	1.97
0.05 Gray	N0	model 1	E2F1	1.09242	-
0.05 Gray	N0	model 1	NFYA	1.09242	-
0.05 Gray	N0	model 1	NOTCH3	1.09242	-
0.05 Gray	N0	model 1	NOX4	0.972401	-
0.05 Gray	N0	model 1	PDGFB	1.09242	-
0.05 Gray	N0	model 1	PTEN	0.972401	-
0.05 Gray	N0	model 1	TIMP3	1.09242	-
0.05 Gray	N0	model 1	TOP1	0.972401	-
0.05 Gray	N0	model 1	TP53	4.02609	1.97
0.05 Gray	N1	crude model	E2F1	1.10765	-
0.05 Gray	N1	crude model	NFYA	0.650463	-
0.05 Gray	N1	crude model	NOTCH3	0.650463	-
0.05 Gray	N1	crude model	PDGFB	0.650463	-
0.05 Gray	N1	crude model	TIMP3	0.650463	-
0.05 Gray	N1	crude model	TP53	3.56045	0.967
0.05 Gray	N1	model 2	E2F1	1.22471	-
0.05 Gray	N1	model 2	NFYA	0.677447	-
0.05 Gray	N1	model 2	NOTCH3	0.677447	-
0.05 Gray	N1	model 2	PDGFB	0.677447	-
0.05 Gray	N1	model 2	TIMP3	0.677447	-
0.05 Gray	N1	model 2	TP53	3.7893	0.967
0.05 Gray	N1	model 1	E2F1	0.693241	-
0.05 Gray	N1	model 1	NFYA	0.693241	-
0.05 Gray	N1	model 1	NOTCH3	0.693241	-
0.05 Gray	N1	model 1	PDGFB	0.693241	-
0.05 Gray	N1	model 1	TIMP3	0.693241	-
0.05 Gray	N1	model 1	TP53	2.75143	1.426
0.05 Gray	N2+	crude model	FANCD2	0.693241	-
0.05 Gray	N2+	crude model	NFYA	0.693241	-
0.05 Gray	N2+	crude model	NOTCH3	0.693241	-
0.05 Gray	N2+	crude model	PDGFB	0.693241	-
0.05 Gray	N2+	crude model	TIMP3	0.693241	-
0.05 Gray	N2+	crude model	TP53	2.75143	1.426
0.05 Gray	N2+	model 2	FANCD2	0.68305	-
0.05 Gray	N2+	model 2	NFYA	0.68305	-
0.05 Gray	N2+	model 2	NOTCH3	0.68305	-
0.05 Gray	N2+	model 2	PDGFB	0.68305	-
0.05 Gray	N2+	model 2	TIMP3	0.68305	-
0.05 Gray	N2+	model 2	TP53	2.88135	1.426
0.05 Gray	N2+	model 1	FANCD2	0.687912	-
0.05 Gray	N2+	model 1	NFYA	0.687912	-
0.05 Gray	N2+	model 1	NOTCH3	0.687912	-
0.05 Gray	N2+	model 1	PDGFB	0.687912	-
0.05 Gray	N2+	model 1	TIMP3	0.687912	-
0.05 Gray	N2+	model 1	TP53	2.71239	1.426
2 Gray	N0	crude model	E2F1	1.09296	-
2 Gray	N0	crude model	EP300	0.1946	-
2 Gray	N0	crude model	JUN	0.1946	-0.294
2 Gray	N0	crude model	OSM	0.1946	-
2 Gray	N0	crude model	TP53	1.77966	1.966
2 Gray	N0	model 1	E2F1	1.07445	-
2 Gray	N0	model 1	EP300	0.193084	-
2 Gray	N0	model 1	JUN	0.193084	-0.294
2 Gray	N0	model 1	OSM	0.193084	-
2 Gray	N0	model 1	TP53	1.75487	1.966
2 Gray	N1	crude model	E2F1	2.50491	-
2 Gray	N1	crude model	EP300	0.126655	-
2 Gray	N1	crude model	TP53	2.50491	1.856
2 Gray	N1	model 2	E2F1	2.45073	-
2 Gray	N1	model 2	EP300	0.145613	-
2 Gray	N1	model 2	TP53	2.45073	1.856
2 Gray	N1	model 1	E2F1	2.45909	-
2 Gray	N1	model 1	EP300	0.137575	-
2 Gray	N1	model 1	TP53	2.45909	1.856
2 Gray	N2+	crude model	E2F1	2.27597	-
2 Gray	N2+	crude model	EP300	0.132689	-
2 Gray	N2+	crude model	JUN	0.153391	0.64
2 Gray	N2+	crude model	TP53	2.27597	1.411
2 Gray	N2+	model 2	E2F1	2.20426	-
2 Gray	N2+	model 2	EP300	0.122187	-
2 Gray	N2+	model 2	JUN	0.128473	0.64
2 Gray	N2+	model 2	TP53	2.20426	1.411
2 Gray	N2+	model 1	E2F1	2.23857	-
2 Gray	N2+	model 1	EP300	0.154588	-
2 Gray	N2+	model 1	JUN	0.154588	0.64
2 Gray	N2+	model 1	TP53	2.23857	1.411

## Sheet: Additional_File_05b_Pathways
Additional File 05b. Complete list of all affected pathways. Model 1 considers age at sampling and sex; model 2 considers age at sampling, sex, age at and year of first diagnosis, and tumor type (not used with data from cancer-free controls). Abbreviations: Gy = Gray, N0 = fibroblasts of cancer-free controls, N1 = fibroblasts of childhood-cancer survivors, N2+ = fibroblasts of childhood-cancer su…
Dose	Group	Model	Ingenuity Canonical Pathways	-log10(FDR)	z-score
0.05 Gray	N2+	model 1	4-1BB Signaling in T Lymphocytes	0.165274	-
0.05 Gray	N2+	model 2	4-1BB Signaling in T Lymphocytes	0.19285	-
0.05 Gray	N2+	crude model	4-1BB Signaling in T Lymphocytes	0.169747	-
0.05 Gray	N1	model 1	4-1BB Signaling in T Lymphocytes	0.0196151	-
0.05 Gray	N1	model 2	4-1BB Signaling in T Lymphocytes	0.0381644	-
0.05 Gray	N1	crude model	4-1BB Signaling in T Lymphocytes	0.0288662	-
0.05 Gray	N0	model 1	4-1BB Signaling in T Lymphocytes	0	-
0.05 Gray	N0	crude model	4-1BB Signaling in T Lymphocytes	0	-
2 Gray	N2+	model 1	4-1BB Signaling in T Lymphocytes	0.650878	-0.447
2 Gray	N2+	model 2	4-1BB Signaling in T Lymphocytes	0.600551	-0.447
2 Gray	N2+	crude model	4-1BB Signaling in T Lymphocytes	0.34008	0
2 Gray	N1	model 1	4-1BB Signaling in T Lymphocytes	0.054298	-
2 Gray	N1	model 2	4-1BB Signaling in T Lymphocytes	0.176013	-
2 Gray	N1	crude model	4-1BB Signaling in T Lymphocytes	0.056861	-
2 Gray	N0	model 1	4-1BB Signaling in T Lymphocytes	0.216887	-
2 Gray	N0	crude model	4-1BB Signaling in T Lymphocytes	0.220743	-
0.05 Gray	N2+	model 1	Actin Cytoskeleton Signaling	0.263508	-0.447
0.05 Gray	N2+	model 2	Actin Cytoskeleton Signaling	0.344503	-0.447
0.05 Gray	N2+	crude model	Actin Cytoskeleton Signaling	0.282425	-0.447
0.05 Gray	N1	model 1	Actin Cytoskeleton Signaling	0	-
0.05 Gray	N1	model 2	Actin Cytoskeleton Signaling	0	-
0.05 Gray	N1	crude model	Actin Cytoskeleton Signaling	0	-
0.05 Gray	N0	model 1	Actin Cytoskeleton Signaling	0	-
0.05 Gray	N0	crude model	Actin Cytoskeleton Signaling	0	-
2 Gray	N2+	model 1	Actin Cytoskeleton Signaling	0.204185	0.688
2 Gray	N2+	model 2	Actin Cytoskeleton Signaling	0.167853	0.688
2 Gray	N2+	crude model	Actin Cytoskeleton Signaling	0.180254	0.688
2 Gray	N1	model 1	Actin Cytoskeleton Signaling	0.167274	0.447
2 Gray	N1	model 2	Actin Cytoskeleton Signaling	0.187006	0.447
2 Gray	N1	crude model	Actin Cytoskeleton Signaling	0.169581	0.447
2 Gray	N0	model 1	Actin Cytoskeleton Signaling	0.475251	-0.218
2 Gray	N0	crude model	Actin Cytoskeleton Signaling	0.495501	-0.218
0.05 Gray	N2+	model 1	Aldosterone Signaling in Epithelial Cells	0.263508	-
0.05 Gray	N2+	model 2	Aldosterone Signaling in Epithelial Cells	0.344503	-
0.05 Gray	N2+	crude model	Aldosterone Signaling in Epithelial Cells	0.282425	-
0.05 Gray	N1	model 1	Aldosterone Signaling in Epithelial Cells	0	-
0.05 Gray	N1	model 2	Aldosterone Signaling in Epithelial Cells	0	-
0.05 Gray	N1	crude model	Aldosterone Signaling in Epithelial Cells	0	-
0.05 Gray	N0	model 1	Aldosterone Signaling in Epithelial Cells	0.0845978	-
0.05 Gray	N0	crude model	Aldosterone Signaling in Epithelial Cells	0.0757799	-
2 Gray	N2+	model 1	Aldosterone Signaling in Epithelial Cells	0.134337	0.378
2 Gray	N2+	model 2	Aldosterone Signaling in Epithelial Cells	0	0.816
2 Gray	N2+	crude model	Aldosterone Signaling in Epithelial Cells	0.114401	0.378
2 Gray	N1	model 1	Aldosterone Signaling in Epithelial Cells	0.278974	0
2 Gray	N1	model 2	Aldosterone Signaling in Epithelial Cells	0.230214	0.333
2 Gray	N1	crude model	Aldosterone Signaling in Epithelial Cells	0.294551	0
2 Gray	N0	model 1	Aldosterone Signaling in Epithelial Cells	0.171574	0
2 Gray	N0	crude model	Aldosterone Signaling in Epithelial Cells	0.176973	0
0.05 Gray	N2+	model 1	Amyotrophic Lateral Sclerosis Signaling	0.263508	-1
0.05 Gray	N2+	model 2	Amyotrophic Lateral Sclerosis Signaling	0.273161	-
0.05 Gray	N2+	crude model	Amyotrophic Lateral Sclerosis Signaling	0.282425	-1
0.05 Gray	N1	model 1	Amyotrophic Lateral Sclerosis Signaling	0	-
0.05 Gray	N1	model 2	Amyotrophic Lateral Sclerosis Signaling	0	-
0.05 Gray	N1	crude model	Amyotrophic Lateral Sclerosis Signaling	0	-
0.05 Gray	N0	model 1	Amyotrophic Lateral Sclerosis Signaling	0.0845978	-
0.05 Gray	N0	crude model	Amyotrophic Lateral Sclerosis Signaling	0.0757799	-
2 Gray	N2+	model 1	Amyotrophic Lateral Sclerosis Signaling	0.657719	1.5
2 Gray	N2+	model 2	Amyotrophic Lateral Sclerosis Signaling	0.456266	1.291
2 Gray	N2+	crude model	Amyotrophic Lateral Sclerosis Signaling	0.611961	1.5
2 Gray	N1	model 1	Amyotrophic Lateral Sclerosis Signaling	0.337488	0.832
2 Gray	N1	model 2	Amyotrophic Lateral Sclerosis Signaling	0.361909	0.832
2 Gray	N1	crude model	Amyotrophic Lateral Sclerosis Signaling	0.343644	0.832
2 Gray	N0	model 1	Amyotrophic Lateral Sclerosis Signaling	0.518696	0.775
2 Gray	N0	crude model	Amyotrophic Lateral Sclerosis Signaling	0.540425	0.775
0.05 Gray	N2+	model 1	Angiopoietin Signaling	0.263508	-
0.05 Gray	N2+	model 2	Angiopoietin Signaling	0.344503	-
0.05 Gray	N2+	crude model	Angiopoietin Signaling	0.282425	-
0.05 Gray	N1	model 1	Angiopoietin Signaling	0	-
0.05 Gray	N1	model 2	Angiopoietin Signaling	0	-
0.05 Gray	N1	crude model	Angiopoietin Signaling	0	-
0.05 Gray	N0	model 1	Angiopoietin Signaling	0	-
0.05 Gray	N0	crude model	Angiopoietin Signaling	0	-
2 Gray	N2+	model 1	Angiopoietin Signaling	0.609461	-1.508
2 Gray	N2+	model 2	Angiopoietin Signaling	0.547339	-1.508
2 Gray	N2+	crude model	Angiopoietin Signaling	0.528317	-1.508
2 Gray	N1	model 1	Angiopoietin Signaling	0.397072	-2.714
2 Gray	N1	model 2	Angiopoietin Signaling	0.426015	-2.714
2 Gray	N1	crude model	Angiopoietin Signaling	0.417274	-2.714
2 Gray	N0	model 1	Angiopoietin Signaling	0.496312	-2.333
2 Gray	N0	crude model	Angiopoietin Signaling	0.619033	-2.53
0.05 Gray	N2+	model 1	Antiproliferative Role of Somatostatin Receptor 2	0.255832	-
0.05 Gray	N2+	model 2	Antiproliferative Role of Somatostatin Receptor 2	0.295786	-
0.05 Gray	N2+	crude model	Antiproliferative Role of Somatostatin Receptor 2	0.264316	-
0.05 Gray	N1	model 1	Antiproliferative Role of Somatostatin Receptor 2	0	-
0.05 Gray	N1	model 2	Antiproliferative Role of Somatostatin Receptor 2	0	-
0.05 Gray	N1	crude model	Antiproliferative Role of Somatostatin Receptor 2	0	-
0.05 Gray	N0	model 1	Antiproliferative Role of Somatostatin Receptor 2	0.0845978	-
0.05 Gray	N0	crude model	Antiproliferative Role of Somatostatin Receptor 2	0.0757799	-
2 Gray	N2+	model 1	Antiproliferative Role of Somatostatin Receptor 2	0.507207	0.302
2 Gray	N2+	model 2	Antiproliferative Role of Somatostatin Receptor 2	0.439168	0.302
2 Gray	N2+	crude model	Antiproliferative Role of Somatostatin Receptor 2	0.430082	0.302
2 Gray	N1	model 1	Antiproliferative Role of Somatostatin Receptor 2	0.483935	0.302
2 Gray	N1	model 2	Antiproliferative Role of Somatostatin Receptor 2	0.471313	0.302
2 Gray	N1	crude model	Antiproliferative Role of Somatostatin Receptor 2	0.506666	0.302
2 Gray	N0	model 1	Antiproliferative Role of Somatostatin Receptor 2	1.7323	0.277
2 Gray	N0	crude model	Antiproliferative Role of Somatostatin Receptor 2	1.75834	0.277
0.05 Gray	N2+	model 1	Antiproliferative Role of TOB in T Cell Signaling	0.255832	-
0.05 Gray	N2+	model 2	Antiproliferative Role of TOB in T Cell Signaling	0.276331	-
0.05 Gray	N2+	crude model	Antiproliferative Role of TOB in T Cell Signaling	0.264316	-
0.05 Gray	N1	model 1	Antiproliferative Role of TOB in T Cell Signaling	0.00847165	-
0.05 Gray	N1	model 2	Antiproliferative Role of TOB in T Cell Signaling	0.0163777	-
0.05 Gray	N1	crude model	Antiproliferative Role of TOB in T Cell Signaling	0.0172162	-
0.05 Gray	N0	model 1	Antiproliferative Role of TOB in T Cell Signaling	0	-
0.05 Gray	N0	crude model	Antiproliferative Role of TOB in T Cell Signaling	0	-
2 Gray	N2+	model 1	Antiproliferative Role of TOB in T Cell Signaling	1.52486	0.577
2 Gray	N2+	model 2	Antiproliferative Role of TOB in T Cell Signaling	1.43971	0.577
2 Gray	N2+	crude model	Antiproliferative Role of TOB in T Cell Signaling	1.52116	0.577
2 Gray	N1	model 1	Antiproliferative Role of TOB in T Cell Signaling	1.22316	0.577
2 Gray	N1	model 2	Antiproliferative Role of TOB in T Cell Signaling	1.21794	0.577
2 Gray	N1	crude model	Antiproliferative Role of TOB in T Cell Signaling	1.23969	0.577
2 Gray	N0	model 1	Antiproliferative Role of TOB in T Cell Signaling	1.91558	0.277
2 Gray	N0	crude model	Antiproliferative Role of TOB in T Cell Signaling	1.93438	0.277
0.05 Gray	N2+	model 1	Apelin Cardiomyocyte Signaling Pathway	0.263508	-1
0.05 Gray	N2+	model 2	Apelin Cardiomyocyte Signaling Pathway	0.344503	-1
0.05 Gray	N2+	crude model	Apelin Cardiomyocyte Signaling Pathway	0.282425	-1
0.05 Gray	N1	model 1	Apelin Cardiomyocyte Signaling Pathway	0.0196151	-
0.05 Gray	N1	model 2	Apelin Cardiomyocyte Signaling Pathway	0.0381644	-
0.05 Gray	N1	crude model	Apelin Cardiomyocyte Signaling Pathway	0.0288662	-
0.05 Gray	N0	model 1	Apelin Cardiomyocyte Signaling Pathway	0.0845978	-
0.05 Gray	N0	crude model	Apelin Cardiomyocyte Signaling Pathway	0.0757799	-
2 Gray	N2+	model 1	Apelin Cardiomyocyte Signaling Pathway	0	-0.632
2 Gray	N2+	model 2	Apelin Cardiomyocyte Signaling Pathway	0	0
2 Gray	N2+	crude model	Apelin Cardiomyocyte Signaling Pathway	0	-0.632
2 Gray	N1	model 1	Apelin Cardiomyocyte Signaling Pathway	0	-1.508
2 Gray	N1	model 2	Apelin Cardiomyocyte Signaling Pathway	0	-1.508
2 Gray	N1	crude model	Apelin Cardiomyocyte Signaling Pathway	0.0601543	-1.508
2 Gray	N0	model 1	Apelin Cardiomyocyte Signaling Pathway	0.101885	-0.632
2 Gray	N0	crude model	Apelin Cardiomyocyte Signaling Pathway	0.10444	-0.632
0.05 Gray	N2+	model 1	Apoptosis Signaling	0.263508	1
0.05 Gray	N2+	model 2	Apoptosis Signaling	0.344503	1
0.05 Gray	N2+	crude model	Apoptosis Signaling	0.282425	1
0.05 Gray	N1	model 1	Apoptosis Signaling	0.0196151	-
0.05 Gray	N1	model 2	Apoptosis Signaling	0.0598957	-
0.05 Gray	N1	crude model	Apoptosis Signaling	0.0346728	-
0.05 Gray	N0	model 1	Apoptosis Signaling	0.132583	-
0.05 Gray	N0	crude model	Apoptosis Signaling	0.125553	-
2 Gray	N2+	model 1	Apoptosis Signaling	1.16592	0.728
2 Gray	N2+	model 2	Apoptosis Signaling	0.800221	0.5
2 Gray	N2+	crude model	Apoptosis Signaling	1.13571	0.728
2 Gray	N1	model 1	Apoptosis Signaling	0.210133	0.277
2 Gray	N1	model 2	Apoptosis Signaling	0.238748	0.277
2 Gray	N1	crude model	Apoptosis Signaling	0.223499	0.277
2 Gray	N0	model 1	Apoptosis Signaling	0.512113	0.535
2 Gray	N0	crude model	Apoptosis Signaling	0.532405	0.535
0.05 Gray	N2+	model 1	Aryl Hydrocarbon Receptor Signaling	0.255832	-0.447
0.05 Gray	N2+	model 2	Aryl Hydrocarbon Receptor Signaling	0.295786	-0.447
0.05 Gray	N2+	crude model	Aryl Hydrocarbon Receptor Signaling	0.264316	-0.447
0.05 Gray	N1	model 1	Aryl Hydrocarbon Receptor Signaling	0.0196151	-1
0.05 Gray	N1	model 2	Aryl Hydrocarbon Receptor Signaling	0.0622426	-1.342
0.05 Gray	N1	crude model	Aryl Hydrocarbon Receptor Signaling	0.0346728	-1.342
0.05 Gray	N0	model 1	Aryl Hydrocarbon Receptor Signaling	0.132583	-
0.05 Gray	N0	crude model	Aryl Hydrocarbon Receptor Signaling	0.125553	-
2 Gray	N2+	model 1	Aryl Hydrocarbon Receptor Signaling	2.4149	-1.567
2 Gray	N2+	model 2	Aryl Hydrocarbon Receptor Signaling	2.04335	-1.567
2 Gray	N2+	crude model	Aryl Hydrocarbon Receptor Signaling	2.11712	-1.414
2 Gray	N1	model 1	Aryl Hydrocarbon Receptor Signaling	1.33066	-1.061
2 Gray	N1	model 2	Aryl Hydrocarbon Receptor Signaling	1.59317	-1.414
2 Gray	N1	crude model	Aryl Hydrocarbon Receptor Signaling	1.23969	-1.257
2 Gray	N0	model 1	Aryl Hydrocarbon Receptor Signaling	1.7323	-1.768
2 Gray	N0	crude model	Aryl Hydrocarbon Receptor Signaling	1.75834	-1.768
0.05 Gray	N2+	model 1	ATM Signaling	0.255832	-
0.05 Gray	N2+	model 2	ATM Signaling	0.295786	-
0.05 Gray	N2+	crude model	ATM Signaling	0.264316	-
0.05 Gray	N1	model 1	ATM Signaling	0.0314881	-1
0.05 Gray	N1	model 2	ATM Signaling	0.145451	-1
0.05 Gray	N1	crude model	ATM Signaling	0.0764276	-1
0.05 Gray	N0	model 1	ATM Signaling	0.457682	-
0.05 Gray	N0	crude model	ATM Signaling	0.410216	-
2 Gray	N2+	model 1	ATM Signaling	2.40413	-1.414
2 Gray	N2+	model 2	ATM Signaling	1.82868	-1.213
2 Gray	N2+	crude model	ATM Signaling	1.90346	-1.213
2 Gray	N1	model 1	ATM Signaling	1.21055	-1.5
2 Gray	N1	model 2	ATM Signaling	1.48057	-1.698
2 Gray	N1	crude model	ATM Signaling	1.23969	-1.5
2 Gray	N0	model 1	ATM Signaling	1.15036	-0.775
2 Gray	N0	crude model	ATM Signaling	1.171	-0.775
0.05 Gray	N2+	model 1	B Cell Receptor Signaling	0.255832	-0.447
0.05 Gray	N2+	model 2	B Cell Receptor Signaling	0.295786	-0.447
0.05 Gray	N2+	crude model	B Cell Receptor Signaling	0.264316	-0.447
0.05 Gray	N1	model 1	B Cell Receptor Signaling	0.0196151	-0.447
0.05 Gray	N1	model 2	B Cell Receptor Signaling	0.0598957	-0.447
0.05 Gray	N1	crude model	B Cell Receptor Signaling	0.0761549	-0.447
0.05 Gray	N0	model 1	B Cell Receptor Signaling	0.0845978	-
0.05 Gray	N0	crude model	B Cell Receptor Signaling	0.0757799	-
2 Gray	N2+	model 1	B Cell Receptor Signaling	0.370731	-0.577
2 Gray	N2+	model 2	B Cell Receptor Signaling	0.406862	-0.378
2 Gray	N2+	crude model	B Cell Receptor Signaling	0.24594	-0.392
2 Gray	N1	model 1	B Cell Receptor Signaling	0.432502	-0.557
2 Gray	N1	model 2	B Cell Receptor Signaling	0.53497	-0.73
2 Gray	N1	crude model	B Cell Receptor Signaling	0.462968	-0.557
2 Gray	N0	model 1	B Cell Receptor Signaling	0.475251	-0.962
2 Gray	N0	crude model	B Cell Receptor Signaling	0.488805	-0.962
0.05 Gray	N2+	model 1	BAG2 Signaling Pathway	0.263508	-
0.05 Gray	N2+	model 2	BAG2 Signaling Pathway	0.344503	-
0.05 Gray	N2+	crude model	BAG2 Signaling Pathway	0.282425	-
0.05 Gray	N1	model 1	BAG2 Signaling Pathway	0.21196	-
0.05 Gray	N1	model 2	BAG2 Signaling Pathway	0.316294	-
0.05 Gray	N1	crude model	BAG2 Signaling Pathway	0.241491	-
0.05 Gray	N0	model 1	BAG2 Signaling Pathway	0.457682	-
0.05 Gray	N0	crude model	BAG2 Signaling Pathway	0.410216	-
2 Gray	N2+	model 1	BAG2 Signaling Pathway	1.04904	1
2 Gray	N2+	model 2	BAG2 Signaling Pathway	1.00211	1
2 Gray	N2+	crude model	BAG2 Signaling Pathway	1.02481	1
2 Gray	N1	model 1	BAG2 Signaling Pathway	0.830083	1
2 Gray	N1	model 2	BAG2 Signaling Pathway	0.853274	1
2 Gray	N1	crude model	BAG2 Signaling Pathway	0.859278	1
2 Gray	N0	model 1	BAG2 Signaling Pathway	0.690056	0.707
2 Gray	N0	crude model	BAG2 Signaling Pathway	0.700684	0.707
0.05 Gray	N2+	model 1	BEX2 Signaling Pathway	0.258582	-1
0.05 Gray	N2+	model 2	BEX2 Signaling Pathway	0.295786	-1
0.05 Gray	N2+	crude model	BEX2 Signaling Pathway	0.264316	-1
0.05 Gray	N1	model 1	BEX2 Signaling Pathway	0.0196151	-2
0.05 Gray	N1	model 2	BEX2 Signaling Pathway	0.0805797	-2
0.05 Gray	N1	crude model	BEX2 Signaling Pathway	0.0761549	-2
0.05 Gray	N0	model 1	BEX2 Signaling Pathway	0.420082	-
0.05 Gray	N0	crude model	BEX2 Signaling Pathway	0.392733	-
2 Gray	N2+	model 1	BEX2 Signaling Pathway	0.573155	-0.728
2 Gray	N2+	model 2	BEX2 Signaling Pathway	0.510243	-0.728
2 Gray	N2+	crude model	BEX2 Signaling Pathway	0.410487	-0.5
2 Gray	N1	model 1	BEX2 Signaling Pathway	0.175051	-1.291
2 Gray	N1	model 2	BEX2 Signaling Pathway	0.401925	-1.213
2 Gray	N1	crude model	BEX2 Signaling Pathway	0.194381	-1.291
2 Gray	N0	model 1	BEX2 Signaling Pathway	0.384931	-0.258
2 Gray	N0	crude model	BEX2 Signaling Pathway	0.402183	-0.258
0.05 Gray	N2+	model 1	Bladder Cancer Signaling	0.263508	-
0.05 Gray	N2+	model 2	Bladder Cancer Signaling	0.344503	-
0.05 Gray	N2+	crude model	Bladder Cancer Signaling	0.282425	-
0.05 Gray	N1	model 1	Bladder Cancer Signaling	0.0196151	-
0.05 Gray	N1	model 2	Bladder Cancer Signaling	0.145451	-
0.05 Gray	N1	crude model	Bladder Cancer Signaling	0.0764276	-
0.05 Gray	N0	model 1	Bladder Cancer Signaling	0.132583	-
0.05 Gray	N0	crude model	Bladder Cancer Signaling	0.12276	-
2 Gray	N2+	model 1	Bladder Cancer Signaling	0.595376	-0.333
2 Gray	N2+	model 2	Bladder Cancer Signaling	0.527658	-0.333
2 Gray	N2+	crude model	Bladder Cancer Signaling	0.524089	-0.333
2 Gray	N1	model 1	Bladder Cancer Signaling	0.363912	-0.333
2 Gray	N1	model 2	Bladder Cancer Signaling	0.403439	-0.333
2 Gray	N1	crude model	Bladder Cancer Signaling	0.38184	-0.333
2 Gray	N0	model 1	Bladder Cancer Signaling	0.774453	-0.333
2 Gray	N0	crude model	Bladder Cancer Signaling	0.794996	-0.333
0.05 Gray	N2+	model 1	BMP signaling pathway	0	-
0.05 Gray	N2+	model 2	BMP signaling pathway	0.17638	-
0.05 Gray	N2+	crude model	BMP signaling pathway	0	-
0.05 Gray	N1	model 1	BMP signaling pathway	0	-
0.05 Gray	N1	model 2	BMP signaling pathway	0	-
0.05 Gray	N1	crude model	BMP signaling pathway	0	-
0.05 Gray	N0	model 1	BMP signaling pathway	0	-
0.05 Gray	N0	crude model	BMP signaling pathway	0	-
2 Gray	N2+	model 1	BMP signaling pathway	1.16592	0.5
2 Gray	N2+	model 2	BMP signaling pathway	1.09059	0.5
2 Gray	N2+	crude model	BMP signaling pathway	0.835598	0.775
2 Gray	N1	model 1	BMP signaling pathway	1.21055	0.243
2 Gray	N1	model 2	BMP signaling pathway	1.48057	0
2 Gray	N1	crude model	BMP signaling pathway	1.23969	0.243
2 Gray	N0	model 1	BMP signaling pathway	1.61018	-0.243
2 Gray	N0	crude model	BMP signaling pathway	1.63281	-0.243
0.05 Gray	N2+	model 1	Calcium Transport I	0.258582	-
0.05 Gray	N2+	model 2	Calcium Transport I	0.295786	-
0.05 Gray	N2+	crude model	Calcium Transport I	0.264316	-
0.05 Gray	N1	model 1	Calcium Transport I	0.0196151	-
0.05 Gray	N1	model 2	Calcium Transport I	0.0805797	-
0.05 Gray	N1	crude model	Calcium Transport I	0.0761549	-
0.05 Gray	N0	model 1	Calcium Transport I	0.422296	-
0.05 Gray	N0	crude model	Calcium Transport I	0.392733	-
2 Gray	N2+	model 1	Calcium Transport I	0.104	-
2 Gray	N2+	model 2	Calcium Transport I	0.0936564	-
2 Gray	N2+	crude model	Calcium Transport I	0.0961473	-
2 Gray	N1	model 1	Calcium Transport I	0.268532	-
2 Gray	N1	model 2	Calcium Transport I	0.0729034	-
2 Gray	N1	crude model	Calcium Transport I	0.270933	-
2 Gray	N0	model 1	Calcium Transport I	0.382651	-
2 Gray	N0	crude model	Calcium Transport I	0.392704	-
0.05 Gray	N2+	model 1	Cardiac Hypertrophy Signaling	0.139167	-2
0.05 Gray	N2+	model 2	Cardiac Hypertrophy Signaling	0.173533	-2
0.05 Gray	N2+	crude model	Cardiac Hypertrophy Signaling	0.149964	-2
0.05 Gray	N1	model 1	Cardiac Hypertrophy Signaling	0	-
0.05 Gray	N1	model 2	Cardiac Hypertrophy Signaling	0	-
0.05 Gray	N1	crude model	Cardiac Hypertrophy Signaling	0	-
0.05 Gray	N0	model 1	Cardiac Hypertrophy Signaling	0	-
0.05 Gray	N0	crude model	Cardiac Hypertrophy Signaling	0	-
2 Gray	N2+	model 1	Cardiac Hypertrophy Signaling	0.223195	-0.898
2 Gray	N2+	model 2	Cardiac Hypertrophy Signaling	0.167853	-0.73
2 Gray	N2+	crude model	Cardiac Hypertrophy Signaling	0.163604	-0.73
2 Gray	N1	model 1	Cardiac Hypertrophy Signaling	0.337488	-1.372
2 Gray	N1	model 2	Cardiac Hypertrophy Signaling	0.429811	-1.521
2 Gray	N1	crude model	Cardiac Hypertrophy Signaling	0.355332	-1.372
2 Gray	N0	model 1	Cardiac Hypertrophy Signaling	0.774453	-1.333
2 Gray	N0	crude model	Cardiac Hypertrophy Signaling	0.798306	-1.333
0.05 Gray	N2+	model 1	CD27 Signaling in Lymphocytes	0.121988	-
0.05 Gray	N2+	model 2	CD27 Signaling in Lymphocytes	0.14554	-
0.05 Gray	N2+	crude model	CD27 Signaling in Lymphocytes	0.126	-
0.05 Gray	N1	model 1	CD27 Signaling in Lymphocytes	0.0196151	-
0.05 Gray	N1	model 2	CD27 Signaling in Lymphocytes	0.0448278	-
0.05 Gray	N1	crude model	CD27 Signaling in Lymphocytes	0.0288662	-
0.05 Gray	N0	model 1	CD27 Signaling in Lymphocytes	0	-
0.05 Gray	N0	crude model	CD27 Signaling in Lymphocytes	0	-
2 Gray	N2+	model 1	CD27 Signaling in Lymphocytes	0.595376	-0.707
2 Gray	N2+	model 2	CD27 Signaling in Lymphocytes	0.800221	-0.333
2 Gray	N2+	crude model	CD27 Signaling in Lymphocytes	0.366325	-0.707
2 Gray	N1	model 1	CD27 Signaling in Lymphocytes	0.268532	0
2 Gray	N1	model 2	CD27 Signaling in Lymphocytes	0.429811	0
2 Gray	N1	crude model	CD27 Signaling in Lymphocytes	0.270933	0
2 Gray	N0	model 1	CD27 Signaling in Lymphocytes	0.580041	0
2 Gray	N0	crude model	CD27 Signaling in Lymphocytes	0.601111	0
0.05 Gray	N2+	model 1	CD40 Signaling	0.169272	-
0.05 Gray	N2+	model 2	CD40 Signaling	0.21491	-
0.05 Gray	N2+	crude model	CD40 Signaling	0.177446	-
0.05 Gray	N1	model 1	CD40 Signaling	0	-
0.05 Gray	N1	model 2	CD40 Signaling	0	-
0.05 Gray	N1	crude model	CD40 Signaling	0	-
0.05 Gray	N0	model 1	CD40 Signaling	0	-
0.05 Gray	N0	crude model	CD40 Signaling	0	-
2 Gray	N2+	model 1	CD40 Signaling	0.650878	-0.577
2 Gray	N2+	model 2	CD40 Signaling	0.600551	-0.577
2 Gray	N2+	crude model	CD40 Signaling	0.425651	-0.302
2 Gray	N1	model 1	CD40 Signaling	0.167274	-0.333
2 Gray	N1	model 2	CD40 Signaling	0.235214	-0.632
2 Gray	N1	crude model	CD40 Signaling	0.169581	-0.333
2 Gray	N0	model 1	CD40 Signaling	0.496312	-0.905
2 Gray	N0	crude model	CD40 Signaling	0.514544	-0.905
0.05 Gray	N2+	model 1	CDK5 Signaling	0.147981	-
0.05 Gray	N2+	model 2	CDK5 Signaling	0.17638	-
0.05 Gray	N2+	crude model	CDK5 Signaling	0.154768	-
0.05 Gray	N1	model 1	CDK5 Signaling	0.0196151	-
0.05 Gray	N1	model 2	CDK5 Signaling	0.0381644	-
0.05 Gray	N1	crude model	CDK5 Signaling	0.0288662	-
0.05 Gray	N0	model 1	CDK5 Signaling	0	-
0.05 Gray	N0	crude model	CDK5 Signaling	0	-
2 Gray	N2+	model 1	CDK5 Signaling	0.491802	0.535
2 Gray	N2+	model 2	CDK5 Signaling	0.600551	0.775
2 Gray	N2+	crude model	CDK5 Signaling	0.425651	0.535
2 Gray	N1	model 1	CDK5 Signaling	0.210133	-0.277
2 Gray	N1	model 2	CDK5 Signaling	0.338518	0
2 Gray	N1	crude model	CDK5 Signaling	0.223499	-0.277
2 Gray	N0	model 1	CDK5 Signaling	0.171574	-0.632
2 Gray	N0	crude model	CDK5 Signaling	0.176973	-0.632
0.05 Gray	N2+	model 1	Cell Cycle Control of Chromosomal Replication	0.255832	-
0.05 Gray	N2+	model 2	Cell Cycle Control of Chromosomal Replication	0.149877	-
0.05 Gray	N2+	crude model	Cell Cycle Control of Chromosomal Replication	0.264316	-
0.05 Gray	N1	model 1	Cell Cycle Control of Chromosomal Replication	0.0196151	-
0.05 Gray	N1	model 2	Cell Cycle Control of Chromosomal Replication	0.0469952	-
0.05 Gray	N1	crude model	Cell Cycle Control of Chromosomal Replication	0.0306152	-
0.05 Gray	N0	model 1	Cell Cycle Control of Chromosomal Replication	0.132583	-
0.05 Gray	N0	crude model	Cell Cycle Control of Chromosomal Replication	0.107587	-
2 Gray	N2+	model 1	Cell Cycle Control of Chromosomal Replication	0.675788	-1.897
2 Gray	N2+	model 2	Cell Cycle Control of Chromosomal Replication	0.633991	-1.897
2 Gray	N2+	crude model	Cell Cycle Control of Chromosomal Replication	0.620466	-1.897
2 Gray	N1	model 1	Cell Cycle Control of Chromosomal Replication	0.505768	-1.897
2 Gray	N1	model 2	Cell Cycle Control of Chromosomal Replication	0.498995	-1.897
2 Gray	N1	crude model	Cell Cycle Control of Chromosomal Replication	0.532052	-1.897
2 Gray	N0	model 1	Cell Cycle Control of Chromosomal Replication	0.496312	-1.667
2 Gray	N0	crude model	Cell Cycle Control of Chromosomal Replication	0.513352	-1.667
0.05 Gray	N2+	model 1	Cell Cycle Regulation by BTG Family Proteins	0.258582	-
0.05 Gray	N2+	model 2	Cell Cycle Regulation by BTG Family Proteins	0.295786	-
0.05 Gray	N2+	crude model	Cell Cycle Regulation by BTG Family Proteins	0.264316	-
0.05 Gray	N1	model 1	Cell Cycle Regulation by BTG Family Proteins	0.0196151	-
0.05 Gray	N1	model 2	Cell Cycle Regulation by BTG Family Proteins	0.0805797	-
0.05 Gray	N1	crude model	Cell Cycle Regulation by BTG Family Proteins	0.0761549	-
0.05 Gray	N0	model 1	Cell Cycle Regulation by BTG Family Proteins	0.132583	-
0.05 Gray	N0	crude model	Cell Cycle Regulation by BTG Family Proteins	0.125553	-
2 Gray	N2+	model 1	Cell Cycle Regulation by BTG Family Proteins	0.835532	-0.447
2 Gray	N2+	model 2	Cell Cycle Regulation by BTG Family Proteins	0.800221	-0.447
2 Gray	N2+	crude model	Cell Cycle Regulation by BTG Family Proteins	0.835598	-0.447
2 Gray	N1	model 1	Cell Cycle Regulation by BTG Family Proteins	0.640284	-0.447
2 Gray	N1	model 2	Cell Cycle Regulation by BTG Family Proteins	0.656374	-0.447
2 Gray	N1	crude model	Cell Cycle Regulation by BTG Family Proteins	0.663565	-0.447
2 Gray	N0	model 1	Cell Cycle Regulation by BTG Family Proteins	0.518696	-0.447
2 Gray	N0	crude model	Cell Cycle Regulation by BTG Family Proteins	0.535156	-0.447
0.05 Gray	N2+	model 1	Cell Cycle: G1/S Checkpoint Regulation	0.197877	-
0.05 Gray	N2+	model 2	Cell Cycle: G1/S Checkpoint Regulation	0.244528	-
0.05 Gray	N2+	crude model	Cell Cycle: G1/S Checkpoint Regulation	0.210288	-
0.05 Gray	N1	model 1	Cell Cycle: G1/S Checkpoint Regulation	0.0196151	-
0.05 Gray	N1	model 2	Cell Cycle: G1/S Checkpoint Regulation	0.0805797	0
0.05 Gray	N1	crude model	Cell Cycle: G1/S Checkpoint Regulation	0.0761549	0
0.05 Gray	N0	model 1	Cell Cycle: G1/S Checkpoint Regulation	0.132583	-
0.05 Gray	N0	crude model	Cell Cycle: G1/S Checkpoint Regulation	0.125553	-
2 Gray	N2+	model 1	Cell Cycle: G1/S Checkpoint Regulation	1.56838	-0.447
2 Gray	N2+	model 2	Cell Cycle: G1/S Checkpoint Regulation	1.45978	-0.447
2 Gray	N2+	crude model	Cell Cycle: G1/S Checkpoint Regulation	1.57294	-0.447
2 Gray	N1	model 1	Cell Cycle: G1/S Checkpoint Regulation	1.40198	-0.218
2 Gray	N1	model 2	Cell Cycle: G1/S Checkpoint Regulation	1.48057	-0.218
2 Gray	N1	crude model	Cell Cycle: G1/S Checkpoint Regulation	1.40087	-0.218
2 Gray	N0	model 1	Cell Cycle: G1/S Checkpoint Regulation	1.89713	-0.218
2 Gray	N0	crude model	Cell Cycle: G1/S Checkpoint Regulation	1.92454	-0.218
0.05 Gray	N2+	model 1	Cell Cycle: G2/M DNA Damage Checkpoint Regulation	0.258582	-
0.05 Gray	N2+	model 2	Cell Cycle: G2/M DNA Damage Checkpoint Regulation	0.295786	-
0.05 Gray	N2+	crude model	Cell Cycle: G2/M DNA Damage Checkpoint Regulation	0.264316	-
0.05 Gray	N1	model 1	Cell Cycle: G2/M DNA Damage Checkpoint Regulation	0.21196	-1
0.05 Gray	N1	model 2	Cell Cycle: G2/M DNA Damage Checkpoint Regulation	0.316294	-1
0.05 Gray	N1	crude model	Cell Cycle: G2/M DNA Damage Checkpoint Regulation	0.241491	-1
0.05 Gray	N0	model 1	Cell Cycle: G2/M DNA Damage Checkpoint Regulation	0.549128	-
0.05 Gray	N0	crude model	Cell Cycle: G2/M DNA Damage Checkpoint Regulation	0.488235	-
2 Gray	N2+	model 1	Cell Cycle: G2/M DNA Damage Checkpoint Regulation	1.24866	0.535
2 Gray	N2+	model 2	Cell Cycle: G2/M DNA Damage Checkpoint Regulation	1.19483	0.535
2 Gray	N2+	crude model	Cell Cycle: G2/M DNA Damage Checkpoint Regulation	1.25151	0.535
2 Gray	N1	model 1	Cell Cycle: G2/M DNA Damage Checkpoint Regulation	1.33066	1.069
2 Gray	N1	model 2	Cell Cycle: G2/M DNA Damage Checkpoint Regulation	1.35385	1.069
2 Gray	N1	crude model	Cell Cycle: G2/M DNA Damage Checkpoint Regulation	1.30083	1.069
2 Gray	N0	model 1	Cell Cycle: G2/M DNA Damage Checkpoint Regulation	1.7323	0.775
2 Gray	N0	crude model	Cell Cycle: G2/M DNA Damage Checkpoint Regulation	1.75834	0.775
0.05 Gray	N2+	model 1	Ceramide Signaling	0.255832	-
0.05 Gray	N2+	model 2	Ceramide Signaling	0.295786	-
0.05 Gray	N2+	crude model	Ceramide Signaling	0.264316	-
0.05 Gray	N1	model 1	Ceramide Signaling	0.0196151	-
0.05 Gray	N1	model 2	Ceramide Signaling	0.0598957	-
0.05 Gray	N1	crude model	Ceramide Signaling	0.0346728	-
0.05 Gray	N0	model 1	Ceramide Signaling	0.0845978	-
0.05 Gray	N0	crude model	Ceramide Signaling	0.0757799	-
2 Gray	N2+	model 1	Ceramide Signaling	1.16592	-1.886
2 Gray	N2+	model 2	Ceramide Signaling	1.09059	-1.886
2 Gray	N2+	crude model	Ceramide Signaling	0.835598	-1.698
2 Gray	N1	model 1	Ceramide Signaling	1.40198	-0.894
2 Gray	N1	model 2	Ceramide Signaling	1.71501	-1.091
2 Gray	N1	crude model	Ceramide Signaling	1.23969	-1.147
2 Gray	N0	model 1	Ceramide Signaling	0.912336	-1.698
2 Gray	N0	crude model	Ceramide Signaling	0.930644	-1.698
0.05 Gray	N2+	model 1	Chronic Myeloid Leukemia Signaling	0.263508	-
0.05 Gray	N2+	model 2	Chronic Myeloid Leukemia Signaling	0.344503	-
0.05 Gray	N2+	crude model	Chronic Myeloid Leukemia Signaling	0.282425	-
0.05 Gray	N1	model 1	Chronic Myeloid Leukemia Signaling	0.0196151	-
0.05 Gray	N1	model 2	Chronic Myeloid Leukemia Signaling	0.0805797	-
0.05 Gray	N1	crude model	Chronic Myeloid Leukemia Signaling	0.0761549	-
0.05 Gray	N0	model 1	Chronic Myeloid Leukemia Signaling	0.132583	-
0.05 Gray	N0	crude model	Chronic Myeloid Leukemia Signaling	0.107587	-
2 Gray	N2+	model 1	Chronic Myeloid Leukemia Signaling	1.57339	-
2 Gray	N2+	model 2	Chronic Myeloid Leukemia Signaling	1.21289	-
2 Gray	N2+	crude model	Chronic Myeloid Leukemia Signaling	1.58179	-
2 Gray	N1	model 1	Chronic Myeloid Leukemia Signaling	1.21055	-
2 Gray	N1	model 2	Chronic Myeloid Leukemia Signaling	1.19904	-
2 Gray	N1	crude model	Chronic Myeloid Leukemia Signaling	1.23969	-
2 Gray	N0	model 1	Chronic Myeloid Leukemia Signaling	1.7323	-
2 Gray	N0	crude model	Chronic Myeloid Leukemia Signaling	1.75834	-
0.05 Gray	N2+	model 1	Clathrin-mediated Endocytosis Signaling	0.263508	-
0.05 Gray	N2+	model 2	Clathrin-mediated Endocytosis Signaling	0.344503	-
0.05 Gray	N2+	crude model	Clathrin-mediated Endocytosis Signaling	0.282425	-
0.05 Gray	N1	model 1	Clathrin-mediated Endocytosis Signaling	0.0155555	-
0.05 Gray	N1	model 2	Clathrin-mediated Endocytosis Signaling	0.0329585	-
0.05 Gray	N1	crude model	Clathrin-mediated Endocytosis Signaling	0.0257585	-
0.05 Gray	N0	model 1	Clathrin-mediated Endocytosis Signaling	0.132583	-
0.05 Gray	N0	crude model	Clathrin-mediated Endocytosis Signaling	0.126358	-
2 Gray	N2+	model 1	Clathrin-mediated Endocytosis Signaling	0.446611	-
2 Gray	N2+	model 2	Clathrin-mediated Endocytosis Signaling	0.238272	-
2 Gray	N2+	crude model	Clathrin-mediated Endocytosis Signaling	0.410487	-
2 Gray	N1	model 1	Clathrin-mediated Endocytosis Signaling	0.337488	-
2 Gray	N1	model 2	Clathrin-mediated Endocytosis Signaling	0.284883	-
2 Gray	N1	crude model	Clathrin-mediated Endocytosis Signaling	0.347433	-
2 Gray	N0	model 1	Clathrin-mediated Endocytosis Signaling	0.434535	-
2 Gray	N0	crude model	Clathrin-mediated Endocytosis Signaling	0.449734	-
0.05 Gray	N2+	model 1	CNTF Signaling	0.258582	-
0.05 Gray	N2+	model 2	CNTF Signaling	0.295786	-
0.05 Gray	N2+	crude model	CNTF Signaling	0.264316	-
0.05 Gray	N1	model 1	CNTF Signaling	0	-
0.05 Gray	N1	model 2	CNTF Signaling	0	-
0.05 Gray	N1	crude model	CNTF Signaling	0	-
0.05 Gray	N0	model 1	CNTF Signaling	0	-
0.05 Gray	N0	crude model	CNTF Signaling	0	-
2 Gray	N2+	model 1	CNTF Signaling	0.479082	-0.577
2 Gray	N2+	model 2	CNTF Signaling	0.234218	-0.302
2 Gray	N2+	crude model	CNTF Signaling	0.425651	-0.577
2 Gray	N1	model 1	CNTF Signaling	0.195014	-0.905
2 Gray	N1	model 2	CNTF Signaling	0.235214	-0.905
2 Gray	N1	crude model	CNTF Signaling	0.206684	-0.905
2 Gray	N0	model 1	CNTF Signaling	0.496312	-1.155
2 Gray	N0	crude model	CNTF Signaling	0.514544	-1.155
0.05 Gray	N2+	model 1	Coronavirus Pathogenesis Pathway	0	-
0.05 Gray	N2+	model 2	Coronavirus Pathogenesis Pathway	0	-
0.05 Gray	N2+	crude model	Coronavirus Pathogenesis Pathway	0	-
0.05 Gray	N1	model 1	Coronavirus Pathogenesis Pathway	0	-
0.05 Gray	N1	model 2	Coronavirus Pathogenesis Pathway	0.0381644	-
0.05 Gray	N1	crude model	Coronavirus Pathogenesis Pathway	0.0288662	-
0.05 Gray	N0	model 1	Coronavirus Pathogenesis Pathway	0	-
0.05 Gray	N0	crude model	Coronavirus Pathogenesis Pathway	0	-
2 Gray	N2+	model 1	Coronavirus Pathogenesis Pathway	0.835532	0
2 Gray	N2+	model 2	Coronavirus Pathogenesis Pathway	0.482919	0
2 Gray	N2+	crude model	Coronavirus Pathogenesis Pathway	0.476832	0.408
2 Gray	N1	model 1	Coronavirus Pathogenesis Pathway	0.167274	-0.447
2 Gray	N1	model 2	Coronavirus Pathogenesis Pathway	0.203075	-0.655
2 Gray	N1	crude model	Coronavirus Pathogenesis Pathway	0.169581	-0.447
2 Gray	N0	model 1	Coronavirus Pathogenesis Pathway	0.496312	-0.853
2 Gray	N0	crude model	Coronavirus Pathogenesis Pathway	0.513042	-0.853
0.05 Gray	N2+	model 1	Cyclins and Cell Cycle Regulation	0.147981	-
0.05 Gray	N2+	model 2	Cyclins and Cell Cycle Regulation	0.173533	-
0.05 Gray	N2+	crude model	Cyclins and Cell Cycle Regulation	0.154768	-
0.05 Gray	N1	model 1	Cyclins and Cell Cycle Regulation	0.0196151	-
0.05 Gray	N1	model 2	Cyclins and Cell Cycle Regulation	0.0427686	-
0.05 Gray	N1	crude model	Cyclins and Cell Cycle Regulation	0.0288662	-
0.05 Gray	N0	model 1	Cyclins and Cell Cycle Regulation	0.0845978	-
0.05 Gray	N0	crude model	Cyclins and Cell Cycle Regulation	0.0757799	-
2 Gray	N2+	model 1	Cyclins and Cell Cycle Regulation	1.04904	-1.5
2 Gray	N2+	model 2	Cyclins and Cell Cycle Regulation	0.994899	-1.5
2 Gray	N2+	crude model	Cyclins and Cell Cycle Regulation	1.02481	-1.5
2 Gray	N1	model 1	Cyclins and Cell Cycle Regulation	1.02951	-1.698
2 Gray	N1	model 2	Cyclins and Cell Cycle Regulation	1.02274	-1.698
2 Gray	N1	crude model	Cyclins and Cell Cycle Regulation	1.06058	-1.698
2 Gray	N0	model 1	Cyclins and Cell Cycle Regulation	1.15036	-1.5
2 Gray	N0	crude model	Cyclins and Cell Cycle Regulation	1.171	-1.5
0.05 Gray	N2+	model 1	Cytotoxic T Lymphocyte-mediated Apoptosis of Target Cells	0.177369	-
0.05 Gray	N2+	model 2	Cytotoxic T Lymphocyte-mediated Apoptosis of Target Cells	0.21491	-
0.05 Gray	N2+	crude model	Cytotoxic T Lymphocyte-mediated Apoptosis of Target Cells	0.181959	-
0.05 Gray	N1	model 1	Cytotoxic T Lymphocyte-mediated Apoptosis of Target Cells	0.0196151	-
0.05 Gray	N1	model 2	Cytotoxic T Lymphocyte-mediated Apoptosis of Target Cells	0.0381644	-
0.05 Gray	N1	crude model	Cytotoxic T Lymphocyte-mediated Apoptosis of Target Cells	0.0288662	-
0.05 Gray	N0	model 1	Cytotoxic T Lymphocyte-mediated Apoptosis of Target Cells	0.549128	-
0.05 Gray	N0	crude model	Cytotoxic T Lymphocyte-mediated Apoptosis of Target Cells	0.488235	-
2 Gray	N2+	model 1	Cytotoxic T Lymphocyte-mediated Apoptosis of Target Cells	0.140402	-
2 Gray	N2+	model 2	Cytotoxic T Lymphocyte-mediated Apoptosis of Target Cells	0.178894	-
2 Gray	N2+	crude model	Cytotoxic T Lymphocyte-mediated Apoptosis of Target Cells	0.118354	-
2 Gray	N1	model 1	Cytotoxic T Lymphocyte-mediated Apoptosis of Target Cells	0.0857407	-
2 Gray	N1	model 2	Cytotoxic T Lymphocyte-mediated Apoptosis of Target Cells	0.104404	-
2 Gray	N1	crude model	Cytotoxic T Lymphocyte-mediated Apoptosis of Target Cells	0.0873629	-
2 Gray	N0	model 1	Cytotoxic T Lymphocyte-mediated Apoptosis of Target Cells	0.161517	-
2 Gray	N0	crude model	Cytotoxic T Lymphocyte-mediated Apoptosis of Target Cells	0.164257	-
0.05 Gray	N2+	model 1	Death Receptor Signaling	0.263508	-0.447
0.05 Gray	N2+	model 2	Death Receptor Signaling	0.344503	-0.447
0.05 Gray	N2+	crude model	Death Receptor Signaling	0.282425	-0.447
0.05 Gray	N1	model 1	Death Receptor Signaling	0.0196151	0
0.05 Gray	N1	model 2	Death Receptor Signaling	0.145451	0
0.05 Gray	N1	crude model	Death Receptor Signaling	0.0764276	0
0.05 Gray	N0	model 1	Death Receptor Signaling	0.457682	-
0.05 Gray	N0	crude model	Death Receptor Signaling	0.410216	-
2 Gray	N2+	model 1	Death Receptor Signaling	0.835532	0.728
2 Gray	N2+	model 2	Death Receptor Signaling	0.800221	0.728
2 Gray	N2+	crude model	Death Receptor Signaling	0.835598	0.728
2 Gray	N1	model 1	Death Receptor Signaling	0.438978	0.5
2 Gray	N1	model 2	Death Receptor Signaling	0.454222	0.5
2 Gray	N1	crude model	Death Receptor Signaling	0.462968	0.5
2 Gray	N0	model 1	Death Receptor Signaling	0.512113	0.258
2 Gray	N0	crude model	Death Receptor Signaling	0.532405	0.258
0.05 Gray	N2+	model 1	DNA damage-induced 14-3-3Ïƒ Signaling	0.147981	-
0.05 Gray	N2+	model 2	DNA damage-induced 14-3-3Ïƒ Signaling	0.179299	-
0.05 Gray	N2+	crude model	DNA damage-induced 14-3-3Ïƒ Signaling	0.154768	-
0.05 Gray	N1	model 1	DNA damage-induced 14-3-3Ïƒ Signaling	0	-
0.05 Gray	N1	model 2	DNA damage-induced 14-3-3Ïƒ Signaling	0	-
0.05 Gray	N1	crude model	DNA damage-induced 14-3-3Ïƒ Signaling	0	-
0.05 Gray	N0	model 1	DNA damage-induced 14-3-3Ïƒ Signaling	0	-
0.05 Gray	N0	crude model	DNA damage-induced 14-3-3Ïƒ Signaling	0	-
2 Gray	N2+	model 1	DNA damage-induced 14-3-3Ïƒ Signaling	0.397849	-
2 Gray	N2+	model 2	DNA damage-induced 14-3-3Ïƒ Signaling	0.310485	-
2 Gray	N2+	crude model	DNA damage-induced 14-3-3Ïƒ Signaling	0.366325	-
2 Gray	N1	model 1	DNA damage-induced 14-3-3Ïƒ Signaling	0.495128	-
2 Gray	N1	model 2	DNA damage-induced 14-3-3Ïƒ Signaling	0.480237	-
2 Gray	N1	crude model	DNA damage-induced 14-3-3Ïƒ Signaling	0.519682	-
2 Gray	N0	model 1	DNA damage-induced 14-3-3Ïƒ Signaling	0.246165	-
2 Gray	N0	crude model	DNA damage-induced 14-3-3Ïƒ Signaling	0.254398	-
0.05 Gray	N2+	model 1	DNA Double-Strand Break Repair by Homologous Recombination	0	-
0.05 Gray	N2+	model 2	DNA Double-Strand Break Repair by Homologous Recombination	0	-
0.05 Gray	N2+	crude model	DNA Double-Strand Break Repair by Homologous Recombination	0	-
0.05 Gray	N1	model 1	DNA Double-Strand Break Repair by Homologous Recombination	0.0196151	-
0.05 Gray	N1	model 2	DNA Double-Strand Break Repair by Homologous Recombination	0.0381644	-
0.05 Gray	N1	crude model	DNA Double-Strand Break Repair by Homologous Recombination	0.0288662	-
0.05 Gray	N0	model 1	DNA Double-Strand Break Repair by Homologous Recombination	0	-
0.05 Gray	N0	crude model	DNA Double-Strand Break Repair by Homologous Recombination	0.151506	-
2 Gray	N2+	model 1	DNA Double-Strand Break Repair by Homologous Recombination	1.37106	-
2 Gray	N2+	model 2	DNA Double-Strand Break Repair by Homologous Recombination	1.278	-
2 Gray	N2+	crude model	DNA Double-Strand Break Repair by Homologous Recombination	1.36083	-
2 Gray	N1	model 1	DNA Double-Strand Break Repair by Homologous Recombination	1.21055	-
2 Gray	N1	model 2	DNA Double-Strand Break Repair by Homologous Recombination	1.20199	-
2 Gray	N1	crude model	DNA Double-Strand Break Repair by Homologous Recombination	1.23969	-
2 Gray	N0	model 1	DNA Double-Strand Break Repair by Homologous Recombination	0.692706	-
2 Gray	N0	crude model	DNA Double-Strand Break Repair by Homologous Recombination	0.700684	-
0.05 Gray	N2+	model 1	Endocannabinoid Cancer Inhibition Pathway	0.263508	1.134
0.05 Gray	N2+	model 2	Endocannabinoid Cancer Inhibition Pathway	0.344503	1.134
0.05 Gray	N2+	crude model	Endocannabinoid Cancer Inhibition Pathway	0.282425	1.134
0.05 Gray	N1	model 1	Endocannabinoid Cancer Inhibition Pathway	0.0196151	1
0.05 Gray	N1	model 2	Endocannabinoid Cancer Inhibition Pathway	0.0381644	1
0.05 Gray	N1	crude model	Endocannabinoid Cancer Inhibition Pathway	0.0288662	1
0.05 Gray	N0	model 1	Endocannabinoid Cancer Inhibition Pathway	0.132583	-
0.05 Gray	N0	crude model	Endocannabinoid Cancer Inhibition Pathway	0.125553	-
2 Gray	N2+	model 1	Endocannabinoid Cancer Inhibition Pathway	0.445889	0.378
2 Gray	N2+	model 2	Endocannabinoid Cancer Inhibition Pathway	0.360899	0.378
2 Gray	N2+	crude model	Endocannabinoid Cancer Inhibition Pathway	0.410487	0.378
2 Gray	N1	model 1	Endocannabinoid Cancer Inhibition Pathway	0.251397	0.378
2 Gray	N1	model 2	Endocannabinoid Cancer Inhibition Pathway	0.269808	0.378
2 Gray	N1	crude model	Endocannabinoid Cancer Inhibition Pathway	0.265453	0.378
2 Gray	N0	model 1	Endocannabinoid Cancer Inhibition Pathway	0.364339	0.6
2 Gray	N0	crude model	Endocannabinoid Cancer Inhibition Pathway	0.383828	0.6
0.05 Gray	N2+	model 1	Endometrial Cancer Signaling	0.147981	-
0.05 Gray	N2+	model 2	Endometrial Cancer Signaling	0.175678	-
0.05 Gray	N2+	crude model	Endometrial Cancer Signaling	0.154768	-
0.05 Gray	N1	model 1	Endometrial Cancer Signaling	0	-
0.05 Gray	N1	model 2	Endometrial Cancer Signaling	0	-
0.05 Gray	N1	crude model	Endometrial Cancer Signaling	0	-
0.05 Gray	N0	model 1	Endometrial Cancer Signaling	0	-
0.05 Gray	N0	crude model	Endometrial Cancer Signaling	0	-
2 Gray	N2+	model 1	Endometrial Cancer Signaling	0.197755	0
2 Gray	N2+	model 2	Endometrial Cancer Signaling	0.167853	0
2 Gray	N2+	crude model	Endometrial Cancer Signaling	0.163604	0
2 Gray	N1	model 1	Endometrial Cancer Signaling	0.51864	-0.775
2 Gray	N1	model 2	Endometrial Cancer Signaling	0.521073	-0.775
2 Gray	N1	crude model	Endometrial Cancer Signaling	0.548061	-0.775
2 Gray	N0	model 1	Endometrial Cancer Signaling	0.496312	-0.832
2 Gray	N0	crude model	Endometrial Cancer Signaling	0.513042	-0.832
0.05 Gray	N2+	model 1	Ephrin Receptor Signaling	0.147981	-
0.05 Gray	N2+	model 2	Ephrin Receptor Signaling	0.179299	-
0.05 Gray	N2+	crude model	Ephrin Receptor Signaling	0.154768	-
0.05 Gray	N1	model 1	Ephrin Receptor Signaling	0	-
0.05 Gray	N1	model 2	Ephrin Receptor Signaling	0	-
0.05 Gray	N1	crude model	Ephrin Receptor Signaling	0	-
0.05 Gray	N0	model 1	Ephrin Receptor Signaling	0	-
0.05 Gray	N0	crude model	Ephrin Receptor Signaling	0	-
2 Gray	N2+	model 1	Ephrin Receptor Signaling	0.558983	-0.218
2 Gray	N2+	model 2	Ephrin Receptor Signaling	0.364482	-0.218
2 Gray	N2+	crude model	Ephrin Receptor Signaling	0.476832	-0.218
2 Gray	N1	model 1	Ephrin Receptor Signaling	0.486396	-0.816
2 Gray	N1	model 2	Ephrin Receptor Signaling	0.479623	-0.816
2 Gray	N1	crude model	Ephrin Receptor Signaling	0.519682	-0.816
2 Gray	N0	model 1	Ephrin Receptor Signaling	0.294237	-0.447
2 Gray	N0	crude model	Ephrin Receptor Signaling	0.392704	-0.447
0.05 Gray	N2+	model 1	ErbB2-ErbB3 Signaling	0.147981	-
0.05 Gray	N2+	model 2	ErbB2-ErbB3 Signaling	0.175678	-
0.05 Gray	N2+	crude model	ErbB2-ErbB3 Signaling	0.154768	-
0.05 Gray	N1	model 1	ErbB2-ErbB3 Signaling	0	-
0.05 Gray	N1	model 2	ErbB2-ErbB3 Signaling	0	-
0.05 Gray	N1	crude model	ErbB2-ErbB3 Signaling	0	-
0.05 Gray	N0	model 1	ErbB2-ErbB3 Signaling	0	-
0.05 Gray	N0	crude model	ErbB2-ErbB3 Signaling	0	-
2 Gray	N2+	model 1	ErbB2-ErbB3 Signaling	0.766933	-0.258
2 Gray	N2+	model 2	ErbB2-ErbB3 Signaling	0.52392	0
2 Gray	N2+	crude model	ErbB2-ErbB3 Signaling	0.519575	-0.258
2 Gray	N1	model 1	ErbB2-ErbB3 Signaling	0.268532	-0.535
2 Gray	N1	model 2	ErbB2-ErbB3 Signaling	0.405133	-0.535
2 Gray	N1	crude model	ErbB2-ErbB3 Signaling	0.272334	-0.535
2 Gray	N0	model 1	ErbB2-ErbB3 Signaling	0.580429	-1.069
2 Gray	N0	crude model	ErbB2-ErbB3 Signaling	0.605541	-1.069
0.05 Gray	N2+	model 1	ERK5 Signaling	0	-
0.05 Gray	N2+	model 2	ERK5 Signaling	0	-
0.05 Gray	N2+	crude model	ERK5 Signaling	0	-
0.05 Gray	N1	model 1	ERK5 Signaling	0	-
0.05 Gray	N1	model 2	ERK5 Signaling	0	-
0.05 Gray	N1	crude model	ERK5 Signaling	0	-
0.05 Gray	N0	model 1	ERK5 Signaling	0	-
0.05 Gray	N0	crude model	ERK5 Signaling	0	-
2 Gray	N2+	model 1	ERK5 Signaling	0.479082	1.155
2 Gray	N2+	model 2	ERK5 Signaling	0.408277	1.155
2 Gray	N2+	crude model	ERK5 Signaling	0.425651	1.155
2 Gray	N1	model 1	ERK5 Signaling	0.996223	0.258
2 Gray	N1	model 2	ERK5 Signaling	0.98945	0.775
2 Gray	N1	crude model	ERK5 Signaling	1.02234	0.258
2 Gray	N0	model 1	ERK5 Signaling	0.692706	1.387
2 Gray	N0	crude model	ERK5 Signaling	0.700684	1.387
0.05 Gray	N2+	model 1	Estrogen-Dependent Breast Cancer Signaling	0.147981	-
0.05 Gray	N2+	model 2	Estrogen-Dependent Breast Cancer Signaling	0.17638	-
0.05 Gray	N2+	crude model	Estrogen-Dependent Breast Cancer Signaling	0.154768	-
0.05 Gray	N1	model 1	Estrogen-Dependent Breast Cancer Signaling	0	-
0.05 Gray	N1	model 2	Estrogen-Dependent Breast Cancer Signaling	0	-
0.05 Gray	N1	crude model	Estrogen-Dependent Breast Cancer Signaling	0	-
0.05 Gray	N0	model 1	Estrogen-Dependent Breast Cancer Signaling	0	-
0.05 Gray	N0	crude model	Estrogen-Dependent Breast Cancer Signaling	0	-
2 Gray	N2+	model 1	Estrogen-Dependent Breast Cancer Signaling	0.218126	-0.277
2 Gray	N2+	model 2	Estrogen-Dependent Breast Cancer Signaling	0.178737	-0.277
2 Gray	N2+	crude model	Estrogen-Dependent Breast Cancer Signaling	0.163604	0
2 Gray	N1	model 1	Estrogen-Dependent Breast Cancer Signaling	0.210133	-0.535
2 Gray	N1	model 2	Estrogen-Dependent Breast Cancer Signaling	0.454222	-1
2 Gray	N1	crude model	Estrogen-Dependent Breast Cancer Signaling	0.223499	-0.535
2 Gray	N0	model 1	Estrogen-Dependent Breast Cancer Signaling	0.512113	-0.535
2 Gray	N0	crude model	Estrogen-Dependent Breast Cancer Signaling	0.532405	-0.535
0.05 Gray	N2+	model 1	Estrogen-mediated S-phase Entry	0.255832	-
0.05 Gray	N2+	model 2	Estrogen-mediated S-phase Entry	0.295786	-
0.05 Gray	N2+	crude model	Estrogen-mediated S-phase Entry	0.264316	-
0.05 Gray	N1	model 1	Estrogen-mediated S-phase Entry	0.0155555	-
0.05 Gray	N1	model 2	Estrogen-mediated S-phase Entry	0.0598957	-
0.05 Gray	N1	crude model	Estrogen-mediated S-phase Entry	0.0346728	-
0.05 Gray	N0	model 1	Estrogen-mediated S-phase Entry	0.132583	-
0.05 Gray	N0	crude model	Estrogen-mediated S-phase Entry	0.10922	-
2 Gray	N2+	model 1	Estrogen-mediated S-phase Entry	0.835532	-1.897
2 Gray	N2+	model 2	Estrogen-mediated S-phase Entry	0.800221	-1.897
2 Gray	N2+	crude model	Estrogen-mediated S-phase Entry	0.835598	-1.897
2 Gray	N1	model 1	Estrogen-mediated S-phase Entry	0.636842	-1.897
2 Gray	N1	model 2	Estrogen-mediated S-phase Entry	0.641065	-1.897
2 Gray	N1	crude model	Estrogen-mediated S-phase Entry	0.655917	-1.897
2 Gray	N0	model 1	Estrogen-mediated S-phase Entry	0.834551	-1.897
2 Gray	N0	crude model	Estrogen-mediated S-phase Entry	0.847533	-1.897
0.05 Gray	N2+	model 1	Factors Promoting Cardiogenesis in Vertebrates	0	-
0.05 Gray	N2+	model 2	Factors Promoting Cardiogenesis in Vertebrates	0.149877	-
0.05 Gray	N2+	crude model	Factors Promoting Cardiogenesis in Vertebrates	0	-
0.05 Gray	N1	model 1	Factors Promoting Cardiogenesis in Vertebrates	0	-
0.05 Gray	N1	model 2	Factors Promoting Cardiogenesis in Vertebrates	0	-
0.05 Gray	N1	crude model	Factors Promoting Cardiogenesis in Vertebrates	0	-
0.05 Gray	N0	model 1	Factors Promoting Cardiogenesis in Vertebrates	0	-
0.05 Gray	N0	crude model	Factors Promoting Cardiogenesis in Vertebrates	0	-
2 Gray	N2+	model 1	Factors Promoting Cardiogenesis in Vertebrates	0.432646	-1.961
2 Gray	N2+	model 2	Factors Promoting Cardiogenesis in Vertebrates	0.178737	-1.633
2 Gray	N2+	crude model	Factors Promoting Cardiogenesis in Vertebrates	0.404879	-1.961
2 Gray	N1	model 1	Factors Promoting Cardiogenesis in Vertebrates	0.293348	-1.347
2 Gray	N1	model 2	Factors Promoting Cardiogenesis in Vertebrates	0.256623	-1.177
2 Gray	N1	crude model	Factors Promoting Cardiogenesis in Vertebrates	0.300625	-1.347
2 Gray	N0	model 1	Factors Promoting Cardiogenesis in Vertebrates	0.53932	-1.347
2 Gray	N0	crude model	Factors Promoting Cardiogenesis in Vertebrates	0.568873	-1.347
0.05 Gray	N2+	model 1	FAT10 Cancer Signaling Pathway	0.255832	-
0.05 Gray	N2+	model 2	FAT10 Cancer Signaling Pathway	0.295786	-
0.05 Gray	N2+	crude model	FAT10 Cancer Signaling Pathway	0.264316	-
0.05 Gray	N1	model 1	FAT10 Cancer Signaling Pathway	0.0196151	-
0.05 Gray	N1	model 2	FAT10 Cancer Signaling Pathway	0.0598957	-
0.05 Gray	N1	crude model	FAT10 Cancer Signaling Pathway	0.0346728	-
0.05 Gray	N0	model 1	FAT10 Cancer Signaling Pathway	0.0845978	-
0.05 Gray	N0	crude model	FAT10 Cancer Signaling Pathway	0.0757799	-
2 Gray	N2+	model 1	FAT10 Cancer Signaling Pathway	0.650878	-2
2 Gray	N2+	model 2	FAT10 Cancer Signaling Pathway	0.600551	-2
2 Gray	N2+	crude model	FAT10 Cancer Signaling Pathway	0.59864	-2
2 Gray	N1	model 1	FAT10 Cancer Signaling Pathway	0.438978	-3
2 Gray	N1	model 2	FAT10 Cancer Signaling Pathway	0.454222	-3
2 Gray	N1	crude model	FAT10 Cancer Signaling Pathway	0.462968	-3
2 Gray	N0	model 1	FAT10 Cancer Signaling Pathway	0.692706	-3
2 Gray	N0	crude model	FAT10 Cancer Signaling Pathway	0.700684	-3
0.05 Gray	N2+	model 1	GADD45 Signaling	0.255832	-
0.05 Gray	N2+	model 2	GADD45 Signaling	0.295786	-
0.05 Gray	N2+	crude model	GADD45 Signaling	0.264316	-
0.05 Gray	N1	model 1	GADD45 Signaling	0.0196151	-
0.05 Gray	N1	model 2	GADD45 Signaling	0.0622426	-
0.05 Gray	N1	crude model	GADD45 Signaling	0.0405227	-
0.05 Gray	N0	model 1	GADD45 Signaling	0.451943	-
0.05 Gray	N0	crude model	GADD45 Signaling	0.410216	-
2 Gray	N2+	model 1	GADD45 Signaling	0.558983	-
2 Gray	N2+	model 2	GADD45 Signaling	0.491194	-
2 Gray	N2+	crude model	GADD45 Signaling	0.476832	-
2 Gray	N1	model 1	GADD45 Signaling	0.374735	-
2 Gray	N1	model 2	GADD45 Signaling	0.407667	-
2 Gray	N1	crude model	GADD45 Signaling	0.389879	-
2 Gray	N0	model 1	GADD45 Signaling	0.522184	-
2 Gray	N0	crude model	GADD45 Signaling	0.540425	-
0.05 Gray	N2+	model 1	Germ Cell-Sertoli Cell Junction Signaling	0.147981	-
0.05 Gray	N2+	model 2	Germ Cell-Sertoli Cell Junction Signaling	0.175678	-
0.05 Gray	N2+	crude model	Germ Cell-Sertoli Cell Junction Signaling	0.154768	-
0.05 Gray	N1	model 1	Germ Cell-Sertoli Cell Junction Signaling	0	-
0.05 Gray	N1	model 2	Germ Cell-Sertoli Cell Junction Signaling	0	-
0.05 Gray	N1	crude model	Germ Cell-Sertoli Cell Junction Signaling	0	-
0.05 Gray	N0	model 1	Germ Cell-Sertoli Cell Junction Signaling	0	-
0.05 Gray	N0	crude model	Germ Cell-Sertoli Cell Junction Signaling	0	-
2 Gray	N2+	model 1	Germ Cell-Sertoli Cell Junction Signaling	0.242603	-
2 Gray	N2+	model 2	Germ Cell-Sertoli Cell Junction Signaling	0.203364	-
2 Gray	N2+	crude model	Germ Cell-Sertoli Cell Junction Signaling	0.234254	-
2 Gray	N1	model 1	Germ Cell-Sertoli Cell Junction Signaling	0.268532	-
2 Gray	N1	model 2	Germ Cell-Sertoli Cell Junction Signaling	0.284883	-
2 Gray	N1	crude model	Germ Cell-Sertoli Cell Junction Signaling	0.272334	-
2 Gray	N0	model 1	Germ Cell-Sertoli Cell Junction Signaling	0.512113	-
2 Gray	N0	crude model	Germ Cell-Sertoli Cell Junction Signaling	0.532173	-
0.05 Gray	N2+	model 1	GÎ±12/13 Signaling	0.255832	-1
0.05 Gray	N2+	model 2	GÎ±12/13 Signaling	0.295786	-1
0.05 Gray	N2+	crude model	GÎ±12/13 Signaling	0.264316	-1
0.05 Gray	N1	model 1	GÎ±12/13 Signaling	0.0196151	-1
0.05 Gray	N1	model 2	GÎ±12/13 Signaling	0.0381644	-
0.05 Gray	N1	crude model	GÎ±12/13 Signaling	0.0346728	-1
0.05 Gray	N0	model 1	GÎ±12/13 Signaling	0	-
0.05 Gray	N0	crude model	GÎ±12/13 Signaling	0	-
2 Gray	N2+	model 1	GÎ±12/13 Signaling	0.772082	-0.426
2 Gray	N2+	model 2	GÎ±12/13 Signaling	0.722799	-0.426
2 Gray	N2+	crude model	GÎ±12/13 Signaling	0.554154	-0.218
2 Gray	N1	model 1	GÎ±12/13 Signaling	0.50419	-0.853
2 Gray	N1	model 2	GÎ±12/13 Signaling	0.656374	-1.043
2 Gray	N1	crude model	GÎ±12/13 Signaling	0.532052	-0.853
2 Gray	N0	model 1	GÎ±12/13 Signaling	0.667361	-0.655
2 Gray	N0	crude model	GÎ±12/13 Signaling	0.686613	-0.655
0.05 Gray	N2+	model 1	GÎ±q Signaling	0.147981	-
0.05 Gray	N2+	model 2	GÎ±q Signaling	0.175678	-
0.05 Gray	N2+	crude model	GÎ±q Signaling	0.154768	-
0.05 Gray	N1	model 1	GÎ±q Signaling	0	-
0.05 Gray	N1	model 2	GÎ±q Signaling	0	-
0.05 Gray	N1	crude model	GÎ±q Signaling	0	-
0.05 Gray	N0	model 1	GÎ±q Signaling	0.115709	-
0.05 Gray	N0	crude model	GÎ±q Signaling	0.0924238	-
2 Gray	N2+	model 1	GÎ±q Signaling	0.59235	-0.816
2 Gray	N2+	model 2	GÎ±q Signaling	0.389955	-0.626
2 Gray	N2+	crude model	GÎ±q Signaling	0.524089	-0.816
2 Gray	N1	model 1	GÎ±q Signaling	0.353643	-1.46
2 Gray	N1	model 2	GÎ±q Signaling	0.3957	-1.46
2 Gray	N1	crude model	GÎ±q Signaling	0.366493	-1.46
2 Gray	N0	model 1	GÎ±q Signaling	0.443434	-0.853
2 Gray	N0	crude model	GÎ±q Signaling	0.456633	-0.853
0.05 Gray	N2+	model 1	Glioma Signaling	0.20626	-
0.05 Gray	N2+	model 2	Glioma Signaling	0.259797	-
0.05 Gray	N2+	crude model	Glioma Signaling	0.218755	-
0.05 Gray	N1	model 1	Glioma Signaling	0.0196151	-
0.05 Gray	N1	model 2	Glioma Signaling	0.0381644	-
0.05 Gray	N1	crude model	Glioma Signaling	0.0288662	-
0.05 Gray	N0	model 1	Glioma Signaling	0.120872	-
0.05 Gray	N0	crude model	Glioma Signaling	0.100199	-
2 Gray	N2+	model 1	Glioma Signaling	0.223195	0.277
2 Gray	N2+	model 2	Glioma Signaling	0.178894	0.277
2 Gray	N2+	crude model	Glioma Signaling	0.212829	0.277
2 Gray	N1	model 1	Glioma Signaling	0.175051	-0.832
2 Gray	N1	model 2	Glioma Signaling	0.21289	-0.832
2 Gray	N1	crude model	Glioma Signaling	0.194381	-0.832
2 Gray	N0	model 1	Glioma Signaling	0.496312	-0.535
2 Gray	N0	crude model	Glioma Signaling	0.513352	-0.535
0.05 Gray	N2+	model 1	GM-CSF Signaling	0.197877	-
0.05 Gray	N2+	model 2	GM-CSF Signaling	0.244528	-
0.05 Gray	N2+	crude model	GM-CSF Signaling	0.210288	-
0.05 Gray	N1	model 1	GM-CSF Signaling	0	-
0.05 Gray	N1	model 2	GM-CSF Signaling	0	-
0.05 Gray	N1	crude model	GM-CSF Signaling	0	-
0.05 Gray	N0	model 1	GM-CSF Signaling	0.0845978	-
0.05 Gray	N0	crude model	GM-CSF Signaling	0.0757799	-
2 Gray	N2+	model 1	GM-CSF Signaling	0.720085	0.258
2 Gray	N2+	model 2	GM-CSF Signaling	0.66559	0.258
2 Gray	N2+	crude model	GM-CSF Signaling	0.691409	0.258
2 Gray	N1	model 1	GM-CSF Signaling	0.493406	-0.775
2 Gray	N1	model 2	GM-CSF Signaling	0.479623	-0.775
2 Gray	N1	crude model	GM-CSF Signaling	0.519682	-0.775
2 Gray	N0	model 1	GM-CSF Signaling	0.754581	-0.775
2 Gray	N0	crude model	GM-CSF Signaling	0.773275	-0.775
0.05 Gray	N2+	model 1	Hepatic Fibrosis Signaling Pathway	0.139167	-2.121
0.05 Gray	N2+	model 2	Hepatic Fibrosis Signaling Pathway	0.173533	-2.121
0.05 Gray	N2+	crude model	Hepatic Fibrosis Signaling Pathway	0.149964	-2.121
0.05 Gray	N1	model 1	Hepatic Fibrosis Signaling Pathway	0	-2
0.05 Gray	N1	model 2	Hepatic Fibrosis Signaling Pathway	0	-2
0.05 Gray	N1	crude model	Hepatic Fibrosis Signaling Pathway	0	-
0.05 Gray	N0	model 1	Hepatic Fibrosis Signaling Pathway	0	-
0.05 Gray	N0	crude model	Hepatic Fibrosis Signaling Pathway	0	-
2 Gray	N2+	model 1	Hepatic Fibrosis Signaling Pathway	0.507207	-2.75
2 Gray	N2+	model 2	Hepatic Fibrosis Signaling Pathway	0.254064	-2.54
2 Gray	N2+	crude model	Hepatic Fibrosis Signaling Pathway	0.366325	-2.54
2 Gray	N1	model 1	Hepatic Fibrosis Signaling Pathway	0.353643	-3.543
2 Gray	N1	model 2	Hepatic Fibrosis Signaling Pathway	0.327258	-3.693
2 Gray	N1	crude model	Hepatic Fibrosis Signaling Pathway	0.38184	-3.543
2 Gray	N0	model 1	Hepatic Fibrosis Signaling Pathway	0.450114	-3.201
2 Gray	N0	crude model	Hepatic Fibrosis Signaling Pathway	0.479129	-3.201
0.05 Gray	N2+	model 1	HER-2 Signaling in Breast Cancer	0.263508	-
0.05 Gray	N2+	model 2	HER-2 Signaling in Breast Cancer	0.344503	-
0.05 Gray	N2+	crude model	HER-2 Signaling in Breast Cancer	0.282425	-
0.05 Gray	N1	model 1	HER-2 Signaling in Breast Cancer	0	-
0.05 Gray	N1	model 2	HER-2 Signaling in Breast Cancer	0.0119422	-
0.05 Gray	N1	crude model	HER-2 Signaling in Breast Cancer	0.0100582	-
0.05 Gray	N0	model 1	HER-2 Signaling in Breast Cancer	0.132583	-
0.05 Gray	N0	crude model	HER-2 Signaling in Breast Cancer	0.125553	-
2 Gray	N2+	model 1	HER-2 Signaling in Breast Cancer	0.128529	-
2 Gray	N2+	model 2	HER-2 Signaling in Breast Cancer	0.103553	-
2 Gray	N2+	crude model	HER-2 Signaling in Breast Cancer	0.11392	-
2 Gray	N1	model 1	HER-2 Signaling in Breast Cancer	0.167274	-
2 Gray	N1	model 2	HER-2 Signaling in Breast Cancer	0.203075	-
2 Gray	N1	crude model	HER-2 Signaling in Breast Cancer	0.170112	-
2 Gray	N0	model 1	HER-2 Signaling in Breast Cancer	0.200685	-
2 Gray	N0	crude model	HER-2 Signaling in Breast Cancer	0.203097	-
0.05 Gray	N2+	model 1	Hereditary Breast Cancer Signaling	0.255832	-
0.05 Gray	N2+	model 2	Hereditary Breast Cancer Signaling	0.295786	-
0.05 Gray	N2+	crude model	Hereditary Breast Cancer Signaling	0.264316	-
0.05 Gray	N1	model 1	Hereditary Breast Cancer Signaling	0	-
0.05 Gray	N1	model 2	Hereditary Breast Cancer Signaling	0.0381644	-
0.05 Gray	N1	crude model	Hereditary Breast Cancer Signaling	0.0288662	-
0.05 Gray	N0	model 1	Hereditary Breast Cancer Signaling	0.132583	-
0.05 Gray	N0	crude model	Hereditary Breast Cancer Signaling	0.307897	-
2 Gray	N2+	model 1	Hereditary Breast Cancer Signaling	1.97242	-
2 Gray	N2+	model 2	Hereditary Breast Cancer Signaling	1.87277	-
2 Gray	N2+	crude model	Hereditary Breast Cancer Signaling	1.91566	-
2 Gray	N1	model 1	Hereditary Breast Cancer Signaling	1.22316	-
2 Gray	N1	model 2	Hereditary Breast Cancer Signaling	1.21794	-
2 Gray	N1	crude model	Hereditary Breast Cancer Signaling	1.23969	-
2 Gray	N0	model 1	Hereditary Breast Cancer Signaling	1.36422	-
2 Gray	N0	crude model	Hereditary Breast Cancer Signaling	1.38891	-
0.05 Gray	N2+	model 1	HGF Signaling	0.147981	-
0.05 Gray	N2+	model 2	HGF Signaling	0.179299	-
0.05 Gray	N2+	crude model	HGF Signaling	0.154768	-
0.05 Gray	N1	model 1	HGF Signaling	0	-
0.05 Gray	N1	model 2	HGF Signaling	0	-
0.05 Gray	N1	crude model	HGF Signaling	0	-
0.05 Gray	N0	model 1	HGF Signaling	0	-
0.05 Gray	N0	crude model	HGF Signaling	0	-
2 Gray	N2+	model 1	HGF Signaling	0.15718	-0.775
2 Gray	N2+	model 2	HGF Signaling	0.124809	-0.775
2 Gray	N2+	crude model	HGF Signaling	0.0961473	-0.535
2 Gray	N1	model 1	HGF Signaling	0.410463	-1.091
2 Gray	N1	model 2	HGF Signaling	0.53497	-1.279
2 Gray	N1	crude model	HGF Signaling	0.434217	-1.091
2 Gray	N0	model 1	HGF Signaling	0.496312	-1.606
2 Gray	N0	crude model	HGF Signaling	0.513042	-1.606
0.05 Gray	N2+	model 1	HIPPO signaling	0.165274	-
0.05 Gray	N2+	model 2	HIPPO signaling	0.195896	-
0.05 Gray	N2+	crude model	HIPPO signaling	0.169747	-
0.05 Gray	N1	model 1	HIPPO signaling	0.0196151	-
0.05 Gray	N1	model 2	HIPPO signaling	0.0381644	-
0.05 Gray	N1	crude model	HIPPO signaling	0.0288662	-
0.05 Gray	N0	model 1	HIPPO signaling	0	-
0.05 Gray	N0	crude model	HIPPO signaling	0	-
2 Gray	N2+	model 1	HIPPO signaling	2.40413	1.155
2 Gray	N2+	model 2	HIPPO signaling	2.03756	1.155
2 Gray	N2+	crude model	HIPPO signaling	2.24209	1.155
2 Gray	N1	model 1	HIPPO signaling	1.61904	0.577
2 Gray	N1	model 2	HIPPO signaling	1.71501	0.577
2 Gray	N1	crude model	HIPPO signaling	1.65339	0.577
2 Gray	N0	model 1	HIPPO signaling	1.15036	1.667
2 Gray	N0	crude model	HIPPO signaling	1.171	1.667
0.05 Gray	N2+	model 1	Histidine Degradation III	0	-
0.05 Gray	N2+	model 2	Histidine Degradation III	0	-
0.05 Gray	N2+	crude model	Histidine Degradation III	0	-
0.05 Gray	N1	model 1	Histidine Degradation III	0.0196151	-
0.05 Gray	N1	model 2	Histidine Degradation III	0.145451	-
0.05 Gray	N1	crude model	Histidine Degradation III	0.0764276	-
0.05 Gray	N0	model 1	Histidine Degradation III	0	-
0.05 Gray	N0	crude model	Histidine Degradation III	0	-
2 Gray	N2+	model 1	Histidine Degradation III	0.197755	-
2 Gray	N2+	model 2	Histidine Degradation III	0.167853	-
2 Gray	N2+	crude model	Histidine Degradation III	0.163604	-
2 Gray	N1	model 1	Histidine Degradation III	0.167274	-
2 Gray	N1	model 2	Histidine Degradation III	0.176013	-
2 Gray	N1	crude model	Histidine Degradation III	0.169581	-
2 Gray	N0	model 1	Histidine Degradation III	0.200685	-
2 Gray	N0	crude model	Histidine Degradation III	0.203097	-
0.05 Gray	N2+	model 1	HOTAIR Regulatory Pathway	0.258582	-2.646
0.05 Gray	N2+	model 2	HOTAIR Regulatory Pathway	0.295786	-2.449
0.05 Gray	N2+	crude model	HOTAIR Regulatory Pathway	0.264316	-2.646
0.05 Gray	N1	model 1	HOTAIR Regulatory Pathway	0.48188	-1.897
0.05 Gray	N1	model 2	HOTAIR Regulatory Pathway	0.316294	-1.667
0.05 Gray	N1	crude model	HOTAIR Regulatory Pathway	0.241491	-1.667
0.05 Gray	N0	model 1	HOTAIR Regulatory Pathway	0.142754	-1
0.05 Gray	N0	crude model	HOTAIR Regulatory Pathway	0.151506	-1
2 Gray	N2+	model 1	HOTAIR Regulatory Pathway	0.197755	-2.694
2 Gray	N2+	model 2	HOTAIR Regulatory Pathway	0.167853	-2.556
2 Gray	N2+	crude model	HOTAIR Regulatory Pathway	0.163604	-2.694
2 Gray	N1	model 1	HOTAIR Regulatory Pathway	0.217914	-2.744
2 Gray	N1	model 2	HOTAIR Regulatory Pathway	0.203075	-2.611
2 Gray	N1	crude model	HOTAIR Regulatory Pathway	0.236995	-2.744
2 Gray	N0	model 1	HOTAIR Regulatory Pathway	0.294237	-1.976
2 Gray	N0	crude model	HOTAIR Regulatory Pathway	0.309615	-1.976
0.05 Gray	N2+	model 1	Human Embryonic Stem Cell Pluripotency	0	-
0.05 Gray	N2+	model 2	Human Embryonic Stem Cell Pluripotency	0	-
0.05 Gray	N2+	crude model	Human Embryonic Stem Cell Pluripotency	0	-
0.05 Gray	N1	model 1	Human Embryonic Stem Cell Pluripotency	0	-
0.05 Gray	N1	model 2	Human Embryonic Stem Cell Pluripotency	0	-
0.05 Gray	N1	crude model	Human Embryonic Stem Cell Pluripotency	0	-
0.05 Gray	N0	model 1	Human Embryonic Stem Cell Pluripotency	0	-
0.05 Gray	N0	crude model	Human Embryonic Stem Cell Pluripotency	0	-
2 Gray	N2+	model 1	Human Embryonic Stem Cell Pluripotency	0.491802	-
2 Gray	N2+	model 2	Human Embryonic Stem Cell Pluripotency	0.298486	-
2 Gray	N2+	crude model	Human Embryonic Stem Cell Pluripotency	0.425651	-
2 Gray	N1	model 1	Human Embryonic Stem Cell Pluripotency	0.337488	-
2 Gray	N1	model 2	Human Embryonic Stem Cell Pluripotency	0.37752	-
2 Gray	N1	crude model	Human Embryonic Stem Cell Pluripotency	0.355332	-
2 Gray	N0	model 1	Human Embryonic Stem Cell Pluripotency	0.418717	-
2 Gray	N0	crude model	Human Embryonic Stem Cell Pluripotency	0.435958	-
0.05 Gray	N2+	model 1	Hypoxia Signaling in the Cardiovascular System	0.165274	-
0.05 Gray	N2+	model 2	Hypoxia Signaling in the Cardiovascular System	0.195896	-
0.05 Gray	N2+	crude model	Hypoxia Signaling in the Cardiovascular System	0.169747	-
0.05 Gray	N1	model 1	Hypoxia Signaling in the Cardiovascular System	0.0196151	-
0.05 Gray	N1	model 2	Hypoxia Signaling in the Cardiovascular System	0.0381644	-
0.05 Gray	N1	crude model	Hypoxia Signaling in the Cardiovascular System	0.0288662	-
0.05 Gray	N0	model 1	Hypoxia Signaling in the Cardiovascular System	0.0845978	-
0.05 Gray	N0	crude model	Hypoxia Signaling in the Cardiovascular System	0.0757799	-
2 Gray	N2+	model 1	Hypoxia Signaling in the Cardiovascular System	0.58038	0.632
2 Gray	N2+	model 2	Hypoxia Signaling in the Cardiovascular System	0.522015	0.632
2 Gray	N2+	crude model	Hypoxia Signaling in the Cardiovascular System	0.391263	1
2 Gray	N1	model 1	Hypoxia Signaling in the Cardiovascular System	0.268532	1
2 Gray	N1	model 2	Hypoxia Signaling in the Cardiovascular System	0.407667	0.632
2 Gray	N1	crude model	Hypoxia Signaling in the Cardiovascular System	0.270933	1
2 Gray	N0	model 1	Hypoxia Signaling in the Cardiovascular System	0.216887	0
2 Gray	N0	crude model	Hypoxia Signaling in the Cardiovascular System	0.222429	0
0.05 Gray	N2+	model 1	IL-15 Signaling	0.263508	-1
0.05 Gray	N2+	model 2	IL-15 Signaling	0.344503	-1
0.05 Gray	N2+	crude model	IL-15 Signaling	0.282425	-1
0.05 Gray	N1	model 1	IL-15 Signaling	0	-
0.05 Gray	N1	model 2	IL-15 Signaling	0	-
0.05 Gray	N1	crude model	IL-15 Signaling	0	-
0.05 Gray	N0	model 1	IL-15 Signaling	0	-
0.05 Gray	N0	crude model	IL-15 Signaling	0	-
2 Gray	N2+	model 1	IL-15 Signaling	0.445889	-0.258
2 Gray	N2+	model 2	IL-15 Signaling	0.225134	0
2 Gray	N2+	crude model	IL-15 Signaling	0.410487	-0.258
2 Gray	N1	model 1	IL-15 Signaling	0.167274	-0.832
2 Gray	N1	model 2	IL-15 Signaling	0.176013	-0.832
2 Gray	N1	crude model	IL-15 Signaling	0.169581	-0.832
2 Gray	N0	model 1	IL-15 Signaling	0.200685	-0.577
2 Gray	N0	crude model	IL-15 Signaling	0.203097	-0.577
0.05 Gray	N2+	model 1	IL-6 Signaling	0.263508	-2.449
0.05 Gray	N2+	model 2	IL-6 Signaling	0.344503	-2.449
0.05 Gray	N2+	crude model	IL-6 Signaling	0.282425	-2.449
0.05 Gray	N1	model 1	IL-6 Signaling	0.0196151	-
0.05 Gray	N1	model 2	IL-6 Signaling	0.0381644	-
0.05 Gray	N1	crude model	IL-6 Signaling	0.0288662	-
0.05 Gray	N0	model 1	IL-6 Signaling	0	-
0.05 Gray	N0	crude model	IL-6 Signaling	0	-
2 Gray	N2+	model 1	IL-6 Signaling	0.218325	-0.426
2 Gray	N2+	model 2	IL-6 Signaling	0.178737	-0.426
2 Gray	N2+	crude model	IL-6 Signaling	0.163604	-0.218
2 Gray	N1	model 1	IL-6 Signaling	0.0807522	-1.789
2 Gray	N1	model 2	IL-6 Signaling	0.176013	-2.132
2 Gray	N1	crude model	IL-6 Signaling	0.0844204	-1.789
2 Gray	N0	model 1	IL-6 Signaling	0.200685	-1.789
2 Gray	N0	crude model	IL-6 Signaling	0.203097	-1.789
0.05 Gray	N2+	model 1	Induction of Apoptosis by HIV1	0.263508	0
0.05 Gray	N2+	model 2	Induction of Apoptosis by HIV1	0.344503	0
0.05 Gray	N2+	crude model	Induction of Apoptosis by HIV1	0.282425	0
0.05 Gray	N1	model 1	Induction of Apoptosis by HIV1	0.21196	0
0.05 Gray	N1	model 2	Induction of Apoptosis by HIV1	0.316294	0
0.05 Gray	N1	crude model	Induction of Apoptosis by HIV1	0.241491	0
0.05 Gray	N0	model 1	Induction of Apoptosis by HIV1	0.549128	-
0.05 Gray	N0	crude model	Induction of Apoptosis by HIV1	0.488235	-
2 Gray	N2+	model 1	Induction of Apoptosis by HIV1	0.842653	-0.277
2 Gray	N2+	model 2	Induction of Apoptosis by HIV1	0.800221	-0.277
2 Gray	N2+	crude model	Induction of Apoptosis by HIV1	0.835598	-0.277
2 Gray	N1	model 1	Induction of Apoptosis by HIV1	0.175051	-0.632
2 Gray	N1	model 2	Induction of Apoptosis by HIV1	0.21289	-0.632
2 Gray	N1	crude model	Induction of Apoptosis by HIV1	0.194381	-0.632
2 Gray	N0	model 1	Induction of Apoptosis by HIV1	0.496312	-0.302
2 Gray	N0	crude model	Induction of Apoptosis by HIV1	0.513042	-0.302
0.05 Gray	N2+	model 1	Interferon Signaling	0.255832	-
0.05 Gray	N2+	model 2	Interferon Signaling	0.295786	-
0.05 Gray	N2+	crude model	Interferon Signaling	0.264316	-
0.05 Gray	N1	model 1	Interferon Signaling	0.0196151	-
0.05 Gray	N1	model 2	Interferon Signaling	0.0381644	-
0.05 Gray	N1	crude model	Interferon Signaling	0.0288662	-
0.05 Gray	N0	model 1	Interferon Signaling	0.792964	-
0.05 Gray	N0	crude model	Interferon Signaling	0.729087	-
2 Gray	N2+	model 1	Interferon Signaling	0	0
2 Gray	N2+	model 2	Interferon Signaling	0	-
2 Gray	N2+	crude model	Interferon Signaling	0	0
2 Gray	N1	model 1	Interferon Signaling	0	-
2 Gray	N1	model 2	Interferon Signaling	0	-
2 Gray	N1	crude model	Interferon Signaling	0	-
2 Gray	N0	model 1	Interferon Signaling	0	-
2 Gray	N0	crude model	Interferon Signaling	0	-
0.05 Gray	N2+	model 1	Iron homeostasis signaling pathway	0.255832	-
0.05 Gray	N2+	model 2	Iron homeostasis signaling pathway	0.344503	-
0.05 Gray	N2+	crude model	Iron homeostasis signaling pathway	0.264316	-
0.05 Gray	N1	model 1	Iron homeostasis signaling pathway	0.0196151	-
0.05 Gray	N1	model 2	Iron homeostasis signaling pathway	0.0381644	-
0.05 Gray	N1	crude model	Iron homeostasis signaling pathway	0.0288662	-
0.05 Gray	N0	model 1	Iron homeostasis signaling pathway	0.0677136	-
0.05 Gray	N0	crude model	Iron homeostasis signaling pathway	0	-
2 Gray	N2+	model 1	Iron homeostasis signaling pathway	0.650878	-
2 Gray	N2+	model 2	Iron homeostasis signaling pathway	0.600551	-
2 Gray	N2+	crude model	Iron homeostasis signaling pathway	0.59864	-
2 Gray	N1	model 1	Iron homeostasis signaling pathway	1.22316	-
2 Gray	N1	model 2	Iron homeostasis signaling pathway	0.731484	-
2 Gray	N1	crude model	Iron homeostasis signaling pathway	1.23969	-
2 Gray	N0	model 1	Iron homeostasis signaling pathway	0.692706	-
2 Gray	N0	crude model	Iron homeostasis signaling pathway	0.700684	-
0.05 Gray	N2+	model 1	LPS-stimulated MAPK Signaling	0.263508	-2
0.05 Gray	N2+	model 2	LPS-stimulated MAPK Signaling	0.344503	-2
0.05 Gray	N2+	crude model	LPS-stimulated MAPK Signaling	0.282425	-2
0.05 Gray	N1	model 1	LPS-stimulated MAPK Signaling	0.0196151	-
0.05 Gray	N1	model 2	LPS-stimulated MAPK Signaling	0.0381644	-
0.05 Gray	N1	crude model	LPS-stimulated MAPK Signaling	0.0288662	-
0.05 Gray	N0	model 1	LPS-stimulated MAPK Signaling	0	-
0.05 Gray	N0	crude model	LPS-stimulated MAPK Signaling	0	-
2 Gray	N2+	model 1	LPS-stimulated MAPK Signaling	0.691785	0.258
2 Gray	N2+	model 2	LPS-stimulated MAPK Signaling	0.64304	0.258
2 Gray	N2+	crude model	LPS-stimulated MAPK Signaling	0.462292	0.535
2 Gray	N1	model 1	LPS-stimulated MAPK Signaling	0.246942	0.832
2 Gray	N1	model 2	LPS-stimulated MAPK Signaling	0.3957	0.535
2 Gray	N1	crude model	LPS-stimulated MAPK Signaling	0.256961	0.832
2 Gray	N0	model 1	LPS-stimulated MAPK Signaling	0.443434	0.277
2 Gray	N0	crude model	LPS-stimulated MAPK Signaling	0.454264	0.277
0.05 Gray	N2+	model 1	Lymphotoxin beta Receptor Signaling	0.192425	-
0.05 Gray	N2+	model 2	Lymphotoxin beta Receptor Signaling	0.229276	-
0.05 Gray	N2+	crude model	Lymphotoxin beta Receptor Signaling	0.200112	-
0.05 Gray	N1	model 1	Lymphotoxin beta Receptor Signaling	0	-
0.05 Gray	N1	model 2	Lymphotoxin beta Receptor Signaling	0	-
0.05 Gray	N1	crude model	Lymphotoxin beta Receptor Signaling	0	-
0.05 Gray	N0	model 1	Lymphotoxin beta Receptor Signaling	0	-
0.05 Gray	N0	crude model	Lymphotoxin beta Receptor Signaling	0	-
2 Gray	N2+	model 1	Lymphotoxin beta Receptor Signaling	0.643482	-0.632
2 Gray	N2+	model 2	Lymphotoxin beta Receptor Signaling	0.373784	-0.333
2 Gray	N2+	crude model	Lymphotoxin beta Receptor Signaling	0.410487	-0.333
2 Gray	N1	model 1	Lymphotoxin beta Receptor Signaling	0.640284	-1.508
2 Gray	N1	model 2	Lymphotoxin beta Receptor Signaling	0.656374	-1.508
2 Gray	N1	crude model	Lymphotoxin beta Receptor Signaling	0.663565	-1.508
2 Gray	N0	model 1	Lymphotoxin beta Receptor Signaling	0.364339	-0.707
2 Gray	N0	crude model	Lymphotoxin beta Receptor Signaling	0.383828	-0.707
0.05 Gray	N2+	model 1	Melanocyte Development and Pigmentation Signaling	0.255832	-2
0.05 Gray	N2+	model 2	Melanocyte Development and Pigmentation Signaling	0.295786	-2
0.05 Gray	N2+	crude model	Melanocyte Development and Pigmentation Signaling	0.264316	-2
0.05 Gray	N1	model 1	Melanocyte Development and Pigmentation Signaling	0	-
0.05 Gray	N1	model 2	Melanocyte Development and Pigmentation Signaling	0	-
0.05 Gray	N1	crude model	Melanocyte Development and Pigmentation Signaling	0	-
0.05 Gray	N0	model 1	Melanocyte Development and Pigmentation Signaling	0.132583	-
0.05 Gray	N0	crude model	Melanocyte Development and Pigmentation Signaling	0.125553	-
2 Gray	N2+	model 1	Melanocyte Development and Pigmentation Signaling	0.558804	0.471
2 Gray	N2+	model 2	Melanocyte Development and Pigmentation Signaling	0.484487	0.471
2 Gray	N2+	crude model	Melanocyte Development and Pigmentation Signaling	0.476832	0.471
2 Gray	N1	model 1	Melanocyte Development and Pigmentation Signaling	0.450218	0.229
2 Gray	N1	model 2	Melanocyte Development and Pigmentation Signaling	0.454222	0.229
2 Gray	N1	crude model	Melanocyte Development and Pigmentation Signaling	0.475221	0.229
2 Gray	N0	model 1	Melanocyte Development and Pigmentation Signaling	0.475251	-0.728
2 Gray	N0	crude model	Melanocyte Development and Pigmentation Signaling	0.495501	-0.728
0.05 Gray	N2+	model 1	Melanoma Signaling	0.263508	-1
0.05 Gray	N2+	model 2	Melanoma Signaling	0.344503	-1
0.05 Gray	N2+	crude model	Melanoma Signaling	0.282425	-1
0.05 Gray	N1	model 1	Melanoma Signaling	0.0196151	-
0.05 Gray	N1	model 2	Melanoma Signaling	0.0622426	-
0.05 Gray	N1	crude model	Melanoma Signaling	0.0405227	-
0.05 Gray	N0	model 1	Melanoma Signaling	0.142754	-
0.05 Gray	N0	crude model	Melanoma Signaling	0.151506	-
2 Gray	N2+	model 1	Melanoma Signaling	0.507207	0
2 Gray	N2+	model 2	Melanoma Signaling	0.439168	0
2 Gray	N2+	crude model	Melanoma Signaling	0.430082	0
2 Gray	N1	model 1	Melanoma Signaling	0.640284	-0.832
2 Gray	N1	model 2	Melanoma Signaling	0.664385	-0.832
2 Gray	N1	crude model	Melanoma Signaling	0.673923	-0.832
2 Gray	N0	model 1	Melanoma Signaling	0.692706	-0.577
2 Gray	N0	crude model	Melanoma Signaling	0.700684	-0.577
0.05 Gray	N2+	model 1	Mevalonate Pathway I	0.263508	-
0.05 Gray	N2+	model 2	Mevalonate Pathway I	0.344503	-
0.05 Gray	N2+	crude model	Mevalonate Pathway I	0.282425	-
0.05 Gray	N1	model 1	Mevalonate Pathway I	0.0196151	-
0.05 Gray	N1	model 2	Mevalonate Pathway I	0.145451	-
0.05 Gray	N1	crude model	Mevalonate Pathway I	0.0764276	-
0.05 Gray	N0	model 1	Mevalonate Pathway I	0	-
0.05 Gray	N0	crude model	Mevalonate Pathway I	0	-
2 Gray	N2+	model 1	Mevalonate Pathway I	0.197755	-
2 Gray	N2+	model 2	Mevalonate Pathway I	0.167853	-
2 Gray	N2+	crude model	Mevalonate Pathway I	0.163604	-
2 Gray	N1	model 1	Mevalonate Pathway I	0.167274	-
2 Gray	N1	model 2	Mevalonate Pathway I	0.176013	-
2 Gray	N1	crude model	Mevalonate Pathway I	0.169581	-
2 Gray	N0	model 1	Mevalonate Pathway I	0	-
2 Gray	N0	crude model	Mevalonate Pathway I	0	-
0.05 Gray	N2+	model 1	Mismatch Repair in Eukaryotes	0.258582	-
0.05 Gray	N2+	model 2	Mismatch Repair in Eukaryotes	0.295786	-
0.05 Gray	N2+	crude model	Mismatch Repair in Eukaryotes	0.264316	-
0.05 Gray	N1	model 1	Mismatch Repair in Eukaryotes	0.48188	-
0.05 Gray	N1	model 2	Mismatch Repair in Eukaryotes	0.519784	-
0.05 Gray	N1	crude model	Mismatch Repair in Eukaryotes	0.464042	-
0.05 Gray	N0	model 1	Mismatch Repair in Eukaryotes	0.422296	-
0.05 Gray	N0	crude model	Mismatch Repair in Eukaryotes	0.392733	-
2 Gray	N2+	model 1	Mismatch Repair in Eukaryotes	0.297379	-
2 Gray	N2+	model 2	Mismatch Repair in Eukaryotes	0.238272	-
2 Gray	N2+	crude model	Mismatch Repair in Eukaryotes	0.275222	-
2 Gray	N1	model 1	Mismatch Repair in Eukaryotes	0.268532	-
2 Gray	N1	model 2	Mismatch Repair in Eukaryotes	0.284883	-
2 Gray	N1	crude model	Mismatch Repair in Eukaryotes	0.270933	-
2 Gray	N0	model 1	Mismatch Repair in Eukaryotes	0.382651	-
2 Gray	N0	crude model	Mismatch Repair in Eukaryotes	0.392704	-
0.05 Gray	N2+	model 1	Mitotic Roles of Polo-Like Kinase	0	-
0.05 Gray	N2+	model 2	Mitotic Roles of Polo-Like Kinase	0	-
0.05 Gray	N2+	crude model	Mitotic Roles of Polo-Like Kinase	0	-
0.05 Gray	N1	model 1	Mitotic Roles of Polo-Like Kinase	0	-
0.05 Gray	N1	model 2	Mitotic Roles of Polo-Like Kinase	0	-
0.05 Gray	N1	crude model	Mitotic Roles of Polo-Like Kinase	0	-
0.05 Gray	N0	model 1	Mitotic Roles of Polo-Like Kinase	0	-
0.05 Gray	N0	crude model	Mitotic Roles of Polo-Like Kinase	0	-
2 Gray	N2+	model 1	Mitotic Roles of Polo-Like Kinase	2.03972	-2.236
2 Gray	N2+	model 2	Mitotic Roles of Polo-Like Kinase	1.95967	-2.236
2 Gray	N2+	crude model	Mitotic Roles of Polo-Like Kinase	1.95174	-2.236
2 Gray	N1	model 1	Mitotic Roles of Polo-Like Kinase	1.49144	-2.236
2 Gray	N1	model 2	Mitotic Roles of Polo-Like Kinase	1.6308	-2.236
2 Gray	N1	crude model	Mitotic Roles of Polo-Like Kinase	1.51449	-2.236
2 Gray	N0	model 1	Mitotic Roles of Polo-Like Kinase	0.518696	-2
2 Gray	N0	crude model	Mitotic Roles of Polo-Like Kinase	0.535156	-2
0.05 Gray	N2+	model 1	Molecular Mechanisms of Cancer	0.255832	-
0.05 Gray	N2+	model 2	Molecular Mechanisms of Cancer	0.344503	-
0.05 Gray	N2+	crude model	Molecular Mechanisms of Cancer	0.264316	-
0.05 Gray	N1	model 1	Molecular Mechanisms of Cancer	0.0196151	-
0.05 Gray	N1	model 2	Molecular Mechanisms of Cancer	0.0381644	-
0.05 Gray	N1	crude model	Molecular Mechanisms of Cancer	0.0288662	-
0.05 Gray	N0	model 1	Molecular Mechanisms of Cancer	0.132583	-
0.05 Gray	N0	crude model	Molecular Mechanisms of Cancer	0.10922	-
2 Gray	N2+	model 1	Molecular Mechanisms of Cancer	2.4238	-
2 Gray	N2+	model 2	Molecular Mechanisms of Cancer	2.02146	-
2 Gray	N2+	crude model	Molecular Mechanisms of Cancer	2.42505	-
2 Gray	N1	model 1	Molecular Mechanisms of Cancer	2.03167	-
2 Gray	N1	model 2	Molecular Mechanisms of Cancer	2.29728	-
2 Gray	N1	crude model	Molecular Mechanisms of Cancer	2.09739	-
2 Gray	N0	model 1	Molecular Mechanisms of Cancer	2.32576	-
2 Gray	N0	crude model	Molecular Mechanisms of Cancer	2.3893	-
0.05 Gray	N2+	model 1	Mouse Embryonic Stem Cell Pluripotency	0.255832	-2
0.05 Gray	N2+	model 2	Mouse Embryonic Stem Cell Pluripotency	0.191693	-
0.05 Gray	N2+	crude model	Mouse Embryonic Stem Cell Pluripotency	0.264316	-2
0.05 Gray	N1	model 1	Mouse Embryonic Stem Cell Pluripotency	0	-
0.05 Gray	N1	model 2	Mouse Embryonic Stem Cell Pluripotency	0	-
0.05 Gray	N1	crude model	Mouse Embryonic Stem Cell Pluripotency	0	-
0.05 Gray	N0	model 1	Mouse Embryonic Stem Cell Pluripotency	0	-
0.05 Gray	N0	crude model	Mouse Embryonic Stem Cell Pluripotency	0	-
2 Gray	N2+	model 1	Mouse Embryonic Stem Cell Pluripotency	0.445889	-0.218
2 Gray	N2+	model 2	Mouse Embryonic Stem Cell Pluripotency	0.234342	0
2 Gray	N2+	crude model	Mouse Embryonic Stem Cell Pluripotency	0.410487	-0.218
2 Gray	N1	model 1	Mouse Embryonic Stem Cell Pluripotency	0.554974	-0.408
2 Gray	N1	model 2	Mouse Embryonic Stem Cell Pluripotency	0.557386	-0.408
2 Gray	N1	crude model	Mouse Embryonic Stem Cell Pluripotency	0.58326	-0.408
2 Gray	N0	model 1	Mouse Embryonic Stem Cell Pluripotency	1.16101	-0.408
2 Gray	N0	crude model	Mouse Embryonic Stem Cell Pluripotency	1.18605	-0.408
0.05 Gray	N2+	model 1	MSP-RON Signaling In Cancer Cells Pathway	0.263508	-1.633
0.05 Gray	N2+	model 2	MSP-RON Signaling In Cancer Cells Pathway	0.295786	-1.342
0.05 Gray	N2+	crude model	MSP-RON Signaling In Cancer Cells Pathway	0.282425	-1.633
0.05 Gray	N1	model 1	MSP-RON Signaling In Cancer Cells Pathway	0.0196151	-
0.05 Gray	N1	model 2	MSP-RON Signaling In Cancer Cells Pathway	0.0381644	-
0.05 Gray	N1	crude model	MSP-RON Signaling In Cancer Cells Pathway	0.0288662	-
0.05 Gray	N0	model 1	MSP-RON Signaling In Cancer Cells Pathway	0	-
0.05 Gray	N0	crude model	MSP-RON Signaling In Cancer Cells Pathway	0	-
2 Gray	N2+	model 1	MSP-RON Signaling In Cancer Cells Pathway	0.835532	-0.577
2 Gray	N2+	model 2	MSP-RON Signaling In Cancer Cells Pathway	0.769389	-0.577
2 Gray	N2+	crude model	MSP-RON Signaling In Cancer Cells Pathway	0.59864	-0.392
2 Gray	N1	model 1	MSP-RON Signaling In Cancer Cells Pathway	0.640284	-0.378
2 Gray	N1	model 2	MSP-RON Signaling In Cancer Cells Pathway	0.853274	-0.557
2 Gray	N1	crude model	MSP-RON Signaling In Cancer Cells Pathway	0.673923	-0.378
2 Gray	N0	model 1	MSP-RON Signaling In Cancer Cells Pathway	1.15036	-0.378
2 Gray	N0	crude model	MSP-RON Signaling In Cancer Cells Pathway	1.171	-0.378
0.05 Gray	N2+	model 1	mTOR Signaling	0.255832	-
0.05 Gray	N2+	model 2	mTOR Signaling	0.295786	-
0.05 Gray	N2+	crude model	mTOR Signaling	0.264316	-
0.05 Gray	N1	model 1	mTOR Signaling	0	-
0.05 Gray	N1	model 2	mTOR Signaling	0	-
0.05 Gray	N1	crude model	mTOR Signaling	0	-
0.05 Gray	N0	model 1	mTOR Signaling	0	-
0.05 Gray	N0	crude model	mTOR Signaling	0	-
2 Gray	N2+	model 1	mTOR Signaling	0.558804	0.258
2 Gray	N2+	model 2	mTOR Signaling	0.484487	0.258
2 Gray	N2+	crude model	mTOR Signaling	0.476832	0.258
2 Gray	N1	model 1	mTOR Signaling	1.33066	-0.471
2 Gray	N1	model 2	mTOR Signaling	1.35385	-0.471
2 Gray	N1	crude model	mTOR Signaling	1.30083	-0.471
2 Gray	N0	model 1	mTOR Signaling	0.264758	0
2 Gray	N0	crude model	mTOR Signaling	0.278214	0
0.05 Gray	N2+	model 1	Myc Mediated Apoptosis Signaling	0.263508	0.447
0.05 Gray	N2+	model 2	Myc Mediated Apoptosis Signaling	0.344503	0.447
0.05 Gray	N2+	crude model	Myc Mediated Apoptosis Signaling	0.282425	0.447
0.05 Gray	N1	model 1	Myc Mediated Apoptosis Signaling	0.414123	0.447
0.05 Gray	N1	model 2	Myc Mediated Apoptosis Signaling	0.369023	0.447
0.05 Gray	N1	crude model	Myc Mediated Apoptosis Signaling	0.250523	0.447
0.05 Gray	N0	model 1	Myc Mediated Apoptosis Signaling	0.792964	1
0.05 Gray	N0	crude model	Myc Mediated Apoptosis Signaling	0.729087	1
2 Gray	N2+	model 1	Myc Mediated Apoptosis Signaling	1.26434	0.5
2 Gray	N2+	model 2	Myc Mediated Apoptosis Signaling	1.20629	0.5
2 Gray	N2+	crude model	Myc Mediated Apoptosis Signaling	1.26848	0.5
2 Gray	N1	model 1	Myc Mediated Apoptosis Signaling	0.483935	0.535
2 Gray	N1	model 2	Myc Mediated Apoptosis Signaling	0.471313	0.535
2 Gray	N1	crude model	Myc Mediated Apoptosis Signaling	0.506666	0.535
2 Gray	N0	model 1	Myc Mediated Apoptosis Signaling	0.692706	0.535
2 Gray	N0	crude model	Myc Mediated Apoptosis Signaling	0.700684	0.535
0.05 Gray	N2+	model 1	Natural Killer Cell Signaling	0.263508	0
0.05 Gray	N2+	model 2	Natural Killer Cell Signaling	0.344503	0
0.05 Gray	N2+	crude model	Natural Killer Cell Signaling	0.282425	0
0.05 Gray	N1	model 1	Natural Killer Cell Signaling	0.00847165	-
0.05 Gray	N1	model 2	Natural Killer Cell Signaling	0.0262535	-
0.05 Gray	N1	crude model	Natural Killer Cell Signaling	0.0172162	-
0.05 Gray	N0	model 1	Natural Killer Cell Signaling	0	-
0.05 Gray	N0	crude model	Natural Killer Cell Signaling	0	-
2 Gray	N2+	model 1	Natural Killer Cell Signaling	0	0
2 Gray	N2+	model 2	Natural Killer Cell Signaling	0	0
2 Gray	N2+	crude model	Natural Killer Cell Signaling	0	0
2 Gray	N1	model 1	Natural Killer Cell Signaling	0.168617	-0.6
2 Gray	N1	model 2	Natural Killer Cell Signaling	0.203075	-0.6
2 Gray	N1	crude model	Natural Killer Cell Signaling	0.188853	-0.6
2 Gray	N0	model 1	Natural Killer Cell Signaling	0.200685	0
2 Gray	N0	crude model	Natural Killer Cell Signaling	0.203097	0
0.05 Gray	N2+	model 1	Necroptosis Signaling Pathway	0.258582	0.447
0.05 Gray	N2+	model 2	Necroptosis Signaling Pathway	0.295786	0.447
0.05 Gray	N2+	crude model	Necroptosis Signaling Pathway	0.264316	0.447
0.05 Gray	N1	model 1	Necroptosis Signaling Pathway	0.0196151	1
0.05 Gray	N1	model 2	Necroptosis Signaling Pathway	0.0448278	1
0.05 Gray	N1	crude model	Necroptosis Signaling Pathway	0.0288662	1
0.05 Gray	N0	model 1	Necroptosis Signaling Pathway	0.457682	1
0.05 Gray	N0	crude model	Necroptosis Signaling Pathway	0.410216	1
2 Gray	N2+	model 1	Necroptosis Signaling Pathway	0.835532	-0.6
2 Gray	N2+	model 2	Necroptosis Signaling Pathway	0.600551	-0.816
2 Gray	N2+	crude model	Necroptosis Signaling Pathway	0.835598	-0.6
2 Gray	N1	model 1	Necroptosis Signaling Pathway	0.167274	-0.447
2 Gray	N1	model 2	Necroptosis Signaling Pathway	0.176013	-0.447
2 Gray	N1	crude model	Necroptosis Signaling Pathway	0.169581	-0.447
2 Gray	N0	model 1	Necroptosis Signaling Pathway	0.216887	-0.229
2 Gray	N0	crude model	Necroptosis Signaling Pathway	0.226397	-0.229
0.05 Gray	N2+	model 1	NER Pathway	0	-
0.05 Gray	N2+	model 2	NER Pathway	0	-
0.05 Gray	N2+	crude model	NER Pathway	0	-
0.05 Gray	N1	model 1	NER Pathway	0.0196151	-
0.05 Gray	N1	model 2	NER Pathway	0.0381644	-
0.05 Gray	N1	crude model	NER Pathway	0.0288662	-
0.05 Gray	N0	model 1	NER Pathway	0.457682	-
0.05 Gray	N0	crude model	NER Pathway	0.410216	-
2 Gray	N2+	model 1	NER Pathway	0.835532	0.707
2 Gray	N2+	model 2	NER Pathway	0.800221	0.707
2 Gray	N2+	crude model	NER Pathway	0.835598	0.707
2 Gray	N1	model 1	NER Pathway	0.640284	0.707
2 Gray	N1	model 2	NER Pathway	0.656374	0.707
2 Gray	N1	crude model	NER Pathway	0.663565	0.707
2 Gray	N0	model 1	NER Pathway	0.828204	0.707
2 Gray	N0	crude model	NER Pathway	0.839435	0.707
0.05 Gray	N2+	model 1	NGF Signaling	0.255832	-2
0.05 Gray	N2+	model 2	NGF Signaling	0.295786	-2
0.05 Gray	N2+	crude model	NGF Signaling	0.264316	-2
0.05 Gray	N1	model 1	NGF Signaling	0	-
0.05 Gray	N1	model 2	NGF Signaling	0.00536439	-
0.05 Gray	N1	crude model	NGF Signaling	0	-
0.05 Gray	N0	model 1	NGF Signaling	0	-
0.05 Gray	N0	crude model	NGF Signaling	0	-
2 Gray	N2+	model 1	NGF Signaling	0.458053	0.471
2 Gray	N2+	model 2	NGF Signaling	0.381978	0.471
2 Gray	N2+	crude model	NGF Signaling	0.411089	0.471
2 Gray	N1	model 1	NGF Signaling	0.636842	-0.218
2 Gray	N1	model 2	NGF Signaling	0.853274	0
2 Gray	N1	crude model	NGF Signaling	0.663565	-0.218
2 Gray	N0	model 1	NGF Signaling	0.427621	-0.243
2 Gray	N0	crude model	NGF Signaling	0.441961	-0.243
0.05 Gray	N2+	model 1	Non-Small Cell Lung Cancer Signaling	0.125489	-
0.05 Gray	N2+	model 2	Non-Small Cell Lung Cancer Signaling	0.149877	-
0.05 Gray	N2+	crude model	Non-Small Cell Lung Cancer Signaling	0.13146	-
0.05 Gray	N1	model 1	Non-Small Cell Lung Cancer Signaling	0	-
0.05 Gray	N1	model 2	Non-Small Cell Lung Cancer Signaling	0.0163777	-
0.05 Gray	N1	crude model	Non-Small Cell Lung Cancer Signaling	0.0149746	-
0.05 Gray	N0	model 1	Non-Small Cell Lung Cancer Signaling	0	-
0.05 Gray	N0	crude model	Non-Small Cell Lung Cancer Signaling	0	-
2 Gray	N2+	model 1	Non-Small Cell Lung Cancer Signaling	0.197755	0.632
2 Gray	N2+	model 2	Non-Small Cell Lung Cancer Signaling	0.167853	0.632
2 Gray	N2+	crude model	Non-Small Cell Lung Cancer Signaling	0.163604	0.632
2 Gray	N1	model 1	Non-Small Cell Lung Cancer Signaling	0.505768	0
2 Gray	N1	model 2	Non-Small Cell Lung Cancer Signaling	0.405133	0
2 Gray	N1	crude model	Non-Small Cell Lung Cancer Signaling	0.532052	0
2 Gray	N0	model 1	Non-Small Cell Lung Cancer Signaling	0.300219	-0.302
2 Gray	N0	crude model	Non-Small Cell Lung Cancer Signaling	0.317375	-0.302
0.05 Gray	N2+	model 1	NRF2-mediated Oxidative Stress Response	0.167955	-
0.05 Gray	N2+	model 2	NRF2-mediated Oxidative Stress Response	0.21491	-
0.05 Gray	N2+	crude model	NRF2-mediated Oxidative Stress Response	0.177446	-
0.05 Gray	N1	model 1	NRF2-mediated Oxidative Stress Response	0	-
0.05 Gray	N1	model 2	NRF2-mediated Oxidative Stress Response	0	-
0.05 Gray	N1	crude model	NRF2-mediated Oxidative Stress Response	0	-
0.05 Gray	N0	model 1	NRF2-mediated Oxidative Stress Response	0	-
0.05 Gray	N0	crude model	NRF2-mediated Oxidative Stress Response	0	-
2 Gray	N2+	model 1	NRF2-mediated Oxidative Stress Response	0.565894	-0.577
2 Gray	N2+	model 2	NRF2-mediated Oxidative Stress Response	0.64304	-0.577
2 Gray	N2+	crude model	NRF2-mediated Oxidative Stress Response	0.410487	-0.302
2 Gray	N1	model 1	NRF2-mediated Oxidative Stress Response	0.175051	-0.302
2 Gray	N1	model 2	NRF2-mediated Oxidative Stress Response	0.3957	-0.577
2 Gray	N1	crude model	NRF2-mediated Oxidative Stress Response	0.194381	-0.302
2 Gray	N0	model 1	NRF2-mediated Oxidative Stress Response	0.294237	-0.333
2 Gray	N0	crude model	NRF2-mediated Oxidative Stress Response	0.309615	-0.333
0.05 Gray	N2+	model 1	Nucleotide Excision Repair Pathway	0	-
0.05 Gray	N2+	model 2	Nucleotide Excision Repair Pathway	0	-
0.05 Gray	N2+	crude model	Nucleotide Excision Repair Pathway	0	-
0.05 Gray	N1	model 1	Nucleotide Excision Repair Pathway	0	-
0.05 Gray	N1	model 2	Nucleotide Excision Repair Pathway	0	-
0.05 Gray	N1	crude model	Nucleotide Excision Repair Pathway	0	-
0.05 Gray	N0	model 1	Nucleotide Excision Repair Pathway	0	-
0.05 Gray	N0	crude model	Nucleotide Excision Repair Pathway	0	-
2 Gray	N2+	model 1	Nucleotide Excision Repair Pathway	0.558983	-
2 Gray	N2+	model 2	Nucleotide Excision Repair Pathway	0.491194	-
2 Gray	N2+	crude model	Nucleotide Excision Repair Pathway	0.476832	-
2 Gray	N1	model 1	Nucleotide Excision Repair Pathway	0.418099	-
2 Gray	N1	model 2	Nucleotide Excision Repair Pathway	0.436881	-
2 Gray	N1	crude model	Nucleotide Excision Repair Pathway	0.434217	-
2 Gray	N0	model 1	Nucleotide Excision Repair Pathway	0.518696	-
2 Gray	N0	crude model	Nucleotide Excision Repair Pathway	0.535156	-
0.05 Gray	N2+	model 1	Nur77 Signaling in T Lymphocytes	0	-
0.05 Gray	N2+	model 2	Nur77 Signaling in T Lymphocytes	0	-
0.05 Gray	N2+	crude model	Nur77 Signaling in T Lymphocytes	0	-
0.05 Gray	N1	model 1	Nur77 Signaling in T Lymphocytes	0	-
0.05 Gray	N1	model 2	Nur77 Signaling in T Lymphocytes	0	-
0.05 Gray	N1	crude model	Nur77 Signaling in T Lymphocytes	0	-
0.05 Gray	N0	model 1	Nur77 Signaling in T Lymphocytes	0.547773	-
0.05 Gray	N0	crude model	Nur77 Signaling in T Lymphocytes	0.487618	-
2 Gray	N2+	model 1	Nur77 Signaling in T Lymphocytes	0.197755	-1.897
2 Gray	N2+	model 2	Nur77 Signaling in T Lymphocytes	0.167853	-1.897
2 Gray	N2+	crude model	Nur77 Signaling in T Lymphocytes	0.163604	-1.897
2 Gray	N1	model 1	Nur77 Signaling in T Lymphocytes	0.195014	-1.508
2 Gray	N1	model 2	Nur77 Signaling in T Lymphocytes	0.176013	-1.265
2 Gray	N1	crude model	Nur77 Signaling in T Lymphocytes	0.206684	-1.508
2 Gray	N0	model 1	Nur77 Signaling in T Lymphocytes	0.496312	-1.155
2 Gray	N0	crude model	Nur77 Signaling in T Lymphocytes	0.514544	-1.155
0.05 Gray	N2+	model 1	Opioid Signaling Pathway	0	-
0.05 Gray	N2+	model 2	Opioid Signaling Pathway	0.14554	-
0.05 Gray	N2+	crude model	Opioid Signaling Pathway	0	-
0.05 Gray	N1	model 1	Opioid Signaling Pathway	0	-
0.05 Gray	N1	model 2	Opioid Signaling Pathway	0	-
0.05 Gray	N1	crude model	Opioid Signaling Pathway	0	-
0.05 Gray	N0	model 1	Opioid Signaling Pathway	0	-
0.05 Gray	N0	crude model	Opioid Signaling Pathway	0	-
2 Gray	N2+	model 1	Opioid Signaling Pathway	0.282539	-1.961
2 Gray	N2+	model 2	Opioid Signaling Pathway	0.227455	-1.961
2 Gray	N2+	crude model	Opioid Signaling Pathway	0.26694	-1.961
2 Gray	N1	model 1	Opioid Signaling Pathway	0.450218	-2.191
2 Gray	N1	model 2	Opioid Signaling Pathway	0.454222	-2.191
2 Gray	N1	crude model	Opioid Signaling Pathway	0.47593	-2.191
2 Gray	N0	model 1	Opioid Signaling Pathway	0.322147	-1.8
2 Gray	N0	crude model	Opioid Signaling Pathway	0.34016	-1.8
0.05 Gray	N2+	model 1	Ovarian Cancer Signaling	0.147981	-
0.05 Gray	N2+	model 2	Ovarian Cancer Signaling	0.191693	-
0.05 Gray	N2+	crude model	Ovarian Cancer Signaling	0.155972	-
0.05 Gray	N1	model 1	Ovarian Cancer Signaling	0	-
0.05 Gray	N1	model 2	Ovarian Cancer Signaling	0.0381644	-
0.05 Gray	N1	crude model	Ovarian Cancer Signaling	0	-
0.05 Gray	N0	model 1	Ovarian Cancer Signaling	0	-
0.05 Gray	N0	crude model	Ovarian Cancer Signaling	0.0757799	-
2 Gray	N2+	model 1	Ovarian Cancer Signaling	0.618582	1.807
2 Gray	N2+	model 2	Ovarian Cancer Signaling	0.428801	1.807
2 Gray	N2+	crude model	Ovarian Cancer Signaling	0.554154	1.807
2 Gray	N1	model 1	Ovarian Cancer Signaling	0.554974	0.5
2 Gray	N1	model 2	Ovarian Cancer Signaling	0.454222	0.5
2 Gray	N1	crude model	Ovarian Cancer Signaling	0.580993	0.5
2 Gray	N0	model 1	Ovarian Cancer Signaling	0.522184	0.775
2 Gray	N0	crude model	Ovarian Cancer Signaling	0.540425	0.775
0.05 Gray	N2+	model 1	p53 Signaling	0.263508	2.121
0.05 Gray	N2+	model 2	p53 Signaling	0.423769	2.121
0.05 Gray	N2+	crude model	p53 Signaling	0.282425	2.121
0.05 Gray	N1	model 1	p53 Signaling	1.02942	2.121
0.05 Gray	N1	model 2	p53 Signaling	1.94355	2.333
0.05 Gray	N1	crude model	p53 Signaling	1.7021	2.333
0.05 Gray	N0	model 1	p53 Signaling	3.8757	2.121
0.05 Gray	N0	crude model	p53 Signaling	3.67934	2.121
2 Gray	N2+	model 1	p53 Signaling	2.27416	2.117
2 Gray	N2+	model 2	p53 Signaling	2.02146	2.117
2 Gray	N2+	crude model	p53 Signaling	1.90346	1.961
2 Gray	N1	model 1	p53 Signaling	2.03167	2.414
2 Gray	N1	model 2	p53 Signaling	2.29728	2.556
2 Gray	N1	crude model	p53 Signaling	2.08327	2.414
2 Gray	N0	model 1	p53 Signaling	2.32576	2.646
2 Gray	N0	crude model	p53 Signaling	2.3893	2.646
0.05 Gray	N2+	model 1	Pancreatic Adenocarcinoma Signaling	0.263508	-0.816
0.05 Gray	N2+	model 2	Pancreatic Adenocarcinoma Signaling	0.344503	-0.816
0.05 Gray	N2+	crude model	Pancreatic Adenocarcinoma Signaling	0.282425	-0.816
0.05 Gray	N1	model 1	Pancreatic Adenocarcinoma Signaling	0.0196151	-
0.05 Gray	N1	model 2	Pancreatic Adenocarcinoma Signaling	0.0622426	-
0.05 Gray	N1	crude model	Pancreatic Adenocarcinoma Signaling	0.0346728	-
0.05 Gray	N0	model 1	Pancreatic Adenocarcinoma Signaling	0.132583	-
0.05 Gray	N0	crude model	Pancreatic Adenocarcinoma Signaling	0.392733	-
2 Gray	N2+	model 1	Pancreatic Adenocarcinoma Signaling	1.58063	0.626
2 Gray	N2+	model 2	Pancreatic Adenocarcinoma Signaling	1.27334	0.853
2 Gray	N2+	crude model	Pancreatic Adenocarcinoma Signaling	1.58179	0.626
2 Gray	N1	model 1	Pancreatic Adenocarcinoma Signaling	1.33066	0
2 Gray	N1	model 2	Pancreatic Adenocarcinoma Signaling	1.35602	0
2 Gray	N1	crude model	Pancreatic Adenocarcinoma Signaling	1.30083	0
2 Gray	N0	model 1	Pancreatic Adenocarcinoma Signaling	1.17394	0.655
2 Gray	N0	crude model	Pancreatic Adenocarcinoma Signaling	1.2027	0.655
0.05 Gray	N2+	model 1	Paxillin Signaling	0.193408	-
0.05 Gray	N2+	model 2	Paxillin Signaling	0.233904	-
0.05 Gray	N2+	crude model	Paxillin Signaling	0.200112	-
0.05 Gray	N1	model 1	Paxillin Signaling	0	-
0.05 Gray	N1	model 2	Paxillin Signaling	0	-
0.05 Gray	N1	crude model	Paxillin Signaling	0	-
0.05 Gray	N0	model 1	Paxillin Signaling	0	-
0.05 Gray	N0	crude model	Paxillin Signaling	0	-
2 Gray	N2+	model 1	Paxillin Signaling	0.242603	-0.258
2 Gray	N2+	model 2	Paxillin Signaling	0.203364	-0.258
2 Gray	N2+	crude model	Paxillin Signaling	0.234254	-0.258
2 Gray	N1	model 1	Paxillin Signaling	0.317139	-0.243
2 Gray	N1	model 2	Paxillin Signaling	0.345129	-0.243
2 Gray	N1	crude model	Paxillin Signaling	0.324545	-0.243
2 Gray	N0	model 1	Paxillin Signaling	0.518696	-0.728
2 Gray	N0	crude model	Paxillin Signaling	0.540425	-0.728
0.05 Gray	N2+	model 1	PDGF Signaling	0.263508	-1.342
0.05 Gray	N2+	model 2	PDGF Signaling	0.344503	-1.342
0.05 Gray	N2+	crude model	PDGF Signaling	0.282425	-1.342
0.05 Gray	N1	model 1	PDGF Signaling	0.0196151	-
0.05 Gray	N1	model 2	PDGF Signaling	0.0381644	-
0.05 Gray	N1	crude model	PDGF Signaling	0.0288662	-
0.05 Gray	N0	model 1	PDGF Signaling	0	-
0.05 Gray	N0	crude model	PDGF Signaling	0	-
2 Gray	N2+	model 1	PDGF Signaling	0.627407	-0.894
2 Gray	N2+	model 2	PDGF Signaling	0.408277	-0.688
2 Gray	N2+	crude model	PDGF Signaling	0.425651	-0.688
2 Gray	N1	model 1	PDGF Signaling	0.293348	-1.147
2 Gray	N1	model 2	PDGF Signaling	0.413243	-1.342
2 Gray	N1	crude model	PDGF Signaling	0.300625	-1.147
2 Gray	N0	model 1	PDGF Signaling	0.435447	-1.414
2 Gray	N0	crude model	PDGF Signaling	0.453867	-1.414
0.05 Gray	N2+	model 1	PEDF Signaling	0.263508	-1.342
0.05 Gray	N2+	model 2	PEDF Signaling	0.344503	-1.342
0.05 Gray	N2+	crude model	PEDF Signaling	0.282425	-1.342
0.05 Gray	N1	model 1	PEDF Signaling	0.0196151	-
0.05 Gray	N1	model 2	PEDF Signaling	0.0381644	-
0.05 Gray	N1	crude model	PEDF Signaling	0.0288662	-
0.05 Gray	N0	model 1	PEDF Signaling	0.132583	-
0.05 Gray	N0	crude model	PEDF Signaling	0.125553	-
2 Gray	N2+	model 1	PEDF Signaling	2.4149	0.2
2 Gray	N2+	model 2	PEDF Signaling	2.02146	0.408
2 Gray	N2+	crude model	PEDF Signaling	2.33446	0.2
2 Gray	N1	model 1	PEDF Signaling	0.808438	-0.655
2 Gray	N1	model 2	PEDF Signaling	1.07544	-0.426
2 Gray	N1	crude model	PEDF Signaling	0.831296	-0.655
2 Gray	N0	model 1	PEDF Signaling	0.949165	0
2 Gray	N0	crude model	PEDF Signaling	0.970181	0
0.05 Gray	N2+	model 1	PI3K Signaling in B Lymphocytes	0.255832	-1.342
0.05 Gray	N2+	model 2	PI3K Signaling in B Lymphocytes	0.229276	-1
0.05 Gray	N2+	crude model	PI3K Signaling in B Lymphocytes	0.264316	-1.342
0.05 Gray	N1	model 1	PI3K Signaling in B Lymphocytes	0.0196151	-1.342
0.05 Gray	N1	model 2	PI3K Signaling in B Lymphocytes	0.0381644	-1
0.05 Gray	N1	crude model	PI3K Signaling in B Lymphocytes	0.0405227	-1.342
0.05 Gray	N0	model 1	PI3K Signaling in B Lymphocytes	0.0967086	-
0.05 Gray	N0	crude model	PI3K Signaling in B Lymphocytes	0.0757799	-
2 Gray	N2+	model 1	PI3K Signaling in B Lymphocytes	0.565894	-1.4
2 Gray	N2+	model 2	PI3K Signaling in B Lymphocytes	0.365248	-1.225
2 Gray	N2+	crude model	PI3K Signaling in B Lymphocytes	0.410487	-1.225
2 Gray	N1	model 1	PI3K Signaling in B Lymphocytes	0.337488	-1.633
2 Gray	N1	model 2	PI3K Signaling in B Lymphocytes	0.436881	-1.8
2 Gray	N1	crude model	PI3K Signaling in B Lymphocytes	0.270933	-1.46
2 Gray	N0	model 1	PI3K Signaling in B Lymphocytes	0.580429	-1.633
2 Gray	N0	crude model	PI3K Signaling in B Lymphocytes	0.605541	-1.633
0.05 Gray	N2+	model 1	PKCÎ¸ Signaling in T Lymphocytes	0.255832	-1
0.05 Gray	N2+	model 2	PKCÎ¸ Signaling in T Lymphocytes	0.295786	-1
0.05 Gray	N2+	crude model	PKCÎ¸ Signaling in T Lymphocytes	0.264316	-1
0.05 Gray	N1	model 1	PKCÎ¸ Signaling in T Lymphocytes	0.0196151	-
0.05 Gray	N1	model 2	PKCÎ¸ Signaling in T Lymphocytes	0.0381644	-
0.05 Gray	N1	crude model	PKCÎ¸ Signaling in T Lymphocytes	0.0288662	-
0.05 Gray	N0	model 1	PKCÎ¸ Signaling in T Lymphocytes	0.132583	-
0.05 Gray	N0	crude model	PKCÎ¸ Signaling in T Lymphocytes	0.10922	-
2 Gray	N2+	model 1	PKCÎ¸ Signaling in T Lymphocytes	0.291948	-1.147
2 Gray	N2+	model 2	PKCÎ¸ Signaling in T Lymphocytes	0.234342	-1.147
2 Gray	N2+	crude model	PKCÎ¸ Signaling in T Lymphocytes	0.19442	-0.943
2 Gray	N1	model 1	PKCÎ¸ Signaling in T Lymphocytes	0.175051	-0.943
2 Gray	N1	model 2	PKCÎ¸ Signaling in T Lymphocytes	0.284883	-1.147
2 Gray	N1	crude model	PKCÎ¸ Signaling in T Lymphocytes	0.194381	-0.943
2 Gray	N0	model 1	PKCÎ¸ Signaling in T Lymphocytes	0.580041	-1.091
2 Gray	N0	crude model	PKCÎ¸ Signaling in T Lymphocytes	0.601111	-1.091
0.05 Gray	N2+	model 1	Polyamine Regulation in Colon Cancer	0.193408	-
0.05 Gray	N2+	model 2	Polyamine Regulation in Colon Cancer	0.229276	-
0.05 Gray	N2+	crude model	Polyamine Regulation in Colon Cancer	0.200112	-
0.05 Gray	N1	model 1	Polyamine Regulation in Colon Cancer	0	-
0.05 Gray	N1	model 2	Polyamine Regulation in Colon Cancer	0	-
0.05 Gray	N1	crude model	Polyamine Regulation in Colon Cancer	0	-
0.05 Gray	N0	model 1	Polyamine Regulation in Colon Cancer	0	-
0.05 Gray	N0	crude model	Polyamine Regulation in Colon Cancer	0	-
2 Gray	N2+	model 1	Polyamine Regulation in Colon Cancer	0.663936	-
2 Gray	N2+	model 2	Polyamine Regulation in Colon Cancer	0.630744	-
2 Gray	N2+	crude model	Polyamine Regulation in Colon Cancer	0.611961	-
2 Gray	N1	model 1	Polyamine Regulation in Colon Cancer	0.52273	-
2 Gray	N1	model 2	Polyamine Regulation in Colon Cancer	0.534056	-
2 Gray	N1	crude model	Polyamine Regulation in Colon Cancer	0.548061	-
2 Gray	N0	model 1	Polyamine Regulation in Colon Cancer	0.692706	-
2 Gray	N0	crude model	Polyamine Regulation in Colon Cancer	0.700684	-
0.05 Gray	N2+	model 1	PPAR Signaling	0.147981	-
0.05 Gray	N2+	model 2	PPAR Signaling	0.191693	-
0.05 Gray	N2+	crude model	PPAR Signaling	0.155972	-
0.05 Gray	N1	model 1	PPAR Signaling	0.0196151	-
0.05 Gray	N1	model 2	PPAR Signaling	0.0381644	-
0.05 Gray	N1	crude model	PPAR Signaling	0.0288662	-
0.05 Gray	N0	model 1	PPAR Signaling	0	-
0.05 Gray	N0	crude model	PPAR Signaling	0	-
2 Gray	N2+	model 1	PPAR Signaling	1.6272	-1.177
2 Gray	N2+	model 2	PPAR Signaling	1.57298	-1.177
2 Gray	N2+	crude model	PPAR Signaling	1.40868	-1.4
2 Gray	N1	model 1	PPAR Signaling	0.341124	-0.655
2 Gray	N1	model 2	PPAR Signaling	0.454222	-0.426
2 Gray	N1	crude model	PPAR Signaling	0.355332	-0.655
2 Gray	N0	model 1	PPAR Signaling	0.496312	0
2 Gray	N0	crude model	PPAR Signaling	0.513042	0
0.05 Gray	N2+	model 1	PPARÎ±/RXRÎ± Activation	0.201086	1.342
0.05 Gray	N2+	model 2	PPARÎ±/RXRÎ± Activation	0.259797	1.342
0.05 Gray	N2+	crude model	PPARÎ±/RXRÎ± Activation	0.213621	1.342
0.05 Gray	N1	model 1	PPARÎ±/RXRÎ± Activation	0	-
0.05 Gray	N1	model 2	PPARÎ±/RXRÎ± Activation	0	-
0.05 Gray	N1	crude model	PPARÎ±/RXRÎ± Activation	0	-
0.05 Gray	N0	model 1	PPARÎ±/RXRÎ± Activation	0	-
0.05 Gray	N0	crude model	PPARÎ±/RXRÎ± Activation	0	-
2 Gray	N2+	model 1	PPARÎ±/RXRÎ± Activation	0.948678	0.707
2 Gray	N2+	model 2	PPARÎ±/RXRÎ± Activation	0.751603	0.707
2 Gray	N2+	crude model	PPARÎ±/RXRÎ± Activation	0.801291	0.539
2 Gray	N1	model 1	PPARÎ±/RXRÎ± Activation	0.374735	1.976
2 Gray	N1	model 2	PPARÎ±/RXRÎ± Activation	0.479623	2.121
2 Gray	N1	crude model	PPARÎ±/RXRÎ± Activation	0.314993	1.826
2 Gray	N0	model 1	PPARÎ±/RXRÎ± Activation	0.443434	2.268
2 Gray	N0	crude model	PPARÎ±/RXRÎ± Activation	0.457579	2.268
0.05 Gray	N2+	model 1	Prostate Cancer Signaling	0.263508	-
0.05 Gray	N2+	model 2	Prostate Cancer Signaling	0.344503	-
0.05 Gray	N2+	crude model	Prostate Cancer Signaling	0.282425	-
0.05 Gray	N1	model 1	Prostate Cancer Signaling	0.0196151	-
0.05 Gray	N1	model 2	Prostate Cancer Signaling	0.145451	-
0.05 Gray	N1	crude model	Prostate Cancer Signaling	0.0761549	-
0.05 Gray	N0	model 1	Prostate Cancer Signaling	0.244208	-
0.05 Gray	N0	crude model	Prostate Cancer Signaling	0.242745	-
2 Gray	N2+	model 1	Prostate Cancer Signaling	1.07892	-
2 Gray	N2+	model 2	Prostate Cancer Signaling	1.0171	-
2 Gray	N2+	crude model	Prostate Cancer Signaling	1.05621	-
2 Gray	N1	model 1	Prostate Cancer Signaling	1.54569	-
2 Gray	N1	model 2	Prostate Cancer Signaling	1.71501	-
2 Gray	N1	crude model	Prostate Cancer Signaling	1.59001	-
2 Gray	N0	model 1	Prostate Cancer Signaling	1.15036	-
2 Gray	N0	crude model	Prostate Cancer Signaling	1.171	-
0.05 Gray	N2+	model 1	Protein Ubiquitination Pathway	0.263508	-
0.05 Gray	N2+	model 2	Protein Ubiquitination Pathway	0.344503	-
0.05 Gray	N2+	crude model	Protein Ubiquitination Pathway	0.282425	-
0.05 Gray	N1	model 1	Protein Ubiquitination Pathway	0.0196151	-
0.05 Gray	N1	model 2	Protein Ubiquitination Pathway	0.117335	-
0.05 Gray	N1	crude model	Protein Ubiquitination Pathway	0.0761549	-
0.05 Gray	N0	model 1	Protein Ubiquitination Pathway	0.549128	-
0.05 Gray	N0	crude model	Protein Ubiquitination Pathway	0.488235	-
2 Gray	N2+	model 1	Protein Ubiquitination Pathway	0.432646	-
2 Gray	N2+	model 2	Protein Ubiquitination Pathway	0.552992	-
2 Gray	N2+	crude model	Protein Ubiquitination Pathway	0.404879	-
2 Gray	N1	model 1	Protein Ubiquitination Pathway	0.996223	-
2 Gray	N1	model 2	Protein Ubiquitination Pathway	0.98945	-
2 Gray	N1	crude model	Protein Ubiquitination Pathway	1.02234	-
2 Gray	N0	model 1	Protein Ubiquitination Pathway	0.475251	-
2 Gray	N0	crude model	Protein Ubiquitination Pathway	0.490148	-
0.05 Gray	N2+	model 1	RANK Signaling in Osteoclasts	0.147981	-
0.05 Gray	N2+	model 2	RANK Signaling in Osteoclasts	0.173533	-
0.05 Gray	N2+	crude model	RANK Signaling in Osteoclasts	0.154768	-
0.05 Gray	N1	model 1	RANK Signaling in Osteoclasts	0.0196151	-
0.05 Gray	N1	model 2	RANK Signaling in Osteoclasts	0.0381644	-
0.05 Gray	N1	crude model	RANK Signaling in Osteoclasts	0.0288662	-
0.05 Gray	N0	model 1	RANK Signaling in Osteoclasts	0.0845978	-
0.05 Gray	N0	crude model	RANK Signaling in Osteoclasts	0.0757799	-
2 Gray	N2+	model 1	RANK Signaling in Osteoclasts	0.615874	-1
2 Gray	N2+	model 2	RANK Signaling in Osteoclasts	0.549854	-1
2 Gray	N2+	crude model	RANK Signaling in Osteoclasts	0.411089	-0.775
2 Gray	N1	model 1	RANK Signaling in Osteoclasts	0.385015	-1.5
2 Gray	N1	model 2	RANK Signaling in Osteoclasts	0.53497	-1.698
2 Gray	N1	crude model	RANK Signaling in Osteoclasts	0.407156	-1.5
2 Gray	N0	model 1	RANK Signaling in Osteoclasts	0.496312	-1.291
2 Gray	N0	crude model	RANK Signaling in Osteoclasts	0.513352	-1.291
0.05 Gray	N2+	model 1	RAR Activation	0.147981	-
0.05 Gray	N2+	model 2	RAR Activation	0.259797	-
0.05 Gray	N2+	crude model	RAR Activation	0.154768	-
0.05 Gray	N1	model 1	RAR Activation	0.0196151	-
0.05 Gray	N1	model 2	RAR Activation	0.0381644	-
0.05 Gray	N1	crude model	RAR Activation	0.0288662	-
0.05 Gray	N0	model 1	RAR Activation	0	-
0.05 Gray	N0	crude model	RAR Activation	0	-
2 Gray	N2+	model 1	RAR Activation	0.691785	-
2 Gray	N2+	model 2	RAR Activation	0.800221	-
2 Gray	N2+	crude model	RAR Activation	0.526123	-
2 Gray	N1	model 1	RAR Activation	0.830083	-
2 Gray	N1	model 2	RAR Activation	0.853274	-
2 Gray	N1	crude model	RAR Activation	0.859278	-
2 Gray	N0	model 1	RAR Activation	0.393118	-
2 Gray	N0	crude model	RAR Activation	0.414038	-
0.05 Gray	N2+	model 1	Regulation of Cellular Mechanics by Calpain Protease	0	-
0.05 Gray	N2+	model 2	Regulation of Cellular Mechanics by Calpain Protease	0	-
0.05 Gray	N2+	crude model	Regulation of Cellular Mechanics by Calpain Protease	0	-
0.05 Gray	N1	model 1	Regulation of Cellular Mechanics by Calpain Protease	0	-
0.05 Gray	N1	model 2	Regulation of Cellular Mechanics by Calpain Protease	0	-
0.05 Gray	N1	crude model	Regulation of Cellular Mechanics by Calpain Protease	0	-
0.05 Gray	N0	model 1	Regulation of Cellular Mechanics by Calpain Protease	0	-
0.05 Gray	N0	crude model	Regulation of Cellular Mechanics by Calpain Protease	0	-
2 Gray	N2+	model 1	Regulation of Cellular Mechanics by Calpain Protease	0.507207	0
2 Gray	N2+	model 2	Regulation of Cellular Mechanics by Calpain Protease	0.245089	-0.302
2 Gray	N2+	crude model	Regulation of Cellular Mechanics by Calpain Protease	0.430082	0
2 Gray	N1	model 1	Regulation of Cellular Mechanics by Calpain Protease	0.167274	0
2 Gray	N1	model 2	Regulation of Cellular Mechanics by Calpain Protease	0.176013	0
2 Gray	N1	crude model	Regulation of Cellular Mechanics by Calpain Protease	0.169581	0
2 Gray	N0	model 1	Regulation of Cellular Mechanics by Calpain Protease	0.426653	0
2 Gray	N0	crude model	Regulation of Cellular Mechanics by Calpain Protease	0.437725	0
0.05 Gray	N2+	model 1	Regulation of eIF4 and p70S6K Signaling	0.145735	-
0.05 Gray	N2+	model 2	Regulation of eIF4 and p70S6K Signaling	0.173533	-
0.05 Gray	N2+	crude model	Regulation of eIF4 and p70S6K Signaling	0.151539	-
0.05 Gray	N1	model 1	Regulation of eIF4 and p70S6K Signaling	0	-
0.05 Gray	N1	model 2	Regulation of eIF4 and p70S6K Signaling	0	-
0.05 Gray	N1	crude model	Regulation of eIF4 and p70S6K Signaling	0	-
0.05 Gray	N0	model 1	Regulation of eIF4 and p70S6K Signaling	0	-
0.05 Gray	N0	crude model	Regulation of eIF4 and p70S6K Signaling	0	-
2 Gray	N2+	model 1	Regulation of eIF4 and p70S6K Signaling	0.197755	0.832
2 Gray	N2+	model 2	Regulation of eIF4 and p70S6K Signaling	0.167853	0.832
2 Gray	N2+	crude model	Regulation of eIF4 and p70S6K Signaling	0.163604	0.832
2 Gray	N1	model 1	Regulation of eIF4 and p70S6K Signaling	0.554974	-0.5
2 Gray	N1	model 2	Regulation of eIF4 and p70S6K Signaling	0.53497	-0.5
2 Gray	N1	crude model	Regulation of eIF4 and p70S6K Signaling	0.580993	-0.5
2 Gray	N0	model 1	Regulation of eIF4 and p70S6K Signaling	0.216887	0
2 Gray	N0	crude model	Regulation of eIF4 and p70S6K Signaling	0.22633	0
0.05 Gray	N2+	model 1	Regulation of IL-2 Expression in Activated and Anergic T Lymphocytes	0.255832	-
0.05 Gray	N2+	model 2	Regulation of IL-2 Expression in Activated and Anergic T Lymphocytes	0.295786	-
0.05 Gray	N2+	crude model	Regulation of IL-2 Expression in Activated and Anergic T Lymphocytes	0.264316	-
0.05 Gray	N1	model 1	Regulation of IL-2 Expression in Activated and Anergic T Lymphocytes	0.0196151	-
0.05 Gray	N1	model 2	Regulation of IL-2 Expression in Activated and Anergic T Lymphocytes	0.0622426	-
0.05 Gray	N1	crude model	Regulation of IL-2 Expression in Activated and Anergic T Lymphocytes	0.0346728	-
0.05 Gray	N0	model 1	Regulation of IL-2 Expression in Activated and Anergic T Lymphocytes	0.132583	-
0.05 Gray	N0	crude model	Regulation of IL-2 Expression in Activated and Anergic T Lymphocytes	0.125553	-
2 Gray	N2+	model 1	Regulation of IL-2 Expression in Activated and Anergic T Lymphocytes	0.835532	-
2 Gray	N2+	model 2	Regulation of IL-2 Expression in Activated and Anergic T Lymphocytes	0.769389	-
2 Gray	N2+	crude model	Regulation of IL-2 Expression in Activated and Anergic T Lymphocytes	0.59864	-
2 Gray	N1	model 1	Regulation of IL-2 Expression in Activated and Anergic T Lymphocytes	0.407534	-
2 Gray	N1	model 2	Regulation of IL-2 Expression in Activated and Anergic T Lymphocytes	0.53497	-
2 Gray	N1	crude model	Regulation of IL-2 Expression in Activated and Anergic T Lymphocytes	0.432509	-
2 Gray	N0	model 1	Regulation of IL-2 Expression in Activated and Anergic T Lymphocytes	1.15036	-
2 Gray	N0	crude model	Regulation of IL-2 Expression in Activated and Anergic T Lymphocytes	1.171	-
0.05 Gray	N2+	model 1	Regulation of the Epithelial-Mesenchymal Transition Pathway	0.263508	-
0.05 Gray	N2+	model 2	Regulation of the Epithelial-Mesenchymal Transition Pathway	0.344503	-
0.05 Gray	N2+	crude model	Regulation of the Epithelial-Mesenchymal Transition Pathway	0.282425	-
0.05 Gray	N1	model 1	Regulation of the Epithelial-Mesenchymal Transition Pathway	0.0196151	-
0.05 Gray	N1	model 2	Regulation of the Epithelial-Mesenchymal Transition Pathway	0.0381644	-
0.05 Gray	N1	crude model	Regulation of the Epithelial-Mesenchymal Transition Pathway	0.0288662	-
0.05 Gray	N0	model 1	Regulation of the Epithelial-Mesenchymal Transition Pathway	0	-
0.05 Gray	N0	crude model	Regulation of the Epithelial-Mesenchymal Transition Pathway	0	-
2 Gray	N2+	model 1	Regulation of the Epithelial-Mesenchymal Transition Pathway	0.835532	-
2 Gray	N2+	model 2	Regulation of the Epithelial-Mesenchymal Transition Pathway	0.527658	-
2 Gray	N2+	crude model	Regulation of the Epithelial-Mesenchymal Transition Pathway	0.835598	-
2 Gray	N1	model 1	Regulation of the Epithelial-Mesenchymal Transition Pathway	0.661581	-
2 Gray	N1	model 2	Regulation of the Epithelial-Mesenchymal Transition Pathway	0.553282	-
2 Gray	N1	crude model	Regulation of the Epithelial-Mesenchymal Transition Pathway	0.705372	-
2 Gray	N0	model 1	Regulation of the Epithelial-Mesenchymal Transition Pathway	0.949165	-
2 Gray	N0	crude model	Regulation of the Epithelial-Mesenchymal Transition Pathway	0.974769	-
0.05 Gray	N2+	model 1	Regulation Of The Epithelial Mesenchymal Transition By Growth Factors Pathway	0.263508	-2.121
0.05 Gray	N2+	model 2	Regulation Of The Epithelial Mesenchymal Transition By Growth Factors Pathway	0.344503	-2.121
0.05 Gray	N2+	crude model	Regulation Of The Epithelial Mesenchymal Transition By Growth Factors Pathway	0.282425	-2.121
0.05 Gray	N1	model 1	Regulation Of The Epithelial Mesenchymal Transition By Growth Factors Pathway	0.0196151	-1.342
0.05 Gray	N1	model 2	Regulation Of The Epithelial Mesenchymal Transition By Growth Factors Pathway	0.0381644	-1.342
0.05 Gray	N1	crude model	Regulation Of The Epithelial Mesenchymal Transition By Growth Factors Pathway	0.0288662	-1.342
0.05 Gray	N0	model 1	Regulation Of The Epithelial Mesenchymal Transition By Growth Factors Pathway	0	-
0.05 Gray	N0	crude model	Regulation Of The Epithelial Mesenchymal Transition By Growth Factors Pathway	0	-
2 Gray	N2+	model 1	Regulation Of The Epithelial Mesenchymal Transition By Growth Factors Pathway	0.282539	-2
2 Gray	N2+	model 2	Regulation Of The Epithelial Mesenchymal Transition By Growth Factors Pathway	0.227455	-1.333
2 Gray	N2+	crude model	Regulation Of The Epithelial Mesenchymal Transition By Growth Factors Pathway	0.212829	-1.859
2 Gray	N1	model 1	Regulation Of The Epithelial Mesenchymal Transition By Growth Factors Pathway	0.175051	-2.466
2 Gray	N1	model 2	Regulation Of The Epithelial Mesenchymal Transition By Growth Factors Pathway	0.256623	-2.596
2 Gray	N1	crude model	Regulation Of The Epithelial Mesenchymal Transition By Growth Factors Pathway	0.194381	-2.466
2 Gray	N0	model 1	Regulation Of The Epithelial Mesenchymal Transition By Growth Factors Pathway	0.427621	-2.667
2 Gray	N0	crude model	Regulation Of The Epithelial Mesenchymal Transition By Growth Factors Pathway	0.447873	-2.667
0.05 Gray	N2+	model 1	Regulation Of The Epithelial Mesenchymal Transition In Development Pathway	0.145735	-
0.05 Gray	N2+	model 2	Regulation Of The Epithelial Mesenchymal Transition In Development Pathway	0.173533	-
0.05 Gray	N2+	crude model	Regulation Of The Epithelial Mesenchymal Transition In Development Pathway	0.151539	-
0.05 Gray	N1	model 1	Regulation Of The Epithelial Mesenchymal Transition In Development Pathway	0.0196151	-2
0.05 Gray	N1	model 2	Regulation Of The Epithelial Mesenchymal Transition In Development Pathway	0.0805797	-2
0.05 Gray	N1	crude model	Regulation Of The Epithelial Mesenchymal Transition In Development Pathway	0.0288662	-
0.05 Gray	N0	model 1	Regulation Of The Epithelial Mesenchymal Transition In Development Pathway	0.0845978	-
0.05 Gray	N0	crude model	Regulation Of The Epithelial Mesenchymal Transition In Development Pathway	0.0757799	-
2 Gray	N2+	model 1	Regulation Of The Epithelial Mesenchymal Transition In Development Pathway	0.484396	-2
2 Gray	N2+	model 2	Regulation Of The Epithelial Mesenchymal Transition In Development Pathway	0.245465	-1.807
2 Gray	N2+	crude model	Regulation Of The Epithelial Mesenchymal Transition In Development Pathway	0.425651	-2
2 Gray	N1	model 1	Regulation Of The Epithelial Mesenchymal Transition In Development Pathway	0.554974	-2.357
2 Gray	N1	model 2	Regulation Of The Epithelial Mesenchymal Transition In Development Pathway	0.429811	-2.183
2 Gray	N1	crude model	Regulation Of The Epithelial Mesenchymal Transition In Development Pathway	0.580993	-2.357
2 Gray	N0	model 1	Regulation Of The Epithelial Mesenchymal Transition In Development Pathway	0.434535	-1.604
2 Gray	N0	crude model	Regulation Of The Epithelial Mesenchymal Transition In Development Pathway	0.447873	-1.604
0.05 Gray	N2+	model 1	Renal Cell Carcinoma Signaling	0.258582	-
0.05 Gray	N2+	model 2	Renal Cell Carcinoma Signaling	0.295786	-
0.05 Gray	N2+	crude model	Renal Cell Carcinoma Signaling	0.264316	-
0.05 Gray	N1	model 1	Renal Cell Carcinoma Signaling	0	-
0.05 Gray	N1	model 2	Renal Cell Carcinoma Signaling	0	-
0.05 Gray	N1	crude model	Renal Cell Carcinoma Signaling	0	-
0.05 Gray	N0	model 1	Renal Cell Carcinoma Signaling	0	-
0.05 Gray	N0	crude model	Renal Cell Carcinoma Signaling	0	-
2 Gray	N2+	model 1	Renal Cell Carcinoma Signaling	0.223195	-0.302
2 Gray	N2+	model 2	Renal Cell Carcinoma Signaling	0.245465	-0.302
2 Gray	N2+	crude model	Renal Cell Carcinoma Signaling	0.163604	0
2 Gray	N1	model 1	Renal Cell Carcinoma Signaling	0.554974	-0.535
2 Gray	N1	model 2	Renal Cell Carcinoma Signaling	0.784574	-0.775
2 Gray	N1	crude model	Renal Cell Carcinoma Signaling	0.580993	-0.535
2 Gray	N0	model 1	Renal Cell Carcinoma Signaling	0.434535	-1.155
2 Gray	N0	crude model	Renal Cell Carcinoma Signaling	0.447873	-1.155
0.05 Gray	N2+	model 1	Retinoic acid Mediated Apoptosis Signaling	0.263508	0
0.05 Gray	N2+	model 2	Retinoic acid Mediated Apoptosis Signaling	0.344503	0
0.05 Gray	N2+	crude model	Retinoic acid Mediated Apoptosis Signaling	0.282425	0
0.05 Gray	N1	model 1	Retinoic acid Mediated Apoptosis Signaling	0.0196151	-
0.05 Gray	N1	model 2	Retinoic acid Mediated Apoptosis Signaling	0.0381644	-
0.05 Gray	N1	crude model	Retinoic acid Mediated Apoptosis Signaling	0.0288662	-
0.05 Gray	N0	model 1	Retinoic acid Mediated Apoptosis Signaling	0.547773	-
0.05 Gray	N0	crude model	Retinoic acid Mediated Apoptosis Signaling	0.487618	-
2 Gray	N2+	model 1	Retinoic acid Mediated Apoptosis Signaling	0.479082	0.632
2 Gray	N2+	model 2	Retinoic acid Mediated Apoptosis Signaling	0.408277	0.632
2 Gray	N2+	crude model	Retinoic acid Mediated Apoptosis Signaling	0.425651	0.632
2 Gray	N1	model 1	Retinoic acid Mediated Apoptosis Signaling	0.456321	0.632
2 Gray	N1	model 2	Retinoic acid Mediated Apoptosis Signaling	0.338518	1
2 Gray	N1	crude model	Retinoic acid Mediated Apoptosis Signaling	0.476494	0.632
2 Gray	N0	model 1	Retinoic acid Mediated Apoptosis Signaling	0.24652	0.707
2 Gray	N0	crude model	Retinoic acid Mediated Apoptosis Signaling	0.260303	0.707
0.05 Gray	N2+	model 1	Role of BRCA1 in DNA Damage Response	0.255832	-
0.05 Gray	N2+	model 2	Role of BRCA1 in DNA Damage Response	0.276331	-
0.05 Gray	N2+	crude model	Role of BRCA1 in DNA Damage Response	0.264316	-
0.05 Gray	N1	model 1	Role of BRCA1 in DNA Damage Response	0.0196151	-
0.05 Gray	N1	model 2	Role of BRCA1 in DNA Damage Response	0.145451	-
0.05 Gray	N1	crude model	Role of BRCA1 in DNA Damage Response	0.0764276	-
0.05 Gray	N0	model 1	Role of BRCA1 in DNA Damage Response	0.132583	-
0.05 Gray	N0	crude model	Role of BRCA1 in DNA Damage Response	0.392733	-
2 Gray	N2+	model 1	Role of BRCA1 in DNA Damage Response	1.52486	-0.905
2 Gray	N2+	model 2	Role of BRCA1 in DNA Damage Response	1.43971	-0.905
2 Gray	N2+	crude model	Role of BRCA1 in DNA Damage Response	1.52116	-0.905
2 Gray	N1	model 1	Role of BRCA1 in DNA Damage Response	0.808438	0
2 Gray	N1	model 2	Role of BRCA1 in DNA Damage Response	0.815906	0
2 Gray	N1	crude model	Role of BRCA1 in DNA Damage Response	0.829512	0
2 Gray	N0	model 1	Role of BRCA1 in DNA Damage Response	0.692706	-0.333
2 Gray	N0	crude model	Role of BRCA1 in DNA Damage Response	0.700684	-0.333
0.05 Gray	N2+	model 1	Role of CHK Proteins in Cell Cycle Checkpoint Control	0.147981	-
0.05 Gray	N2+	model 2	Role of CHK Proteins in Cell Cycle Checkpoint Control	0.175678	-
0.05 Gray	N2+	crude model	Role of CHK Proteins in Cell Cycle Checkpoint Control	0.154768	-
0.05 Gray	N1	model 1	Role of CHK Proteins in Cell Cycle Checkpoint Control	0.0196151	-
0.05 Gray	N1	model 2	Role of CHK Proteins in Cell Cycle Checkpoint Control	0.316294	-
0.05 Gray	N1	crude model	Role of CHK Proteins in Cell Cycle Checkpoint Control	0.241491	-
0.05 Gray	N0	model 1	Role of CHK Proteins in Cell Cycle Checkpoint Control	0.457682	-
0.05 Gray	N0	crude model	Role of CHK Proteins in Cell Cycle Checkpoint Control	0.410216	-
2 Gray	N2+	model 1	Role of CHK Proteins in Cell Cycle Checkpoint Control	1.58063	-0.333
2 Gray	N2+	model 2	Role of CHK Proteins in Cell Cycle Checkpoint Control	1.51828	-0.333
2 Gray	N2+	crude model	Role of CHK Proteins in Cell Cycle Checkpoint Control	1.58179	-0.333
2 Gray	N1	model 1	Role of CHK Proteins in Cell Cycle Checkpoint Control	0.830083	0
2 Gray	N1	model 2	Role of CHK Proteins in Cell Cycle Checkpoint Control	0.853274	0
2 Gray	N1	crude model	Role of CHK Proteins in Cell Cycle Checkpoint Control	0.859278	0
2 Gray	N0	model 1	Role of CHK Proteins in Cell Cycle Checkpoint Control	1.10485	-0.707
2 Gray	N0	crude model	Role of CHK Proteins in Cell Cycle Checkpoint Control	1.11758	-0.707
0.05 Gray	N2+	model 1	Role of JAK1 and JAK3 in Î³c Cytokine Signaling	0.263508	-
0.05 Gray	N2+	model 2	Role of JAK1 and JAK3 in Î³c Cytokine Signaling	0.344503	-
0.05 Gray	N2+	crude model	Role of JAK1 and JAK3 in Î³c Cytokine Signaling	0.282425	-
0.05 Gray	N1	model 1	Role of JAK1 and JAK3 in Î³c Cytokine Signaling	0	-
0.05 Gray	N1	model 2	Role of JAK1 and JAK3 in Î³c Cytokine Signaling	0	-
0.05 Gray	N1	crude model	Role of JAK1 and JAK3 in Î³c Cytokine Signaling	0	-
0.05 Gray	N0	model 1	Role of JAK1 and JAK3 in Î³c Cytokine Signaling	0	-
0.05 Gray	N0	crude model	Role of JAK1 and JAK3 in Î³c Cytokine Signaling	0	-
2 Gray	N2+	model 1	Role of JAK1 and JAK3 in Î³c Cytokine Signaling	0.13637	-
2 Gray	N2+	model 2	Role of JAK1 and JAK3 in Î³c Cytokine Signaling	0.105447	-
2 Gray	N2+	crude model	Role of JAK1 and JAK3 in Î³c Cytokine Signaling	0.118354	-
2 Gray	N1	model 1	Role of JAK1 and JAK3 in Î³c Cytokine Signaling	0	-
2 Gray	N1	model 2	Role of JAK1 and JAK3 in Î³c Cytokine Signaling	0	-
2 Gray	N1	crude model	Role of JAK1 and JAK3 in Î³c Cytokine Signaling	0	-
2 Gray	N0	model 1	Role of JAK1 and JAK3 in Î³c Cytokine Signaling	0.171574	-
2 Gray	N0	crude model	Role of JAK1 and JAK3 in Î³c Cytokine Signaling	0.176973	-
0.05 Gray	N2+	model 1	Role of NANOG in Mammalian Embryonic Stem Cell Pluripotency	0.147166	-
0.05 Gray	N2+	model 2	Role of NANOG in Mammalian Embryonic Stem Cell Pluripotency	0.244528	-
0.05 Gray	N2+	crude model	Role of NANOG in Mammalian Embryonic Stem Cell Pluripotency	0.154768	-
0.05 Gray	N1	model 1	Role of NANOG in Mammalian Embryonic Stem Cell Pluripotency	0	-
0.05 Gray	N1	model 2	Role of NANOG in Mammalian Embryonic Stem Cell Pluripotency	0	-
0.05 Gray	N1	crude model	Role of NANOG in Mammalian Embryonic Stem Cell Pluripotency	0	-
0.05 Gray	N0	model 1	Role of NANOG in Mammalian Embryonic Stem Cell Pluripotency	0	-
0.05 Gray	N0	crude model	Role of NANOG in Mammalian Embryonic Stem Cell Pluripotency	0	-
2 Gray	N2+	model 1	Role of NANOG in Mammalian Embryonic Stem Cell Pluripotency	0.558804	0
2 Gray	N2+	model 2	Role of NANOG in Mammalian Embryonic Stem Cell Pluripotency	0.2337	0.277
2 Gray	N2+	crude model	Role of NANOG in Mammalian Embryonic Stem Cell Pluripotency	0.476832	0
2 Gray	N1	model 1	Role of NANOG in Mammalian Embryonic Stem Cell Pluripotency	0.51864	-1.291
2 Gray	N1	model 2	Role of NANOG in Mammalian Embryonic Stem Cell Pluripotency	0.426015	-1.291
2 Gray	N1	crude model	Role of NANOG in Mammalian Embryonic Stem Cell Pluripotency	0.548061	-1.291
2 Gray	N0	model 1	Role of NANOG in Mammalian Embryonic Stem Cell Pluripotency	0.556399	-1.069
2 Gray	N0	crude model	Role of NANOG in Mammalian Embryonic Stem Cell Pluripotency	0.584963	-1.069
0.05 Gray	N2+	model 1	Role of p14/p19ARF in Tumor Suppression	0.255832	-
0.05 Gray	N2+	model 2	Role of p14/p19ARF in Tumor Suppression	0.295786	-
0.05 Gray	N2+	crude model	Role of p14/p19ARF in Tumor Suppression	0.264316	-
0.05 Gray	N1	model 1	Role of p14/p19ARF in Tumor Suppression	0.0196151	-
0.05 Gray	N1	model 2	Role of p14/p19ARF in Tumor Suppression	0.0622426	-
0.05 Gray	N1	crude model	Role of p14/p19ARF in Tumor Suppression	0.0405227	-
0.05 Gray	N0	model 1	Role of p14/p19ARF in Tumor Suppression	0.132583	-
0.05 Gray	N0	crude model	Role of p14/p19ARF in Tumor Suppression	0.125553	-
2 Gray	N2+	model 1	Role of p14/p19ARF in Tumor Suppression	0.197755	0
2 Gray	N2+	model 2	Role of p14/p19ARF in Tumor Suppression	0.167853	0
2 Gray	N2+	crude model	Role of p14/p19ARF in Tumor Suppression	0.163604	0
2 Gray	N1	model 1	Role of p14/p19ARF in Tumor Suppression	0.227183	0.378
2 Gray	N1	model 2	Role of p14/p19ARF in Tumor Suppression	0.256623	0.378
2 Gray	N1	crude model	Role of p14/p19ARF in Tumor Suppression	0.236995	0.378
2 Gray	N0	model 1	Role of p14/p19ARF in Tumor Suppression	0.522184	0.707
2 Gray	N0	crude model	Role of p14/p19ARF in Tumor Suppression	0.540425	0.707
0.05 Gray	N2+	model 1	Role of RIG1-like Receptors in Antiviral Innate Immunity	0.147981	-
0.05 Gray	N2+	model 2	Role of RIG1-like Receptors in Antiviral Innate Immunity	0.175678	-
0.05 Gray	N2+	crude model	Role of RIG1-like Receptors in Antiviral Innate Immunity	0.154768	-
0.05 Gray	N1	model 1	Role of RIG1-like Receptors in Antiviral Innate Immunity	0.0196151	-
0.05 Gray	N1	model 2	Role of RIG1-like Receptors in Antiviral Innate Immunity	0.0622426	-
0.05 Gray	N1	crude model	Role of RIG1-like Receptors in Antiviral Innate Immunity	0.0405227	-
0.05 Gray	N0	model 1	Role of RIG1-like Receptors in Antiviral Innate Immunity	0	-
0.05 Gray	N0	crude model	Role of RIG1-like Receptors in Antiviral Innate Immunity	0	-
2 Gray	N2+	model 1	Role of RIG1-like Receptors in Antiviral Innate Immunity	0.650878	0
2 Gray	N2+	model 2	Role of RIG1-like Receptors in Antiviral Innate Immunity	0.35989	-0.447
2 Gray	N2+	crude model	Role of RIG1-like Receptors in Antiviral Innate Immunity	0.404879	-0.447
2 Gray	N1	model 1	Role of RIG1-like Receptors in Antiviral Innate Immunity	0.167274	0
2 Gray	N1	model 2	Role of RIG1-like Receptors in Antiviral Innate Immunity	0.187006	0
2 Gray	N1	crude model	Role of RIG1-like Receptors in Antiviral Innate Immunity	0.169581	0
2 Gray	N0	model 1	Role of RIG1-like Receptors in Antiviral Innate Immunity	0.186746	-
2 Gray	N0	crude model	Role of RIG1-like Receptors in Antiviral Innate Immunity	0.18977	-
0.05 Gray	N2+	model 1	Role of Tissue Factor in Cancer	0.263508	-
0.05 Gray	N2+	model 2	Role of Tissue Factor in Cancer	0.295786	-
0.05 Gray	N2+	crude model	Role of Tissue Factor in Cancer	0.282425	-
0.05 Gray	N1	model 1	Role of Tissue Factor in Cancer	0.0196151	-
0.05 Gray	N1	model 2	Role of Tissue Factor in Cancer	0	-
0.05 Gray	N1	crude model	Role of Tissue Factor in Cancer	0.0288662	-
0.05 Gray	N0	model 1	Role of Tissue Factor in Cancer	0	-
0.05 Gray	N0	crude model	Role of Tissue Factor in Cancer	0	-
2 Gray	N2+	model 1	Role of Tissue Factor in Cancer	0	-
2 Gray	N2+	model 2	Role of Tissue Factor in Cancer	0.108586	-
2 Gray	N2+	crude model	Role of Tissue Factor in Cancer	0	-
2 Gray	N1	model 1	Role of Tissue Factor in Cancer	0.167274	-
2 Gray	N1	model 2	Role of Tissue Factor in Cancer	0.176013	-
2 Gray	N1	crude model	Role of Tissue Factor in Cancer	0.169581	-
2 Gray	N0	model 1	Role of Tissue Factor in Cancer	0.112408	-
2 Gray	N0	crude model	Role of Tissue Factor in Cancer	0.11574	-
0.05 Gray	N2+	model 1	SAPK/JNK Signaling	0.255832	-
0.05 Gray	N2+	model 2	SAPK/JNK Signaling	0.295786	-
0.05 Gray	N2+	crude model	SAPK/JNK Signaling	0.264316	-
0.05 Gray	N1	model 1	SAPK/JNK Signaling	0	-
0.05 Gray	N1	model 2	SAPK/JNK Signaling	0	-
0.05 Gray	N1	crude model	SAPK/JNK Signaling	0	-
0.05 Gray	N0	model 1	SAPK/JNK Signaling	0	-
0.05 Gray	N0	crude model	SAPK/JNK Signaling	0	-
2 Gray	N2+	model 1	SAPK/JNK Signaling	0.197755	-0.577
2 Gray	N2+	model 2	SAPK/JNK Signaling	0.167853	-0.577
2 Gray	N2+	crude model	SAPK/JNK Signaling	0.118354	-0.302
2 Gray	N1	model 1	SAPK/JNK Signaling	0.307822	-0.775
2 Gray	N1	model 2	SAPK/JNK Signaling	0.454222	-1
2 Gray	N1	crude model	SAPK/JNK Signaling	0.314993	-0.775
2 Gray	N0	model 1	SAPK/JNK Signaling	0.692706	-1
2 Gray	N0	crude model	SAPK/JNK Signaling	0.700684	-1
0.05 Gray	N2+	model 1	Senescence Pathway	0.255832	-1.134
0.05 Gray	N2+	model 2	Senescence Pathway	0.295786	-1.134
0.05 Gray	N2+	crude model	Senescence Pathway	0.264316	-1.134
0.05 Gray	N1	model 1	Senescence Pathway	0	-
0.05 Gray	N1	model 2	Senescence Pathway	0	0
0.05 Gray	N1	crude model	Senescence Pathway	0	0
0.05 Gray	N0	model 1	Senescence Pathway	0.132583	0
0.05 Gray	N0	crude model	Senescence Pathway	0.125553	0
2 Gray	N2+	model 1	Senescence Pathway	2.40413	-0.832
2 Gray	N2+	model 2	Senescence Pathway	2.02146	-0.98
2 Gray	N2+	crude model	Senescence Pathway	2.11712	-0.7
2 Gray	N1	model 1	Senescence Pathway	1.40198	-1.26
2 Gray	N1	model 2	Senescence Pathway	1.62092	-1.387
2 Gray	N1	crude model	Senescence Pathway	1.40087	-1.26
2 Gray	N0	model 1	Senescence Pathway	2.22402	-1.54
2 Gray	N0	crude model	Senescence Pathway	2.27226	-1.54
0.05 Gray	N2+	model 1	Sirtuin Signaling Pathway	0	-
0.05 Gray	N2+	model 2	Sirtuin Signaling Pathway	0	-
0.05 Gray	N2+	crude model	Sirtuin Signaling Pathway	0	-
0.05 Gray	N1	model 1	Sirtuin Signaling Pathway	0.0196151	1
0.05 Gray	N1	model 2	Sirtuin Signaling Pathway	0.0381644	1.342
0.05 Gray	N1	crude model	Sirtuin Signaling Pathway	0.0288662	1.342
0.05 Gray	N0	model 1	Sirtuin Signaling Pathway	0	-
0.05 Gray	N0	crude model	Sirtuin Signaling Pathway	0	-
2 Gray	N2+	model 1	Sirtuin Signaling Pathway	0.627407	0.2
2 Gray	N2+	model 2	Sirtuin Signaling Pathway	0.552992	0.392
2 Gray	N2+	crude model	Sirtuin Signaling Pathway	0.449768	0
2 Gray	N1	model 1	Sirtuin Signaling Pathway	0.640284	0.378
2 Gray	N1	model 2	Sirtuin Signaling Pathway	0.454222	1.177
2 Gray	N1	crude model	Sirtuin Signaling Pathway	0.673923	0.378
2 Gray	N0	model 1	Sirtuin Signaling Pathway	0.364339	0.816
2 Gray	N0	crude model	Sirtuin Signaling Pathway	0.383828	0.816
0.05 Gray	N2+	model 1	Small Cell Lung Cancer Signaling	0.187193	-
0.05 Gray	N2+	model 2	Small Cell Lung Cancer Signaling	0.229276	-
0.05 Gray	N2+	crude model	Small Cell Lung Cancer Signaling	0.197152	-
0.05 Gray	N1	model 1	Small Cell Lung Cancer Signaling	0.00847165	-
0.05 Gray	N1	model 2	Small Cell Lung Cancer Signaling	0.0381644	-
0.05 Gray	N1	crude model	Small Cell Lung Cancer Signaling	0.0288662	-
0.05 Gray	N0	model 1	Small Cell Lung Cancer Signaling	0.0768514	-
0.05 Gray	N0	crude model	Small Cell Lung Cancer Signaling	0.0682907	-
2 Gray	N2+	model 1	Small Cell Lung Cancer Signaling	2.4238	-0.5
2 Gray	N2+	model 2	Small Cell Lung Cancer Signaling	2.06169	-0.5
2 Gray	N2+	crude model	Small Cell Lung Cancer Signaling	2.42505	-0.5
2 Gray	N1	model 1	Small Cell Lung Cancer Signaling	1.40198	-1.069
2 Gray	N1	model 2	Small Cell Lung Cancer Signaling	1.21794	-1.069
2 Gray	N1	crude model	Small Cell Lung Cancer Signaling	1.40087	-1.069
2 Gray	N0	model 1	Small Cell Lung Cancer Signaling	1.7323	-1.069
2 Gray	N0	crude model	Small Cell Lung Cancer Signaling	1.75834	-1.069
0.05 Gray	N2+	model 1	Sphingomyelin Metabolism	0.258582	-
0.05 Gray	N2+	model 2	Sphingomyelin Metabolism	0.295786	-
0.05 Gray	N2+	crude model	Sphingomyelin Metabolism	0.264316	-
0.05 Gray	N1	model 1	Sphingomyelin Metabolism	0.0196151	-
0.05 Gray	N1	model 2	Sphingomyelin Metabolism	0.0805797	-
0.05 Gray	N1	crude model	Sphingomyelin Metabolism	0.0761549	-
0.05 Gray	N0	model 1	Sphingomyelin Metabolism	0.422296	-
0.05 Gray	N0	crude model	Sphingomyelin Metabolism	0.392733	-
2 Gray	N2+	model 1	Sphingomyelin Metabolism	0.104	-
2 Gray	N2+	model 2	Sphingomyelin Metabolism	0.0936564	-
2 Gray	N2+	crude model	Sphingomyelin Metabolism	0.0961473	-
2 Gray	N1	model 1	Sphingomyelin Metabolism	0.268532	-
2 Gray	N1	model 2	Sphingomyelin Metabolism	0.284883	-
2 Gray	N1	crude model	Sphingomyelin Metabolism	0.270933	-
2 Gray	N0	model 1	Sphingomyelin Metabolism	0.382651	-
2 Gray	N0	crude model	Sphingomyelin Metabolism	0.392704	-
0.05 Gray	N2+	model 1	SPINK1 Pancreatic Cancer Pathway	0.152204	-
0.05 Gray	N2+	model 2	SPINK1 Pancreatic Cancer Pathway	0.191693	-
0.05 Gray	N2+	crude model	SPINK1 Pancreatic Cancer Pathway	0.1598	-
0.05 Gray	N1	model 1	SPINK1 Pancreatic Cancer Pathway	0.0196151	-
0.05 Gray	N1	model 2	SPINK1 Pancreatic Cancer Pathway	0	-
0.05 Gray	N1	crude model	SPINK1 Pancreatic Cancer Pathway	0.0288662	-
0.05 Gray	N0	model 1	SPINK1 Pancreatic Cancer Pathway	0	-
0.05 Gray	N0	crude model	SPINK1 Pancreatic Cancer Pathway	0	-
2 Gray	N2+	model 1	SPINK1 Pancreatic Cancer Pathway	0.242603	1.342
2 Gray	N2+	model 2	SPINK1 Pancreatic Cancer Pathway	0.206033	1.342
2 Gray	N2+	crude model	SPINK1 Pancreatic Cancer Pathway	0.234254	1.342
2 Gray	N1	model 1	SPINK1 Pancreatic Cancer Pathway	0.36505	0.816
2 Gray	N1	model 2	SPINK1 Pancreatic Cancer Pathway	0.405133	0.816
2 Gray	N1	crude model	SPINK1 Pancreatic Cancer Pathway	0.38184	0.816
2 Gray	N0	model 1	SPINK1 Pancreatic Cancer Pathway	0.512113	1.633
2 Gray	N0	crude model	SPINK1 Pancreatic Cancer Pathway	0.532173	1.633
0.05 Gray	N2+	model 1	Spliceosomal Cycle	0.263508	-
0.05 Gray	N2+	model 2	Spliceosomal Cycle	0.344503	-
0.05 Gray	N2+	crude model	Spliceosomal Cycle	0.282425	-
0.05 Gray	N1	model 1	Spliceosomal Cycle	0	-
0.05 Gray	N1	model 2	Spliceosomal Cycle	0	-
0.05 Gray	N1	crude model	Spliceosomal Cycle	0	-
0.05 Gray	N0	model 1	Spliceosomal Cycle	0	-
0.05 Gray	N0	crude model	Spliceosomal Cycle	0	-
2 Gray	N2+	model 1	Spliceosomal Cycle	0.197755	-
2 Gray	N2+	model 2	Spliceosomal Cycle	0.167853	-
2 Gray	N2+	crude model	Spliceosomal Cycle	0.163604	-
2 Gray	N1	model 1	Spliceosomal Cycle	0.167274	-
2 Gray	N1	model 2	Spliceosomal Cycle	0.176013	-
2 Gray	N1	crude model	Spliceosomal Cycle	0.169581	-
2 Gray	N0	model 1	Spliceosomal Cycle	0.200685	-
2 Gray	N0	crude model	Spliceosomal Cycle	0.203097	-
0.05 Gray	N2+	model 1	Sumoylation Pathway	0.145735	-
0.05 Gray	N2+	model 2	Sumoylation Pathway	0.173533	-
0.05 Gray	N2+	crude model	Sumoylation Pathway	0.151539	-
0.05 Gray	N1	model 1	Sumoylation Pathway	0.139467	0
0.05 Gray	N1	model 2	Sumoylation Pathway	0.258878	0
0.05 Gray	N1	crude model	Sumoylation Pathway	0.15068	0
0.05 Gray	N0	model 1	Sumoylation Pathway	0.422296	-
0.05 Gray	N0	crude model	Sumoylation Pathway	0.392733	-
2 Gray	N2+	model 1	Sumoylation Pathway	0.643482	0.243
2 Gray	N2+	model 2	Sumoylation Pathway	0.245465	-0.258
2 Gray	N2+	crude model	Sumoylation Pathway	0.425651	0.5
2 Gray	N1	model 1	Sumoylation Pathway	0.554974	0.258
2 Gray	N1	model 2	Sumoylation Pathway	0.784574	0
2 Gray	N1	crude model	Sumoylation Pathway	0.580993	0.258
2 Gray	N0	model 1	Sumoylation Pathway	0.512113	0
2 Gray	N0	crude model	Sumoylation Pathway	0.532405	0
0.05 Gray	N2+	model 1	Superpathway of Geranylgeranyldiphosphate Biosynthesis I (via Mevalonate)	0.263508	-
0.05 Gray	N2+	model 2	Superpathway of Geranylgeranyldiphosphate Biosynthesis I (via Mevalonate)	0.344503	-
0.05 Gray	N2+	crude model	Superpathway of Geranylgeranyldiphosphate Biosynthesis I (via Mevalonate)	0.282425	-
0.05 Gray	N1	model 1	Superpathway of Geranylgeranyldiphosphate Biosynthesis I (via Mevalonate)	0.0196151	-
0.05 Gray	N1	model 2	Superpathway of Geranylgeranyldiphosphate Biosynthesis I (via Mevalonate)	0.145451	-
0.05 Gray	N1	crude model	Superpathway of Geranylgeranyldiphosphate Biosynthesis I (via Mevalonate)	0.0764276	-
0.05 Gray	N0	model 1	Superpathway of Geranylgeranyldiphosphate Biosynthesis I (via Mevalonate)	0	-
0.05 Gray	N0	crude model	Superpathway of Geranylgeranyldiphosphate Biosynthesis I (via Mevalonate)	0	-
2 Gray	N2+	model 1	Superpathway of Geranylgeranyldiphosphate Biosynthesis I (via Mevalonate)	0.197755	-
2 Gray	N2+	model 2	Superpathway of Geranylgeranyldiphosphate Biosynthesis I (via Mevalonate)	0.167853	-
2 Gray	N2+	crude model	Superpathway of Geranylgeranyldiphosphate Biosynthesis I (via Mevalonate)	0.163604	-
2 Gray	N1	model 1	Superpathway of Geranylgeranyldiphosphate Biosynthesis I (via Mevalonate)	0.167274	-
2 Gray	N1	model 2	Superpathway of Geranylgeranyldiphosphate Biosynthesis I (via Mevalonate)	0.176013	-
2 Gray	N1	crude model	Superpathway of Geranylgeranyldiphosphate Biosynthesis I (via Mevalonate)	0.169581	-
2 Gray	N0	model 1	Superpathway of Geranylgeranyldiphosphate Biosynthesis I (via Mevalonate)	0	-
2 Gray	N0	crude model	Superpathway of Geranylgeranyldiphosphate Biosynthesis I (via Mevalonate)	0	-
0.05 Gray	N2+	model 1	T Cell Receptor Signaling	0.255832	-
0.05 Gray	N2+	model 2	T Cell Receptor Signaling	0.295786	-
0.05 Gray	N2+	crude model	T Cell Receptor Signaling	0.264316	-
0.05 Gray	N1	model 1	T Cell Receptor Signaling	0.0196151	-
0.05 Gray	N1	model 2	T Cell Receptor Signaling	0.0381644	-
0.05 Gray	N1	crude model	T Cell Receptor Signaling	0.0405227	-
0.05 Gray	N0	model 1	T Cell Receptor Signaling	0.132583	-
0.05 Gray	N0	crude model	T Cell Receptor Signaling	0.125553	-
2 Gray	N2+	model 1	T Cell Receptor Signaling	0.558804	-
2 Gray	N2+	model 2	T Cell Receptor Signaling	0.484487	-
2 Gray	N2+	crude model	T Cell Receptor Signaling	0.391263	-
2 Gray	N1	model 1	T Cell Receptor Signaling	0.337488	-
2 Gray	N1	model 2	T Cell Receptor Signaling	0.454222	-
2 Gray	N1	crude model	T Cell Receptor Signaling	0.348693	-
[truncated: 226 more rows]

## Sheet: Additional_File_05c_Downstrea
Additional File 5c. Complete list of all predicted downstream diseases and biofunctions. Model 1 considers age at sampling and sex; model 2 considers age at sampling, sex, age at and year of first diagnosis, and tumor type (not used with data from cancer-free controls). Abbreviations: Gy = Gray, N0 = fibroblasts of cancer-free controls, N1 = fibroblasts of childhood-cancer survivors, N2+ = fibrob…
Dose	Group	Model	Diseases.and.Bio.Functions	-log10(FDR)	z-score
0.05 Gray	N0	crude model	Cell transformation	0	-
0.05 Gray	N0	crude model	Cell viability of fibroblast cell lines	1.34632	-
0.05 Gray	N0	crude model	Excision repair of DNA	1.39072	-
0.05 Gray	N0	crude model	Interphase	0	-
0.05 Gray	N0	crude model	Interphase of fibroblasts	0	-
0.05 Gray	N0	crude model	Nucleation of fibroblast cell lines	1.61004	-
0.05 Gray	N0	crude model	Repair of DNA	1.61004	-
0.05 Gray	N0	crude model	Senescence of cells	0	-
0.05 Gray	N0	crude model	Senescence of fibroblast cell lines	1.1428	0
0.05 Gray	N0	crude model	Synthesis of DNA	0	-
0.05 Gray	N0	crude model	Transformation of fibroblast cell lines	0	-
0.05 Gray	N0	model 1	Cell transformation	0	-
0.05 Gray	N0	model 1	Cell viability of fibroblast cell lines	1.0382	-
0.05 Gray	N0	model 1	Excision repair of DNA	1.28202	-
0.05 Gray	N0	model 1	Interphase	0	-
0.05 Gray	N0	model 1	Interphase of fibroblasts	0	-
0.05 Gray	N0	model 1	Nucleation of fibroblast cell lines	0.985238	-
0.05 Gray	N0	model 1	Repair of DNA	1.39711	-
0.05 Gray	N0	model 1	Senescence of cells	0	-
0.05 Gray	N0	model 1	Senescence of fibroblast cell lines	1.09086	0
0.05 Gray	N0	model 1	Synthesis of DNA	0	-
0.05 Gray	N0	model 1	Transformation of fibroblast cell lines	0	-
0.05 Gray	N1	crude model	Cell transformation	0	-
0.05 Gray	N1	crude model	Cell viability of fibroblast cell lines	0	-
0.05 Gray	N1	crude model	Excision repair of DNA	0	-
0.05 Gray	N1	crude model	Interphase	0	-
0.05 Gray	N1	crude model	Interphase of fibroblasts	0	-
0.05 Gray	N1	crude model	Nucleation of fibroblast cell lines	0	-
0.05 Gray	N1	crude model	Repair of DNA	1.13049	-
0.05 Gray	N1	crude model	Senescence of cells	0	-
0.05 Gray	N1	crude model	Senescence of fibroblast cell lines	0	-
0.05 Gray	N1	crude model	Synthesis of DNA	0	-
0.05 Gray	N1	crude model	Transformation of fibroblast cell lines	0.846755	-
0.05 Gray	N1	model 2	Cell transformation	0	-
0.05 Gray	N1	model 2	Cell viability of fibroblast cell lines	0	-
0.05 Gray	N1	model 2	Excision repair of DNA	0	-
0.05 Gray	N1	model 2	Interphase	0	-
0.05 Gray	N1	model 2	Interphase of fibroblasts	0	-
0.05 Gray	N1	model 2	Nucleation of fibroblast cell lines	0	-
0.05 Gray	N1	model 2	Repair of DNA	1.14912	-
0.05 Gray	N1	model 2	Senescence of cells	0	-
0.05 Gray	N1	model 2	Senescence of fibroblast cell lines	0	-
0.05 Gray	N1	model 2	Synthesis of DNA	0	-
0.05 Gray	N1	model 2	Transformation of fibroblast cell lines	0.876051	-
0.05 Gray	N1	model 1	Cell transformation	0	-
0.05 Gray	N1	model 1	Cell viability of fibroblast cell lines	0	-
0.05 Gray	N1	model 1	Excision repair of DNA	0	-
0.05 Gray	N1	model 1	Interphase	0	-
0.05 Gray	N1	model 1	Interphase of fibroblasts	0	-
0.05 Gray	N1	model 1	Nucleation of fibroblast cell lines	0	-
0.05 Gray	N1	model 1	Repair of DNA	0	-
0.05 Gray	N1	model 1	Senescence of cells	0	-
0.05 Gray	N1	model 1	Senescence of fibroblast cell lines	0	-
0.05 Gray	N1	model 1	Synthesis of DNA	0	-
0.05 Gray	N1	model 1	Transformation of fibroblast cell lines	0	-
0.05 Gray	N2+	crude model	Cell transformation	0.817045	-
0.05 Gray	N2+	crude model	Cell viability of fibroblast cell lines	0.817045	-
0.05 Gray	N2+	crude model	Excision repair of DNA	0	-
0.05 Gray	N2+	crude model	Interphase	0	-
0.05 Gray	N2+	crude model	Interphase of fibroblasts	0	-
0.05 Gray	N2+	crude model	Nucleation of fibroblast cell lines	0	-
0.05 Gray	N2+	crude model	Repair of DNA	0	-
0.05 Gray	N2+	crude model	Senescence of cells	0	-
0.05 Gray	N2+	crude model	Senescence of fibroblast cell lines	0	-
0.05 Gray	N2+	crude model	Synthesis of DNA	0	-
0.05 Gray	N2+	crude model	Transformation of fibroblast cell lines	0.817045	-
0.05 Gray	N2+	model 2	Cell transformation	0.745329	-
0.05 Gray	N2+	model 2	Cell viability of fibroblast cell lines	0	-
0.05 Gray	N2+	model 2	Excision repair of DNA	0	-
0.05 Gray	N2+	model 2	Interphase	0	-
0.05 Gray	N2+	model 2	Interphase of fibroblasts	0	-
0.05 Gray	N2+	model 2	Nucleation of fibroblast cell lines	0	-
0.05 Gray	N2+	model 2	Repair of DNA	0.745329	-
0.05 Gray	N2+	model 2	Senescence of cells	0	-
0.05 Gray	N2+	model 2	Senescence of fibroblast cell lines	0	-
0.05 Gray	N2+	model 2	Synthesis of DNA	0	-
0.05 Gray	N2+	model 2	Transformation of fibroblast cell lines	0.745329	-
0.05 Gray	N2+	model 1	Cell transformation	0.807336	-
0.05 Gray	N2+	model 1	Cell viability of fibroblast cell lines	0.807336	-
0.05 Gray	N2+	model 1	Excision repair of DNA	0	-
0.05 Gray	N2+	model 1	Interphase	0	-
0.05 Gray	N2+	model 1	Interphase of fibroblasts	0	-
0.05 Gray	N2+	model 1	Nucleation of fibroblast cell lines	0	-
0.05 Gray	N2+	model 1	Repair of DNA	0	-
0.05 Gray	N2+	model 1	Senescence of cells	0	-
0.05 Gray	N2+	model 1	Senescence of fibroblast cell lines	0	-
0.05 Gray	N2+	model 1	Synthesis of DNA	0	-
0.05 Gray	N2+	model 1	Transformation of fibroblast cell lines	0.807336	-
2 Gray	N0	crude model	Cell transformation	2.45543	-0.851
2 Gray	N0	crude model	Cell viability of fibroblast cell lines	0	-
2 Gray	N0	crude model	Excision repair of DNA	0	-
2 Gray	N0	crude model	Interphase	2.45543	-1.245
2 Gray	N0	crude model	Interphase of fibroblasts	1.43487	-0.97
2 Gray	N0	crude model	Nucleation of fibroblast cell lines	0	-
2 Gray	N0	crude model	Repair of DNA	0.609873	0.243
2 Gray	N0	crude model	Senescence of cells	2.45543	1.208
2 Gray	N0	crude model	Senescence of fibroblast cell lines	1.88383	1.247
2 Gray	N0	crude model	Synthesis of DNA	1.20393	0.223
2 Gray	N0	crude model	Transformation of fibroblast cell lines	1.36033	-0.35
2 Gray	N0	model 1	Cell transformation	1.81097	-0.851
2 Gray	N0	model 1	Cell viability of fibroblast cell lines	0	-
2 Gray	N0	model 1	Excision repair of DNA	0	-
2 Gray	N0	model 1	Interphase	2.25352	-1.245
2 Gray	N0	model 1	Interphase of fibroblasts	1.41865	-0.97
2 Gray	N0	model 1	Nucleation of fibroblast cell lines	0	-
2 Gray	N0	model 1	Repair of DNA	0.59968	0.243
2 Gray	N0	model 1	Senescence of cells	2.31148	1.208
2 Gray	N0	model 1	Senescence of fibroblast cell lines	1.81097	1.247
2 Gray	N0	model 1	Synthesis of DNA	1.07488	0.223
2 Gray	N0	model 1	Transformation of fibroblast cell lines	0.842663	-0.35
2 Gray	N1	crude model	Cell transformation	0.495497	-0.851
2 Gray	N1	crude model	Cell viability of fibroblast cell lines	0	-
2 Gray	N1	crude model	Excision repair of DNA	0	-
2 Gray	N1	crude model	Interphase	0.977231	-1.245
2 Gray	N1	crude model	Interphase of fibroblasts	0.495497	-0.97
2 Gray	N1	crude model	Nucleation of fibroblast cell lines	0	-
2 Gray	N1	crude model	Repair of DNA	0.376291	0.243
2 Gray	N1	crude model	Senescence of cells	0.977231	0.772
2 Gray	N1	crude model	Senescence of fibroblast cell lines	0.977231	1.162
2 Gray	N1	crude model	Synthesis of DNA	0.977231	-0.085
2 Gray	N1	crude model	Transformation of fibroblast cell lines	0	-
2 Gray	N1	model 2	Cell transformation	0.47073	-0.851
2 Gray	N1	model 2	Cell viability of fibroblast cell lines	0	-
2 Gray	N1	model 2	Excision repair of DNA	0	-
2 Gray	N1	model 2	Interphase	1.02328	-1.245
2 Gray	N1	model 2	Interphase of fibroblasts	0.473491	-0.97
2 Gray	N1	model 2	Nucleation of fibroblast cell lines	0	-
2 Gray	N1	model 2	Repair of DNA	0.430701	0.243
2 Gray	N1	model 2	Senescence of cells	1.02711	0.996
2 Gray	N1	model 2	Senescence of fibroblast cell lines	0.949983	1.162
2 Gray	N1	model 2	Synthesis of DNA	0.948391	-0.085
2 Gray	N1	model 2	Transformation of fibroblast cell lines	0	-
2 Gray	N1	model 1	Cell transformation	0.472788	-0.851
2 Gray	N1	model 1	Cell viability of fibroblast cell lines	0	-
2 Gray	N1	model 1	Excision repair of DNA	0	-
2 Gray	N1	model 1	Interphase	1.02533	-1.245
2 Gray	N1	model 1	Interphase of fibroblasts	0.475549	-0.97
2 Gray	N1	model 1	Nucleation of fibroblast cell lines	0	-
2 Gray	N1	model 1	Repair of DNA	0.376649	0.243
2 Gray	N1	model 1	Senescence of cells	1.02917	0.996
2 Gray	N1	model 1	Senescence of fibroblast cell lines	0.952041	1.162
2 Gray	N1	model 1	Synthesis of DNA	0.95045	-0.085
2 Gray	N1	model 1	Transformation of fibroblast cell lines	0	-
2 Gray	N2+	crude model	Cell transformation	0.398203	-0.633
2 Gray	N2+	crude model	Cell viability of fibroblast cell lines	0	-
2 Gray	N2+	crude model	Excision repair of DNA	0	-
2 Gray	N2+	crude model	Interphase	1.63218	-1
2 Gray	N2+	crude model	Interphase of fibroblasts	1.30089	-0.97
2 Gray	N2+	crude model	Nucleation of fibroblast cell lines	0	-
2 Gray	N2+	crude model	Repair of DNA	0	-
2 Gray	N2+	crude model	Senescence of cells	2.49243	1.323
2 Gray	N2+	crude model	Senescence of fibroblast cell lines	1.87874	1.379
2 Gray	N2+	crude model	Synthesis of DNA	1.87874	-0.301
2 Gray	N2+	crude model	Transformation of fibroblast cell lines	0	-
2 Gray	N2+	model 2	Cell transformation	0.37413	-0.633
2 Gray	N2+	model 2	Cell viability of fibroblast cell lines	0	-
2 Gray	N2+	model 2	Excision repair of DNA	0	-
2 Gray	N2+	model 2	Interphase	1.5599	-1
2 Gray	N2+	model 2	Interphase of fibroblasts	1.25287	-0.97
2 Gray	N2+	model 2	Nucleation of fibroblast cell lines	0	-
2 Gray	N2+	model 2	Repair of DNA	0	-
2 Gray	N2+	model 2	Senescence of cells	2.35487	1.323
2 Gray	N2+	model 2	Senescence of fibroblast cell lines	1.80408	1.379
2 Gray	N2+	model 2	Synthesis of DNA	1.80408	-0.301
2 Gray	N2+	model 2	Transformation of fibroblast cell lines	0	-
2 Gray	N2+	model 1	Cell transformation	0.41247	-0.633
2 Gray	N2+	model 1	Cell viability of fibroblast cell lines	0	-
2 Gray	N2+	model 1	Excision repair of DNA	0	-
2 Gray	N2+	model 1	Interphase	1.59489	-1
2 Gray	N2+	model 1	Interphase of fibroblasts	1.27406	-0.97
2 Gray	N2+	model 1	Nucleation of fibroblast cell lines	0	-
2 Gray	N2+	model 1	Repair of DNA	0	-
2 Gray	N2+	model 1	Senescence of cells	2.42697	1.323
2 Gray	N2+	model 1	Senescence of fibroblast cell lines	1.84044	1.379
2 Gray	N2+	model 1	Synthesis of DNA	1.84044	-0.301
2 Gray	N2+	model 1	Transformation of fibroblast cell lines	0	-

## Sheet: Additional_File_05d_Networks
Additional File 5d. Complete list of all molecular networks. Model 1 considers age at sampling and sex; model 2 considers age at sampling, sex, age at and year of first diagnosis, and tumor type (not used with data from cancer-free controls). Abbreviations: Gy = Gray, N0 = fibroblasts of cancer-free controls, N1 = fibroblasts of childhood-cancer survivors, N2+ = fibroblasts of childhood-cancer su…
Dose	Group	Model	Top Diseases and Functions	Score	Focus Molecules	Molecules in Network
0.05 Gray	N0	crude model	Cell Cycle; Cell Death and Survival; DNA Replication, Recombination, and Repair	17	16	ATM,BBC3,BRCA2,BTG2,CAV1,CCNB1,CCND1,CDK1,CDKN1A,DDB2,E2F1,FANCD2,FAS,FOXO1,HRAS,IRF1,MDM2,mir-30 (includes others),NOX4,PCNA,PGR,POLH,PTEN,RB1,SESN1,SOD2,TIMP1,TNF,TNFRSF10B,TOP1,TP53,TP53INP1,VDR,XPC,ZMAT3
0.05 Gray	N0	crude model	Cardiovascular Disease; Lipid Metabolism; Molecular Transport	1	1	APOE,LDLR
0.05 Gray	N0	crude model	Cardiovascular Disease; Congenital Heart Anomaly; Developmental Disorder	1	1	ATP2A2,TBX5
0.05 Gray	N0	model 1	Cell Cycle; Cell Death and Survival; DNA Replication, Recombination, and Repair	16	15	ATM,BBC3,BTG2,CAV1,CCNB1,CCND1,CDK1,CDK2,CDKN1A,DDB2,E2F1,FAS,FOXO1,HRAS,IRF1,MDM2,mir-30 (includes others),MMP3,NOX4,PCNA,PGR,POLH,PTEN,RB1,SESN1,SOD2,TIMP1,TNF,TNFRSF10B,TOP1,TP53,TP53INP1,VDR,XPC,ZMAT3
0.05 Gray	N0	model 1	Cardiovascular Disease; Lipid Metabolism; Molecular Transport	1	1	APOE,LDLR
0.05 Gray	N0	model 1	Cardiovascular Disease; Congenital Heart Anomaly; Developmental Disorder	1	1	ATP2A2,TBX5
0.05 Gray	N1	crude model	Cell Cycle; Cell Death and Survival; Gene Expression	21	21	BBC3,BTG2,CCNB1,CCND1,CDC6,CDKN1A,CEBPB,COL1A2,E2F1,EGR1,EP300,FAS,GMNN,HIF1A,HRAS,KDM1A,MDM2,mir-30 (includes others),MSH6,NFKB1,NOX4,PCNA,POLH,PPARGC1A,PTEN,SESN1,TIMP1,TNF,TNFRSF10B,TOP1,TP53,TP53BP2,TP53INP1,VDR,ZMAT3
0.05 Gray	N1	crude model	Cell Cycle; Cell Morphology; Gene Expression	1	1	SRF,TGFB1
0.05 Gray	N1	crude model	Cell Death and Survival; Cellular Development; Embryonic Development	1	1	POU5F1,SETDB1
0.05 Gray	N1	crude model	Cardiovascular Disease; Lipid Metabolism; Molecular Transport	1	1	APOE,LDLR
0.05 Gray	N1	crude model	Cardiovascular Disease; Congenital Heart Anomaly; Developmental Disorder	1	1	ATP2A2,TBX5
0.05 Gray	N1	crude model	Antimicrobial Response; Dermatological Diseases and Conditions; Inflammatory Response	1	1	IFIH1,SOCS1,STAT1
0.05 Gray	N1	crude model	Cell-To-Cell Signaling and Interaction; Cellular Growth and Proliferation; Hematological System Development and Function	1	1	IL4R,JAK1,STAT6
0.05 Gray	N1	model 2	Cell Cycle; Cell Death and Survival; Gene Expression	19	20	BBC3,BTG2,CCNB1,CCND1,CDC6,CDKN1A,CEBPB,COL1A2,E2F1,EGR1,EP300,FAS,GMNN,HIF1A,HRAS,KDM1A,MDM2,mir-30 (includes others),MSH6,NFKB1,NOX4,PCNA,POLH,PPARGC1A,PTEN,SESN1,TIMP1,TNF,TNFRSF10B,TOP1,TP53,TP53BP2,TP53INP1,VDR,ZMAT3
0.05 Gray	N1	model 2	Cell Cycle; Cell Morphology; Gene Expression	1	1	SRF,TGFB1
0.05 Gray	N1	model 2	Cell Death and Survival; Cellular Development; Embryonic Development	1	1	POU5F1,SETDB1
0.05 Gray	N1	model 2	Cardiovascular Disease; Lipid Metabolism; Molecular Transport	1	1	APOE,LDLR
0.05 Gray	N1	model 2	Cardiovascular Disease; Congenital Heart Anomaly; Developmental Disorder	1	1	ATP2A2,TBX5
0.05 Gray	N1	model 2	Antimicrobial Response; Dermatological Diseases and Conditions; Inflammatory Response	1	1	IFIH1,SOCS1,STAT1
0.05 Gray	N1	model 2	Cell-To-Cell Signaling and Interaction; Cellular Growth and Proliferation; Hematological System Development and Function	1	1	IL4R,JAK1,STAT6
0.05 Gray	N1	model 1	Cell Cycle; Cellular Development; DNA Replication, Recombination, and Repair	12	16	ATM,BBC3,BTG2,CAV1,CCNB1,CCND1,CDC6,CDK1,CDK2,CDKN1A,CDKN2A,CEBPB,E2F1,FAS,GMNN,HRAS,MDM2,mir-30 (includes others),MMP1,MSH6,NOX4,PCNA,POLH,PPARGC1A,PTEN,RB1,RBL1,SESN1,SOD2,TNFRSF10B,TOP1,TP53,TP53INP1,VDR,ZMAT3
0.05 Gray	N1	model 1	Immunological Disease; Inflammatory Response; Organismal Injury and Abnormalities	1	4	ACTA2,ADM,CCL5,COL1A1,COL1A2,CXCL11,CXCL8,DPP4,EGR1,EP300,FGFR2,HDAC2,HIF1A,IL1B,IL6,JUN,KDM1A,MCL1,mir-146,MMP1,MMP3,MYD88,NFKB1,NFKBIA,PTGES,PTGS2,SMAD3,TNF,TP53
0.05 Gray	N1	model 1	Cell Cycle; Cell Morphology; Gene Expression	1	1	SRF,TGFB1
0.05 Gray	N1	model 1	Cell Death and Survival; Cellular Development; Embryonic Development	1	1	POU5F1,SETDB1
0.05 Gray	N1	model 1	Cardiovascular Disease; Lipid Metabolism; Molecular Transport	1	1	APOE,LDLR
0.05 Gray	N1	model 1	Cardiovascular Disease; Congenital Heart Anomaly; Developmental Disorder	1	1	ATP2A2,TBX5
0.05 Gray	N1	model 1	Antimicrobial Response; Dermatological Diseases and Conditions; Inflammatory Response	1	1	IFIH1,SOCS1,STAT1
0.05 Gray	N1	model 1	Cell-To-Cell Signaling and Interaction; Cellular Growth and Proliferation; Hematological System Development and Function	1	1	IL4R,JAK1,STAT6
0.05 Gray	N2+	crude model	Cancer; Cell Death and Survival; Organismal Injury and Abnormalities	18	20	BBC3,BTG2,CCND1,CCNE2,CDC6,CDK2,CDKN1A,CDKN1B,CHUK,EGR1,FANCD2,FAS,GMNN,HIF1A,HRAS,HSPA8,IL15,IL6,MDM2,mir-30 (includes others),MSH6,PCNA,PIK3CD,POLH,PTEN,RB1,SESN1,SOD1,TIMP1,TNF,TNFRSF10B,TOP1,TP53,VDR,ZMAT3
0.05 Gray	N2+	crude model	Dermatological Diseases and Conditions; Immunological Disease; Inflammatory Disease	2	3	CD44,IL4R,JAK1,JAK2,PDGFRB,SMAD2,TGFBR1
0.05 Gray	N2+	crude model	Cell Cycle; Cell Morphology; Gene Expression	1	1	SRF,TGFB1
0.05 Gray	N2+	crude model	Cancer; Cellular Development; Organismal Injury and Abnormalities	1	1	KRAS,mir-8
0.05 Gray	N2+	crude model	Cardiovascular Disease; Lipid Metabolism; Molecular Transport	1	1	APOE,LDLR
0.05 Gray	N2+	crude model	Cardiovascular Disease; Congenital Heart Anomaly; Developmental Disorder	1	1	ATP2A2,TBX5
0.05 Gray	N2+	crude model	Cellular Function and Maintenance; Molecular Transport; Small Molecule Biochemistry	1	1	APP,ATP7A
0.05 Gray	N2+	crude model	Digestive System Development and Function; Gastrointestinal Disease; Organ Morphology	1	1	CYP19A1,RARA
0.05 Gray	N2+	model 2	Cancer; Cell Death and Survival; Organismal Injury and Abnormalities	18	20	BBC3,BTG2,CCND1,CCNE2,CDC6,CDK2,CDKN1A,CDKN1B,CHUK,EGR1,FANCD2,FAS,GMNN,HIF1A,HRAS,HSPA8,IL15,IL6,MDM2,mir-30 (includes others),MSH6,PCNA,PIK3CD,POLH,PTEN,RB1,SESN1,SOD1,TIMP1,TNF,TNFRSF10B,TOP1,TP53,VDR,ZMAT3
0.05 Gray	N2+	model 2	Cancer; Organismal Injury and Abnormalities; Tissue Development	1	2	CD44,JAK2,PDGFRB,SMAD2,TGFBR1
0.05 Gray	N2+	model 2	Cell Cycle; Cell Morphology; Gene Expression	1	1	SRF,TGFB1
0.05 Gray	N2+	model 2	Cancer; Cellular Development; Organismal Injury and Abnormalities	1	1	KRAS,mir-8
0.05 Gray	N2+	model 2	Cardiovascular Disease; Lipid Metabolism; Molecular Transport	1	1	APOE,LDLR
0.05 Gray	N2+	model 2	Cardiovascular Disease; Congenital Heart Anomaly; Developmental Disorder	1	1	ATP2A2,TBX5
0.05 Gray	N2+	model 2	Digestive System Development and Function; Gastrointestinal Disease; Organ Morphology	1	1	CYP19A1,RARA
0.05 Gray	N2+	model 2	Cell-To-Cell Signaling and Interaction; Cellular Growth and Proliferation; Connective Tissue Development and Function	1	1	BMP2,HOXA13,IGF1
0.05 Gray	N2+	model 1	Cancer; Cell Death and Survival; Organismal Injury and Abnormalities	18	20	BBC3,BTG2,CCND1,CCNE2,CDC6,CDK2,CDKN1A,CDKN1B,CHUK,EGR1,FANCD2,FAS,GMNN,HIF1A,HRAS,HSPA8,IL15,IL6,MDM2,mir-30 (includes others),MSH6,PCNA,PIK3CD,POLH,PTEN,RB1,SESN1,SOD1,TIMP1,TNF,TNFRSF10B,TOP1,TP53,VDR,ZMAT3
0.05 Gray	N2+	model 1	Dermatological Diseases and Conditions; Immunological Disease; Inflammatory Disease	2	3	CD44,IL4R,JAK1,JAK2,PDGFRB,SMAD2,TGFBR1
0.05 Gray	N2+	model 1	Cell Cycle; Cell Morphology; Gene Expression	1	1	SRF,TGFB1
0.05 Gray	N2+	model 1	Cancer; Cellular Development; Organismal Injury and Abnormalities	1	1	KRAS,mir-8
0.05 Gray	N2+	model 1	Cardiovascular Disease; Lipid Metabolism; Molecular Transport	1	1	APOE,LDLR
0.05 Gray	N2+	model 1	Cardiovascular Disease; Congenital Heart Anomaly; Developmental Disorder	1	1	ATP2A2,TBX5
0.05 Gray	N2+	model 1	Cellular Function and Maintenance; Molecular Transport; Small Molecule Biochemistry	1	1	APP,ATP7A
0.05 Gray	N2+	model 1	Digestive System Development and Function; Gastrointestinal Disease; Organ Morphology	1	1	CYP19A1,RARA
2 Gray	N0	crude model	Cellular Growth and Proliferation; Connective Tissue Development and Function; Tissue Development	15	35	ABCA1,ADIPOR1,APEX1,CCL2,CDC6,CDK2,CDKN1A,CDKN2A,CDKN2C,E2F1,EP300,EPHA2,EZH2,HAS3,HMGB2,HRAS,IL6,IL6ST,JUN,LMNA,MECP2,MMP14,MMP2,MYD88,NFKB1,NFKBIA,NPC1,NRG1,PCNA,PTGS2,RB1,SNTB1,SP1,SRC,WNT5A
2 Gray	N0	crude model	Cell Death and Survival; Cellular Growth and Proliferation; Lymphoid Tissue Structure and Development	5	17	ATM,AURKB,CDC25B,DICER1,E2F1,ETS1,ETS2,HERC5,PAPPA,POLH,PPP2CA,PYCARD,TNFRSF10B,TP53,TP53BP2,TRIM22,VDR,VIM,ZMAT3
2 Gray	N0	crude model	Cell Cycle; Cellular Development; Cellular Growth and Proliferation	4	25	ATM,AURKA,BIRC5,BTG2,CCND1,CDK1,CDKN1A,CXCL1,E2F1,EP300,FAS,H2AC6,ID2,ID3,IGFBP7,MAX,MCM3,mir-30 (includes others),MSH6,MYBL2,MYC,NCL,PCNA,RAD51,RB1,RBL1,ROCK1,SOD2,SRSF2,TERT,TP53,TP53BP2,TP53INP1,UNG,XPC
2 Gray	N0	crude model	Cell Cycle; Cellular Development; DNA Replication, Recombination, and Repair	3	20	ACTB,ATM,CAV1,CCND1,CCNE2,CDC6,CDK2,CDKN1A,CDT1,CHEK1,DDB2,E2F1,GMNN,HUWE1,IGF1R,IGFBP6,IL16,IL6,LIG1,MDM2,PARP1,RB1,RBL1,TERT,TOP1,TP53,VIM,XPC
2 Gray	N0	crude model	Cellular Development; Cellular Growth and Proliferation; Connective Tissue Development and Function	3	20	BBC3,BRCA2,CAT,CCND3,CDK4,CDKN1A,CDKN1B,CREB1,FANCD2,FOXO3,GPX1,HSPA8,IFIH1,IL6ST,LIF,LIFR,OAS1,OSM,OSMR,PRC1,PTEN,PTGS2,SKP2,SNAI1,SOCS1,SOD1,SOD2,STAT1,TP53
2 Gray	N0	crude model	Cell Cycle; Cellular Development; Cellular Growth and Proliferation	3	22	BMI1,BTG3,CAVIN2,CCL2,CCN1,CCNA2,CCNB1,CCND1,CDC25C,CDK1,CDK4,CDKN1A,CDKN2A,CTNNB1,EGFR,FASN,HRAS,IL6,KMT2A,mir-30 (includes others),MMP1,MMP3,MYBL2,NOTCH3,PLAT,RB1,SERPINE1,SESN1,SOD2,SPARC,SPRY2,TERT,TK1,UBN1,YAP1
2 Gray	N0	crude model	Cardiovascular System Development and Function; Cell-To-Cell Signaling and Interaction; Hematological System Development and Function	2	19	ADM,BID,CDKN1A,COMP,CXCL8,FGF2,FN1,HIF1A,ICAM1,IL1B,IL6,ITGA2,ITGA5,ITGB1,ITGB3,JUN,LGALS3,MAP2K1,MMP1,MMP3,PIK3CD,SDC1,TERT,TGFB1,THBS1,TLR3,TNF,TNFRSF11B,TP53,VCL
2 Gray	N0	crude model	Embryonic Development; Organismal Development; Tissue Development	2	13	AHR,AR,ATP2A2,BMP2,BMP4,COL1A1,COL1A2,COL3A1,FGF7,GJA1,GREM1,HOXA13,IGF1,NR4A1,RB1,SLC1A2,SMAD1,SP1,TBX5,ZBTB7B
2 Gray	N0	crude model	Cardiovascular System Development and Function; Organismal Development; Organismal Injury and Abnormalities	1	19	ACTA2,CCN2,CD44,CDKN1A,CEBPB,COL1A1,COL1A2,COL3A1,CST3,CTSB,EGFR,EGR1,FLI1,HAS2,IL1A,ITGAV,ITGB8,JUN,MMP1,MMP13,MMP3,NOTCH1,NOX4,PDGFRA,PDGFRB,PPARG,PTGES,SMAD2,SMAD3,SMAD4,SP3,TGFB1,TGFBR1,TGFBR2,ZBTB7B
2 Gray	N0	crude model	Cell Cycle; DNA Replication, Recombination, and Repair; Gene Expression	1	2	SALL2,TFAP4
2 Gray	N0	crude model	Cancer; Organismal Injury and Abnormalities; Reproductive System Disease	1	2	BARD1,BRCA1
2 Gray	N0	crude model	Cancer; Hematological Disease; Immunological Disease	0	1	MCM5,MKI67
2 Gray	N0	crude model	Cardiovascular Disease; Nervous System Development and Function; Ophthalmic Disease	0	1	NGF,NGFR
2 Gray	N0	crude model	Cellular Assembly and Organization; Cellular Development; Cellular Growth and Proliferation	0	1	CDC7,EGF
2 Gray	N0	crude model	Cancer; Cellular Development; Organismal Injury and Abnormalities	0	1	KRAS,mir-8
2 Gray	N0	crude model	Cellular Development; Cellular Growth and Proliferation; Developmental Disorder	0	1	HMOX1,TIA1
2 Gray	N0	crude model	Cancer; Hematological Disease; Immunological Disease	0	1	JAK2,PDGFRB
2 Gray	N0	crude model	Cellular Function and Maintenance; Molecular Transport; Small Molecule Biochemistry	0	1	APP,ATP7A
2 Gray	N0	crude model	Digestive System Development and Function; Gastrointestinal Disease; Organ Morphology	0	1	CYP19A1,RARA
2 Gray	N0	crude model	Cell-To-Cell Signaling and Interaction; Cellular Growth and Proliferation; Hematological System Development and Function	0	1	IL4R,JAK1,STAT6
2 Gray	N0	model 1	Cellular Growth and Proliferation; Connective Tissue Development and Function; Tissue Development	15	35	ABCA1,ADIPOR1,APEX1,CCL2,CDC6,CDK2,CDKN1A,CDKN2A,CDKN2C,E2F1,EP300,EPHA2,EZH2,HAS3,HMGB2,HRAS,IL6,IL6ST,JUN,LMNA,MECP2,MMP14,MMP2,MYD88,NFKB1,NFKBIA,NPC1,NRG1,PCNA,PTGS2,RB1,SNTB1,SP1,SRC,WNT5A
2 Gray	N0	model 1	Cell Death and Survival; Cellular Growth and Proliferation; Lymphoid Tissue Structure and Development	5	17	ATM,AURKB,CDC25B,DICER1,E2F1,ETS1,ETS2,HERC5,PAPPA,POLH,PPP2CA,PYCARD,TNFRSF10B,TP53,TP53BP2,TRIM22,VDR,VIM,ZMAT3
2 Gray	N0	model 1	Cell Cycle; Cellular Development; Cellular Growth and Proliferation	4	25	ATM,AURKA,BIRC5,BTG2,CCND1,CDK1,CDKN1A,CXCL1,E2F1,EP300,FAS,H2AC6,ID2,ID3,IGFBP7,MAX,MCM3,mir-30 (includes others),MSH6,MYBL2,MYC,NCL,PCNA,RAD51,RB1,RBL1,ROCK1,SOD2,SRSF2,TERT,TP53,TP53BP2,TP53INP1,UNG,XPC
2 Gray	N0	model 1	Cell Cycle; Cellular Development; DNA Replication, Recombination, and Repair	3	20	ACTB,ATM,CAV1,CCND1,CCNE2,CDC6,CDK2,CDKN1A,CDT1,CHEK1,DDB2,E2F1,GMNN,HUWE1,IGF1R,IGFBP6,IL16,IL6,LIG1,MDM2,PARP1,RB1,RBL1,TERT,TOP1,TP53,VIM,XPC
2 Gray	N0	model 1	Cellular Development; Cellular Growth and Proliferation; Connective Tissue Development and Function	3	20	BBC3,BRCA2,CAT,CCND3,CDK4,CDKN1A,CDKN1B,CREB1,FANCD2,FOXO3,GPX1,HSPA8,IFIH1,IL6ST,LIF,LIFR,OAS1,OSM,OSMR,PRC1,PTEN,PTGS2,SKP2,SNAI1,SOCS1,SOD1,SOD2,STAT1,TP53
2 Gray	N0	model 1	Cell Cycle; Cellular Development; Cellular Growth and Proliferation	3	22	BMI1,BTG3,CAVIN2,CCL2,CCN1,CCNA2,CCNB1,CCND1,CDC25C,CDK1,CDK4,CDKN1A,CDKN2A,CTNNB1,EGFR,FASN,HRAS,IL6,KMT2A,mir-30 (includes others),MMP1,MMP3,MYBL2,NOTCH3,PLAT,RB1,SERPINE1,SESN1,SOD2,SPARC,SPRY2,TERT,TK1,UBN1,YAP1
2 Gray	N0	model 1	Cardiovascular System Development and Function; Cell-To-Cell Signaling and Interaction; Hematological System Development and Function	2	19	ADM,BID,CDKN1A,COMP,CXCL8,FGF2,FN1,HIF1A,ICAM1,IL1B,IL6,ITGA2,ITGA5,ITGB1,ITGB3,JUN,LGALS3,MAP2K1,MMP1,MMP3,PIK3CD,SDC1,TERT,TGFB1,THBS1,TLR3,TNF,TNFRSF11B,TP53,VCL
2 Gray	N0	model 1	Embryonic Development; Organismal Development; Tissue Development	2	13	AHR,AR,ATP2A2,BMP2,BMP4,COL1A1,COL1A2,COL3A1,FGF7,GJA1,GREM1,HOXA13,IGF1,NR4A1,RB1,SLC1A2,SMAD1,SP1,TBX5,ZBTB7B
2 Gray	N0	model 1	Cardiovascular System Development and Function; Organismal Development; Organismal Injury and Abnormalities	1	19	ACTA2,CCN2,CD44,CDKN1A,CEBPB,COL1A1,COL1A2,COL3A1,CST3,CTSB,EGFR,EGR1,FLI1,HAS2,IL1A,ITGAV,ITGB8,JUN,MMP1,MMP13,MMP3,NOTCH1,NOX4,PDGFRA,PDGFRB,PPARG,PTGES,SMAD2,SMAD3,SMAD4,SP3,TGFB1,TGFBR1,TGFBR2,ZBTB7B
2 Gray	N0	model 1	Cell Cycle; DNA Replication, Recombination, and Repair; Gene Expression	1	2	SALL2,TFAP4
2 Gray	N0	model 1	Cancer; Organismal Injury and Abnormalities; Reproductive System Disease	1	2	BARD1,BRCA1
2 Gray	N0	model 1	Cancer; Hematological Disease; Immunological Disease	0	1	MCM5,MKI67
2 Gray	N0	model 1	Cardiovascular Disease; Nervous System Development and Function; Ophthalmic Disease	0	1	NGF,NGFR
2 Gray	N0	model 1	Cellular Assembly and Organization; Cellular Development; Cellular Growth and Proliferation	0	1	CDC7,EGF
2 Gray	N0	model 1	Cancer; Cellular Development; Organismal Injury and Abnormalities	0	1	KRAS,mir-8
2 Gray	N0	model 1	Cellular Development; Cellular Growth and Proliferation; Developmental Disorder	0	1	HMOX1,TIA1
2 Gray	N0	model 1	Cancer; Hematological Disease; Immunological Disease	0	1	JAK2,PDGFRB
2 Gray	N0	model 1	Cellular Function and Maintenance; Molecular Transport; Small Molecule Biochemistry	0	1	APP,ATP7A
2 Gray	N0	model 1	Digestive System Development and Function; Gastrointestinal Disease; Organ Morphology	0	1	CYP19A1,RARA
2 Gray	N0	model 1	Cell-To-Cell Signaling and Interaction; Cellular Growth and Proliferation; Hematological System Development and Function	0	1	IL4R,JAK1,STAT6
2 Gray	N1	crude model	Cell Cycle; Cellular Growth and Proliferation; DNA Replication, Recombination, and Repair	14	35	BBC3,BTG2,CAVIN2,CCL2,CCN1,CCNA2,CCNB1,CCNE2,CDC25C,CDC6,CDK2,CDKN1A,CDKN2A,CDKN2C,CREB1,E2F1,EP300,EZH2,FAS,GNAS,HRAS,MAX,MORF4L1,MSH6,MYC,NOX4,PCNA,PTEN,PTGS2,RB1,RBL1,SESN1,SP1,UBN1,YAP1
2 Gray	N1	crude model	Cell Cycle; Cellular Assembly and Organization; DNA Replication, Recombination, and Repair	6	20	BMI1,BTG3,CDC6,CDKN2A,CDT1,E2F1,GMNN,H2AC6,HUWE1,ID3,MCM3,MCM5,MKI67,NCL,RAD51,RBL1,SP1,SRSF2,TERT,TP53,TP53INP1,UNG
2 Gray	N1	crude model	Cell Death and Survival; Connective Tissue Disorders; Immunological Disease	5	17	ATM,AURKB,CDC25B,E2F1,ETS1,ETS2,HERC5,PAPPA,POLH,PPP2CA,PYCARD,TNFRSF10B,TOPBP1,TP53,TP53BP2,TRIM22,VDR,VIM,ZMAT3
2 Gray	N1	crude model	Cardiovascular System Development and Function; Organismal Development; Organismal Injury and Abnormalities	4	25	ACTA2,CCL2,CD44,COL3A1,EGFR,EGR1,EPHA2,FLI1,HAS3,HIF1A,ITGAV,ITGB8,LMNA,MMP1,MMP13,MMP14,MMP2,MMP3,NOTCH1,PDGFRA,PPARG,PTGES,PTK2,SMAD2,SMAD3,SMAD4,SP3,SRC,SRF,TGFB1,TGFBR1,TGFBR2,THBS1,VCAM1,ZBTB7B
2 Gray	N1	crude model	Cancer; Organismal Injury and Abnormalities; Tissue Morphology	4	25	ADM,ATF4,AURKA,BIRC5,CDKN1A,CFLAR,DICER1,EP300,EZH2,FGF2,ICAM1,MAP2K1,MECP2,mir-30 (includes others),MMP1,MYBL2,MYC,NCOR1,NR3C1,PIK3CD,PRC1,PTGS2,RB1,RBL1,ROCK1,SDC1,SERPINB2,SNAI1,SOD2,TERT,TIMP1,TLR3,TNF,TNFRSF11B,TP53
2 Gray	N1	crude model	Cellular Development; Cellular Growth and Proliferation; Connective Tissue Development and Function	3	24	AR,BMP2,BMP4,BRCA2,CAT,CCND1,CCND3,CDK2,CDK4,CDKN1A,CDKN1B,CXCL1,CXCL12,ELN,FANCD2,FAS,FGF7,FOXO3,GPX1,HGF,HOXA13,HSPA8,IGF1,ITGA2,ITGA5,ITGB1,MYD88,NFKBIA,RB1,SKP2,SLC1A2,SOD1,SOD2,TWIST1,WNT5A
2 Gray	N1	crude model	Cellular Development; Cellular Growth and Proliferation; Connective Tissue Development and Function	3	23	ACTB,AHR,ATM,ATP2A2,CAV1,CDKN1A,CDKN2A,COL1A1,COL3A1,CTNNB1,DCLRE1C,DDB2,E2F1,GJA1,GREM1,HDAC1,IGF1R,IL16,IRS1,KDM1A,KMT2A,LIG1,MDM2,NR4A1,PARP1,PRKDC,SERPINE1,SMAD1,SMAD7,SP1,TBX5,TOP1,TP53,VIM,XPC
2 Gray	N1	crude model	Cellular Development; Cellular Growth and Proliferation; Developmental Disorder	1	2	HMOX1,TIA1
2 Gray	N1	crude model	Cellular Function and Maintenance; Molecular Transport; Small Molecule Biochemistry	1	2	APP,ATP7A
2 Gray	N1	crude model	Cancer; Organismal Injury and Abnormalities; Reproductive System Disease	1	2	BARD1,BRCA1
2 Gray	N1	crude model	Cell Cycle; Cell Death and Survival; Gene Expression	1	15	ABCA1,ADIPOQ,ADIPOR1,APEX1,CAV1,CDC42,CXCL2,CXCL8,GFRA1,HMGB2,IFIH1,IL1B,IL6,IL6R,IL6ST,IRF7,LIF,LIFR,mir-204,MTOR,NFKB1,NPC1,NRG1,OAS1,OSM,PDPK1,SNTB1,SOCS1,STAT1,TLR4,TNF,TP53
2 Gray	N1	crude model	Cancer; Endocrine System Disorders; Gastrointestinal Disease	0	1	CST3,CTSB
2 Gray	N1	crude model	Cell Cycle; DNA Replication, Recombination, and Repair; Gene Expression	0	1	SALL2,TFAP4
2 Gray	N1	crude model	Cellular Assembly and Organization; Cellular Development; Cellular Growth and Proliferation	0	1	CDC7,EGF
2 Gray	N1	crude model	Cancer; Cellular Development; Organismal Injury and Abnormalities	0	1	KRAS,mir-8
2 Gray	N1	crude model	Lipid Metabolism; Molecular Transport; Small Molecule Biochemistry	0	1	GBA,PSAP
2 Gray	N1	crude model	Cancer; Hematological Disease; Immunological Disease	0	1	JAK2,PDGFRB
2 Gray	N1	crude model	Digestive System Development and Function; Gastrointestinal Disease; Organ Morphology	0	1	CYP19A1,RARA
2 Gray	N1	crude model	Cell-To-Cell Signaling and Interaction; Cellular Growth and Proliferation; Hematological System Development and Function	0	1	IL4R,JAK1,STAT6
2 Gray	N1	model 2	Cell Cycle; Cellular Growth and Proliferation; DNA Replication, Recombination, and Repair	14	35	BBC3,BTG2,CAVIN2,CCL2,CCN1,CCNA2,CCNB1,CCNE2,CDC25C,CDC6,CDK2,CDKN1A,CDKN2A,CDKN2C,CREB1,E2F1,EP300,FAS,GNAS,HRAS,JUN,MAX,MORF4L1,MSH6,MYC,NOX4,PCNA,PTEN,PTGS2,RB1,RBL1,SESN1,SP1,UBN1,YAP1
2 Gray	N1	model 2	Cell Cycle; Cellular Assembly and Organization; DNA Replication, Recombination, and Repair	6	20	BMI1,BTG3,CDC6,CDKN2A,CDT1,E2F1,GMNN,H2AC6,HUWE1,ID3,MCM3,MCM5,MKI67,NCL,RAD51,RBL1,SP1,SRSF2,TERT,TP53,TP53INP1,UNG
2 Gray	N1	model 2	Cell Death and Survival; Connective Tissue Disorders; Immunological Disease	5	17	ATM,AURKB,CDC25B,E2F1,ETS1,ETS2,HERC5,PAPPA,POLH,PPP2CA,PYCARD,TNFRSF10B,TOPBP1,TP53,TP53BP2,TRIM22,VDR,VIM,ZMAT3
2 Gray	N1	model 2	Cardiovascular System Development and Function; Organismal Development; Organismal Injury and Abnormalities	4	25	ACTA2,CCL2,CD44,COL3A1,EGFR,EGR1,EPHA2,FLI1,HAS3,HIF1A,ITGAV,ITGB8,LMNA,MMP1,MMP13,MMP14,MMP2,MMP3,NOTCH1,PDGFRA,PPARG,PTGES,PTK2,SMAD2,SMAD3,SMAD4,SP3,SRC,SRF,TGFB1,TGFBR1,TGFBR2,THBS1,VCAM1,ZBTB7B
2 Gray	N1	model 2	Cell Cycle; Cellular Growth and Proliferation; Tissue Morphology	3	24	ABCA1,ATF4,ATM,AURKA,BIRC5,CAV1,CDC42,CDKN1A,DICER1,DNMT1,E2F1,EGFR,EP300,EZH2,FASN,HDAC2,MDM2,MECP2,mir-30 (includes others),MYBL2,MYC,NCOR1,NPC1,NR3C1,PRC1,PTGS2,RB1,RBL1,ROCK1,SERPINB2,SNAI1,SNTB1,SOD2,TERT,TP53
2 Gray	N1	model 2	Cellular Development; Cellular Growth and Proliferation; Connective Tissue Development and Function	2	23	ACTB,AHR,ATM,ATP2A2,CAV1,CDKN1A,CDKN2A,COL1A1,COL3A1,CTNNB1,DCLRE1C,DDB2,E2F1,GJA1,GREM1,HDAC1,IGF1R,IL16,IRS1,KDM1A,KMT2A,LIG1,MDM2,NR4A1,PARP1,PRKDC,SERPINE1,SMAD1,SMAD7,SP1,TBX5,TOP1,TP53,VIM,XPC
2 Gray	N1	model 2	Cell Death and Survival; Cell-To-Cell Signaling and Interaction; Cellular Movement	2	20	ADM,AR,CCL2,CDKN1A,CFLAR,COMP,CXCL1,CXCL12,CXCL8,FGF2,FGF7,FN1,HGF,HIF1A,HMGB2,ICAM1,IL1A,IL1B,IL6,JUN,LGALS3,MAP2K1,MMP1,MYD88,NFKBIA,PIK3CD,SDC1,TLR3,TNF,TNFRSF11B,TP53,TWIST1
2 Gray	N1	model 2	Cellular Development; Cellular Growth and Proliferation; Connective Tissue Development and Function	1	11	BRCA2,CAT,CCND3,CDK4,CDKN1A,CDKN1B,FANCD2,FN1,FOXO3,GPX1,HSPA8,ITGA2,ITGA5,ITGB1,SKP2,SOD1,SOD2
2 Gray	N1	model 2	Cellular Function and Maintenance; Molecular Transport; Small Molecule Biochemistry	1	3	APP,ATP7A,CTSD
2 Gray	N1	model 2	Cellular Development; Cellular Growth and Proliferation; Developmental Disorder	1	2	HMOX1,TIA1
2 Gray	N1	model 2	Digestive System Development and Function; Gastrointestinal Disease; Organ Morphology	1	2	CYP19A1,RARA
2 Gray	N1	model 2	Cancer; Organismal Injury and Abnormalities; Reproductive System Disease	1	2	BARD1,BRCA1
2 Gray	N1	model 2	Cell Death and Survival; Cellular Development; Cellular Growth and Proliferation	1	16	ADIPOQ,ADIPOR1,APEX1,BMP2,BMP4,CXCL2,CXCL8,GFRA1,HMGB2,HOXA13,IFIH1,IGF1,IL1B,IL6,IL6R,IL6ST,IRF7,LIF,LIFR,mir-204,MTOR,NFKB1,NPC1,NRG1,OAS1,OSM,PDPK1,SLC1A2,SOCS1,STAT1,TNF,WNT5A
2 Gray	N1	model 2	Cardiovascular Disease; Nervous System Development and Function; Ophthalmic Disease	0	1	NGF,NGFR
2 Gray	N1	model 2	Cancer; Endocrine System Disorders; Gastrointestinal Disease	0	1	CST3,CTSB
2 Gray	N1	model 2	Cell Cycle; DNA Replication, Recombination, and Repair; Gene Expression	0	1	SALL2,TFAP4
2 Gray	N1	model 2	Cellular Assembly and Organization; Cellular Development; Cellular Growth and Proliferation	0	1	CDC7,EGF
2 Gray	N1	model 2	Cancer; Cellular Development; Organismal Injury and Abnormalities	0	1	KRAS,mir-8
2 Gray	N1	model 2	Lipid Metabolism; Molecular Transport; Small Molecule Biochemistry	0	1	GBA,PSAP
2 Gray	N1	model 2	Cancer; Hematological Disease; Immunological Disease	0	1	JAK2,PDGFRB
2 Gray	N1	model 2	Cell-To-Cell Signaling and Interaction; Cellular Growth and Proliferation; Hematological System Development and Function	0	1	IL4R,JAK1,STAT6
2 Gray	N1	model 1	Cell Cycle; Cellular Growth and Proliferation; DNA Replication, Recombination, and Repair	14	35	BBC3,BTG2,CAVIN2,CCL2,CCN1,CCNA2,CCNB1,CCNE2,CDC25C,CDC6,CDK2,CDKN1A,CDKN2A,CDKN2C,CREB1,E2F1,EP300,EZH2,FAS,GNAS,HRAS,MAX,MORF4L1,MSH6,MYC,NOX4,PCNA,PTEN,PTGS2,RB1,RBL1,SESN1,SP1,UBN1,YAP1
2 Gray	N1	model 1	Cell Cycle; Cellular Assembly and Organization; DNA Replication, Recombination, and Repair	6	20	BMI1,BTG3,CDC6,CDKN2A,CDT1,E2F1,GMNN,H2AC6,HUWE1,ID3,MCM3,MCM5,MKI67,NCL,RAD51,RBL1,SP1,SRSF2,TERT,TP53,TP53INP1,UNG
2 Gray	N1	model 1	Cell Death and Survival; Connective Tissue Disorders; Immunological Disease	5	17	ATM,AURKB,CDC25B,E2F1,ETS1,ETS2,HERC5,PAPPA,POLH,PPP2CA,PYCARD,TNFRSF10B,TOPBP1,TP53,TP53BP2,TRIM22,VDR,VIM,ZMAT3
2 Gray	N1	model 1	Cardiovascular System Development and Function; Organismal Development; Organismal Injury and Abnormalities	4	25	ACTA2,CCL2,CD44,COL3A1,EGFR,EGR1,EPHA2,FLI1,HAS3,HIF1A,ITGAV,ITGB8,LMNA,MMP1,MMP13,MMP14,MMP2,MMP3,NOTCH1,PDGFRA,PPARG,PTGES,PTK2,SMAD2,SMAD3,SMAD4,SP3,SRC,SRF,TGFB1,TGFBR1,TGFBR2,THBS1,VCAM1,ZBTB7B
2 Gray	N1	model 1	Cell Cycle; Cellular Growth and Proliferation; Tissue Morphology	3	24	ABCA1,ATF4,ATM,AURKA,BIRC5,CAV1,CDC42,CDKN1A,DICER1,DNMT1,E2F1,EGFR,EP300,EZH2,FASN,HDAC2,MDM2,MECP2,mir-30 (includes others),MYBL2,MYC,NCOR1,NPC1,NR3C1,PRC1,PTGS2,RB1,RBL1,ROCK1,SERPINB2,SNAI1,SNTB1,SOD2,TERT,TP53
2 Gray	N1	model 1	Cellular Development; Cellular Growth and Proliferation; Connective Tissue Development and Function	3	23	ACTB,AHR,ATM,ATP2A2,CAV1,CDKN1A,CDKN2A,COL1A1,COL3A1,CTNNB1,DCLRE1C,DDB2,E2F1,GJA1,GREM1,HDAC1,IGF1R,IL16,IRS1,KDM1A,KMT2A,LIG1,MDM2,NR4A1,PARP1,PRKDC,SERPINE1,SMAD1,SMAD7,SP1,TBX5,TOP1,TP53,VIM,XPC
2 Gray	N1	model 1	Cell Death and Survival; Cell Signaling; Cell-To-Cell Signaling and Interaction	2	18	ADM,AR,CCL2,CDKN1A,CFLAR,CXCL1,CXCL12,CXCL8,FGF2,FGF7,FN1,HGF,HIF1A,HMGB2,ICAM1,IL1A,IL1B,IL6,JUN,MAP2K1,MMP1,MYD88,NFKBIA,PIK3CD,SDC1,TLR3,TNF,TNFRSF11B,TP53,TWIST1
2 Gray	N1	model 1	Cellular Development; Cellular Growth and Proliferation; Connective Tissue Development and Function	1	11	BRCA2,CAT,CCND3,CDK4,CDKN1A,CDKN1B,FANCD2,FN1,FOXO3,GPX1,HSPA8,ITGA2,ITGA5,ITGB1,SKP2,SOD1,SOD2
2 Gray	N1	model 1	Cellular Function and Maintenance; Molecular Transport; Small Molecule Biochemistry	1	3	APP,ATP7A,CTSD
2 Gray	N1	model 1	Cellular Development; Cellular Growth and Proliferation; Developmental Disorder	1	2	HMOX1,TIA1
2 Gray	N1	model 1	Cancer; Organismal Injury and Abnormalities; Reproductive System Disease	1	2	BARD1,BRCA1
2 Gray	N1	model 1	Cell Death and Survival; Cellular Development; Cellular Growth and Proliferation	1	16	ADIPOQ,ADIPOR1,APEX1,BMP2,BMP4,CXCL2,CXCL8,GFRA1,HMGB2,HOXA13,IFIH1,IGF1,IL1B,IL6,IL6R,IL6ST,IRF7,LIF,LIFR,mir-204,MTOR,NFKB1,NPC1,NRG1,OAS1,OSM,PDPK1,SLC1A2,SOCS1,STAT1,TNF,WNT5A
2 Gray	N1	model 1	Cancer; Endocrine System Disorders; Gastrointestinal Disease	0	1	CST3,CTSB
2 Gray	N1	model 1	Cell Cycle; DNA Replication, Recombination, and Repair; Gene Expression	0	1	SALL2,TFAP4
2 Gray	N1	model 1	Cellular Assembly and Organization; Cellular Development; Cellular Growth and Proliferation	0	1	CDC7,EGF
2 Gray	N1	model 1	Cancer; Cellular Development; Organismal Injury and Abnormalities	0	1	KRAS,mir-8
2 Gray	N1	model 1	Lipid Metabolism; Molecular Transport; Small Molecule Biochemistry	0	1	GBA,PSAP
2 Gray	N1	model 1	Cancer; Hematological Disease; Immunological Disease	0	1	JAK2,PDGFRB
2 Gray	N1	model 1	Digestive System Development and Function; Gastrointestinal Disease; Organ Morphology	0	1	CYP19A1,RARA
2 Gray	N1	model 1	Cell-To-Cell Signaling and Interaction; Cellular Growth and Proliferation; Hematological System Development and Function	0	1	IL4R,JAK1,STAT6
2 Gray	N2+	crude model	Cellular Development; Embryonic Development; Organismal Development	15	35	ADIPOR1,ADM,CCL2,CDKN2C,E2F1,EP300,EZH2,FLI1,HMGB2,IL1B,IL4R,ITGB8,MECP2,MMP14,MMP2,MYD88,NCOR1,NFKB1,NFKBIA,NOTCH1,NRG1,PPARG,PRC1,PTGES,PTGS2,SMAD2,SMAD3,SMAD4,SNAI1,SP3,SRF,STAT6,TGFB1,XYLT1,ZBTB7B
2 Gray	N2+	crude model	Cell Cycle; Cell Death and Survival; DNA Replication, Recombination, and Repair	15	35	ATM,BBC3,BRCA2,BTG2,CAVIN2,CCN1,CCNA2,CCNB1,CCNE2,CDC25C,CDK2,CDKN1A,CDKN1B,CHEK1,CREB1,FANCD2,FOXO3,GNAS,GPX1,HRAS,HSPA8,LIG1,MDM2,MSH6,NOTCH3,NOX4,PCNA,PTEN,RB1,SESN1,SKP2,SOD1,SPRY2,UBN1,YAP1
2 Gray	N2+	crude model	Cell Cycle; Cellular Development; Connective Tissue Development and Function	5	18	CDC6,CDT1,DDB2,E2F1,EP300,GMNN,H2AC6,ID3,MAX,MCM3,MCM5,MKI67,MYBL2,MYC,RBL1,SRSF2,TERT,TP53,TP53INP1,UNG,XPC
2 Gray	N2+	crude model	Cell Death and Survival; Cell Morphology; Cellular Function and Maintenance	4	17	ATM,AURKB,CDC25B,E2F1,ETS1,ETS2,HERC5,PAPPA,POLH,PPP2CA,PYCARD,RAD51,TNFRSF10B,TP53,TP53BP2,TRIM22,VDR,VIM,WRN,ZMAT3
2 Gray	N2+	crude model	Cancer; Cell Death and Survival; Organismal Injury and Abnormalities	3	23	BID,CDKN1A,CFLAR,CHUK,CXCL12,CXCL8,FGF2,HIF1A,HMGB2,HOXA13,ICAM1,IKBKB,IL15,IL1B,IL6,IRF3,JUN,MAP2K1,MMP1,MMP2,MYD88,NFKB1,NFKBIA,PIK3CD,SDC1,SLC1A2,THBS1,TIMP1,TLR3,TLR4,TNF,TNFRSF11B,TP53,TWIST1,WNT5A
2 Gray	N2+	crude model	Cancer; Cellular Development; Cellular Growth and Proliferation	2	22	ABCA1,AKT1,AR,ATM,BMP2,BMP4,BTG2,CAV1,CDKN1A,CXCL1,DICER1,E2F1,FAS,FGF7,HAS3,HIF1A,HRAS,IFIH1,IGF1,IL6,LIF,LIFR,LMNA,MMP3,NOX4,NPC1,OSM,RB1,SNTB1,SOCS1,SP1,STAT1,TIMP3,TLR4,TP53
2 Gray	N2+	crude model	Cancer; Cell-To-Cell Signaling and Interaction; Organismal Injury and Abnormalities	1	14	ACTA2,CD44,CST3,CTSB,EGFR,EPHA2,FASN,FN1,ITGA2,ITGA5,ITGB1,ITGB3,JAK2,NKX2-3,PDGFRA,PDGFRB,SHOX2,SMAD2,SRC,TGFB1,TGFBR1,TGM2,TYK2
2 Gray	N2+	crude model	Cellular Assembly and Organization; Cellular Movement; Tissue Development	1	8	AHR,ATP2A2,COL1A1,COL1A2,COL3A1,GJA1,GREM1,HDAC1,KDM1A,NR4A1,SMAD1,SMAD7,SP1,TBX5
2 Gray	N2+	crude model	Cancer; Organismal Injury and Abnormalities; Reproductive System Disease	1	2	BARD1,BRCA1
2 Gray	N2+	crude model	Cancer; Cell Cycle; Organismal Injury and Abnormalities	1	16	AURKA,BIRC5,BMI1,BTG3,CCND1,CCND3,CDK1,CDK4,CDKN1A,CDKN2A,CTNNB1,E2F1,HDAC1,KMT2A,KRAS,mir-146,mir-30 (includes others),mir-8,MMP1,MMP3,MYBL2,NCL,NR4A1,RB1,RBL1,ROCK1,SERPINB2,SERPINE1,SOD2,SP1,SPARC,TERT,TP53
2 Gray	N2+	crude model	Cell Morphology; Cellular Assembly and Organization; Cellular Development	0	1	ADAMTS9,mir-29
2 Gray	N2+	crude model	Cardiovascular Disease; Nervous System Development and Function; Ophthalmic Disease	0	1	NGF,NGFR
2 Gray	N2+	crude model	Cellular Development; Cellular Growth and Proliferation; Developmental Disorder	0	1	HMOX1,TIA1
2 Gray	N2+	crude model	Cell Cycle; DNA Replication, Recombination, and Repair; Gene Expression	0	1	SALL2,TFAP4
2 Gray	N2+	crude model	Cellular Assembly and Organization; Cellular Development; Cellular Growth and Proliferation	0	1	CDC7,EGF
2 Gray	N2+	crude model	Lipid Metabolism; Molecular Transport; Small Molecule Biochemistry	0	1	GBA,PSAP
2 Gray	N2+	crude model	Digestive System Development and Function; Gastrointestinal Disease; Organ Morphology	0	1	CYP19A1,RARA
2 Gray	N2+	crude model	DNA Replication, Recombination, and Repair; Nucleic Acid Metabolism; Skeletal and Muscular Disorders	0	1	IGF1R,IL16
2 Gray	N2+	crude model	Cardiovascular System Development and Function; Cell Morphology; Organismal Injury and Abnormalities	0	1	DPYSL2,PLA2R1
2 Gray	N2+	crude model	Cellular Function and Maintenance; Molecular Transport; Small Molecule Biochemistry	0	1	APP,ATP7A,CTSD
2 Gray	N2+	model 2	Cellular Development; Embryonic Development; Organismal Development	15	35	ACTA2,ADIPOR1,ADM,CCL2,CXCL2,EGR1,EP300,EZH2,HMGB2,ICAM1,IL1B,ITGB8,JUN,MECP2,MMP14,MMP2,MYD88,NCOR1,NFKB1,NFKBIA,NOTCH1,NRG1,PDGFRA,PPARG,PRC1,PTGES,PTGS2,SMAD2,SMAD3,SMAD4,SP3,SRF,STAT6,TGFB1,XYLT1
2 Gray	N2+	model 2	Cancer; Cell Cycle; Organismal Injury and Abnormalities	15	35	BBC3,BTG2,CAVIN2,CCN1,CCNA2,CCNB1,CCNE2,CDC25C,CDC6,CDK2,CDKN1A,CREB1,E2F1,FAS,GNAS,H2AC6,HRAS,ID3,MAX,MCM3,MSH6,NOTCH3,NOX4,PCNA,PTEN,RB1,RBL1,SESN1,SP1,SPRY2,SRSF2,TP53INP1,UBN1,UNG,YAP1
2 Gray	N2+	model 2	Cell Death and Survival; Cell Morphology; Cellular Function and Maintenance	4	17	ATM,AURKB,CDC25B,E2F1,ETS1,ETS2,HERC5,PAPPA,POLH,PPP2CA,PYCARD,RAD51,TNFRSF10B,TP53,TP53BP2,TRIM22,VDR,VIM,WRN,ZMAT3
2 Gray	N2+	model 2	Cancer; Cellular Development; Cellular Growth and Proliferation	3	24	ABCA1,AKT1,AR,ATM,BMP2,BMP4,BTG2,CAV1,CDKN1A,CDT1,DICER1,FAS,FGF7,GMNN,HAS3,HIF1A,HRAS,IFIH1,IGF1,IL6,LIF,LIFR,LMNA,MMP3,NOX4,NPC1,OSM,RB1,SNAI1,SNTB1,SOCS1,SP1,STAT1,TLR4,TP53
2 Gray	N2+	model 2	Cell Cycle; Cell Death and Survival; DNA Replication, Recombination, and Repair	3	22	ACTB,ATM,AURKA,BIRC5,BRCA2,CAT,CCND1,CDKN1A,CDKN1B,CHEK1,DDB2,E2F1,FANCD2,FOXO3,GPX1,HDAC1,HSPA8,IGF1R,IL16,LIG1,MDM2,MYBL2,NCL,PARP1,RBL1,ROCK1,SKP2,SOD1,SOD2,TERT,TP53,XPC
2 Gray	N2+	model 2	Cancer; Cell Cycle; Organismal Injury and Abnormalities	2	21	BMI1,BTG3,CCL2,CCND1,CCND3,CDK4,CDKN1A,CDKN2A,CDKN2C,CTNNB1,E2F1,EP300,FGF2,KMT2A,KRAS,MAP2K1,MAX,MCM5,mir-146,mir-8,MKI67,MMP1,MMP3,MYC,RB1,SDC1,SERPINE1,SP1,SPARC,TERT,TGFB1,TNF,TP53
2 Gray	N2+	model 2	Cancer; Cell Death and Survival; Organismal Injury and Abnormalities	2	20	BID,CDKN1A,CFLAR,CHUK,COMP,CXCL12,CXCL8,CXCR4,HIF1A,HOXA13,IKBKB,IL15,IL1B,IL6,IRF3,JUN,LGALS3,MMP2,MYD88,NFKB1,NFKBIA,PIK3CD,SLC1A2,THBS1,TIMP1,TLR3,TLR4,TNF,TNFRSF11B,TP53,TWIST1,WNT5A
2 Gray	N2+	model 2	Cardiovascular System Development and Function; Cellular Movement; Hair and Skin Development and Function	1	19	ACTA2,AHR,ATP2A2,CCN2,COL1A1,COL1A2,COL3A1,EGFR,EPHA2,FASN,FN1,GJA1,GREM1,HDAC1,ITGA2,ITGA5,ITGAV,ITGB1,ITGB3,KDM1A,mir-196,MMP2,NR4A1,PTK2,SERPINE1,SMAD1,SMAD3,SMAD7,SP1,SP3,SRC,TBX5,TGFB1,ZBTB7B
2 Gray	N2+	model 2	Cancer; Organismal Injury and Abnormalities; Reproductive System Disease	1	2	BARD1,BRCA1
2 Gray	N2+	model 2	Dermatological Diseases and Conditions; Immunological Disease; Inflammatory Disease	1	4	CD44,IL4R,JAK1,JAK2,PDGFRB,SMAD2,TGFBR1
2 Gray	N2+	model 2	Cell Morphology; Cellular Assembly and Organization; Cellular Development	0	1	ADAMTS9,mir-29
2 Gray	N2+	model 2	Cardiovascular Disease; Nervous System Development and Function; Ophthalmic Disease	0	1	NGF,NGFR
2 Gray	N2+	model 2	Cancer; Endocrine System Disorders; Gastrointestinal Disease	0	1	CST3,CTSB
2 Gray	N2+	model 2	Cellular Development; Cellular Growth and Proliferation; Developmental Disorder	0	1	HMOX1,TIA1
2 Gray	N2+	model 2	Cell Cycle; DNA Replication, Recombination, and Repair; Gene Expression	0	1	SALL2,TFAP4
2 Gray	N2+	model 2	Cellular Assembly and Organization; Cellular Development; Cellular Growth and Proliferation	0	1	CDC7,EGF
2 Gray	N2+	model 2	Lipid Metabolism; Molecular Transport; Small Molecule Biochemistry	0	1	GBA,PSAP
2 Gray	N2+	model 2	Digestive System Development and Function; Embryonic Development; Organ Development	0	1	NKX2-3,SHOX2
2 Gray	N2+	model 2	Digestive System Development and Function; Gastrointestinal Disease; Organ Morphology	0	1	CYP19A1,RARA
2 Gray	N2+	model 1	Cellular Development; Embryonic Development; Organismal Development	14	35	ADIPOR1,ADM,CCL2,CDKN2C,E2F1,EP300,EZH2,FLI1,HMGB2,ICAM1,IL1B,IL4R,ITGB8,JUN,MECP2,MMP14,MMP2,MYD88,NCOR1,NFKB1,NFKBIA,NOTCH1,NRG1,PPARG,PRC1,PTGES,PTGS2,SMAD2,SMAD3,SMAD4,SP3,SRF,STAT6,TGFB1,XYLT1
2 Gray	N2+	model 1	Cell Cycle; Cell Death and Survival; DNA Replication, Recombination, and Repair	14	35	ATM,BBC3,BRCA2,BTG2,CAVIN2,CCN1,CCNA2,CCNB1,CCNE2,CDC25C,CDK2,CDKN1A,CDKN1B,CHEK1,CREB1,FANCD2,FOXO3,GNAS,GPX1,HRAS,HSPA8,LIG1,MDM2,MSH6,NOTCH3,NOX4,PCNA,PTEN,RB1,SESN1,SKP2,SOD1,SPRY2,UBN1,YAP1
2 Gray	N2+	model 1	Cell Cycle; Cellular Development; Connective Tissue Development and Function	5	18	CDC6,CDT1,DDB2,E2F1,EP300,GMNN,H2AC6,ID3,MAX,MCM3,MCM5,MKI67,MYBL2,MYC,RBL1,SRSF2,TERT,TP53,TP53INP1,UNG,XPC
2 Gray	N2+	model 1	Cell Death and Survival; Cell Morphology; Cellular Function and Maintenance	4	17	ATM,AURKB,CDC25B,E2F1,ETS1,ETS2,HERC5,PAPPA,POLH,PPP2CA,PYCARD,RAD51,TNFRSF10B,TP53,TP53BP2,TRIM22,VDR,VIM,WRN,ZMAT3
2 Gray	N2+	model 1	Cardiovascular System Development and Function; Cellular Movement; Organismal Development	2	21	AR,ATM,AURKA,BIRC5,BMP2,BMP4,BTG2,CCND1,CDKN1A,CDKN2A,CXCL1,DICER1,E2F1,FAS,FGF7,HAS3,HIF1A,IGF1,LMNA,mir-30 (includes others),MMP1,MMP3,MYBL2,NCL,NOX4,RB1,RBL1,ROCK1,SERPINB2,SOD2,SP1,TERT,TIMP3,TP53
2 Gray	N2+	model 1	Cell Death and Survival; Organismal Development; Organismal Injury and Abnormalities	2	16	ACTA2,BID,CD44,CDKN1A,CFLAR,CST3,CTSB,EGFR,EGR1,FASN,JAK2,NKX2-3,PDGFRA,PDGFRB,PIK3CD,SHOX2,SMAD2,TGFB1,TGFBR1,TGFBR2,TGM2,TLR3,TNF,TNFRSF11B,TYK2
2 Gray	N2+	model 1	Cellular Development; Connective Tissue Development and Function; Inflammatory Response	1	13	ABCA1,AKT1,CHUK,CXCL8,HOXA13,IFIH1,IKBKB,IL6,IL6ST,IRF7,LIF,LIFR,NPC1,OAS1,OSM,PTGS2,SLC1A2,SNAI1,SNTB1,SOCS1,STAT1,TLR4,WNT5A
2 Gray	N2+	model 1	Cellular Assembly and Organization; Cellular Function and Maintenance; Tissue Development	1	6	AHR,ATP2A2,COL1A1,COL1A2,COL3A1,GJA1,GREM1,SMAD1,TBX5
2 Gray	N2+	model 1	Cancer; Organismal Injury and Abnormalities; Tissue Development	1	17	BMI1,BTG3,CCL2,CCND1,CCND3,CDK4,CDKN1A,CDKN2A,COL1A1,COL1A2,CTNNB1,E2F1,FGF2,HDAC1,KDM1A,KMT2A,KRAS,MAP2K1,mir-146,mir-8,MMP1,MMP3,NR4A1,RB1,SDC1,SERPINE1,SMAD7,SP1,SPARC,TERT,TGFB1,TP53,ZBTB7B
2 Gray	N2+	model 1	Cancer; Organismal Injury and Abnormalities; Reproductive System Disease	1	2	BARD1,BRCA1
2 Gray	N2+	model 1	Cancer; Organismal Injury and Abnormalities; Tumor Morphology	1	8	CXCL12,EPHA2,FN1,HIF1A,IL6,ITGA2,ITGA5,ITGB1,ITGB3,SRC,THBS1,TP53,TWIST1,VCAM1
2 Gray	N2+	model 1	Cell Morphology; Cellular Assembly and Organization; Cellular Development	0	1	ADAMTS9,mir-29
2 Gray	N2+	model 1	Cardiovascular Disease; Nervous System Development and Function; Ophthalmic Disease	0	1	NGF,NGFR
2 Gray	N2+	model 1	Cellular Development; Cellular Growth and Proliferation; Developmental Disorder	0	1	HMOX1,TIA1
2 Gray	N2+	model 1	Cell Cycle; DNA Replication, Recombination, and Repair; Gene Expression	0	1	SALL2,TFAP4
2 Gray	N2+	model 1	Cellular Assembly and Organization; Cellular Development; Cellular Growth and Proliferation	0	1	CDC7,EGF
2 Gray	N2+	model 1	Lipid Metabolism; Molecular Transport; Small Molecule Biochemistry	0	1	GBA,PSAP
2 Gray	N2+	model 1	Digestive System Development and Function; Gastrointestinal Disease; Organ Morphology	0	1	CYP19A1,RARA
2 Gray	N2+	model 1	DNA Replication, Recombination, and Repair; Nucleic Acid Metabolism; Skeletal and Muscular Disorders	0	1	IGF1R,IL16
2 Gray	N2+	model 1	Cardiovascular System Development and Function; Cell Morphology; Organismal Injury and Abnormalities	0	1	DPYSL2,PLA2R1
2 Gray	N2+	model 1	Cellular Function and Maintenance; Molecular Transport; Small Molecule Biochemistry	0	1	APP,ATP7A,CTSD

## Sheet: Additional_File_05e_GO_Terms
Additional File 5e. Complete list of Gene Ontology (GO) terms for the top 50 genes (with regard to the p-value) from the gene expression models comparing reaction to treatment based on phenotype, considering age at sampling and sex (model 1). Abbreviations: Gy = Gray, N0 = fibroblasts of cancer-free controls, N1 = fibroblasts of childhood-cancer survivors, N2+ = fibroblasts of childhood-cancer su…
GO ID	P-Value	FDR	Term Name	Comparison	Dose
GO:0051445	0.000237486	0.04156	regulation of meiotic cell cycle	N2+/N1 vs N0	2 Gy
GO:0016597	0.000259795	0.00337733	amino acid binding	N2+/N1 vs N0	2 Gy
GO:0070728	0.000276179	0.00635212	leucine binding	N2+/N1 vs N0	2 Gy
GO:2000035	0.000367372	0.0300947	regulation of stem cell division	N2+/N1 vs N0	2 Gy
GO:0030330	0.000511378	0.0300947	DNA damage response, signal transduction by p53 class mediator	N2+/N1 vs N0	2 Gy
GO:0043201	0.000716541	0.0300947	response to leucine	N2+/N1 vs N0	2 Gy
GO:0031932	0.000857826	0.0102939	TORC2 complex	N2+/N1 vs N0	2 Gy
GO:0061700	0.000857826	0.0102939	GATOR2 complex	N2+/N1 vs N0	2 Gy
GO:0042770	0.0010716	0.0937649	signal transduction in response to DNA damage	N2+/N1 vs N0	2 Gy
GO:0038201	0.00135512	0.0271024	TOR complex	N2+/N1 vs N0	2 Gy
GO:0035859	0.00174697	0.0139757	Seh1-associated complex	N2+/N1 vs N0	2 Gy
GO:0072331	0.00215576	0.125752	signal transduction by p53 class mediator	N2+/N1 vs N0	2 Gy
GO:0003785	0.00320437	0.0208284	actin monomer binding	N2+/N1 vs N0	2 Gy
GO:0051321	0.00356751	0.221185	meiotic cell cycle	N2+/N1 vs N0	2 Gy
GO:0009968	0.00420518	0.118938	negative regulation of signal transduction	N2+/N1 vs N0	2 Gy
GO:0006259	0.00488343	0.171109	DNA metabolic process	N2+/N1 vs N0	2 Gy
GO:0009966	0.00488884	0.171109	regulation of signal transduction	N2+/N1 vs N0	2 Gy
GO:2000241	0.00575841	0.297956	regulation of reproductive process	N2+/N1 vs N0	2 Gy
GO:0045787	0.006114	0.118938	positive regulation of cell cycle	N2+/N1 vs N0	2 Gy
GO:0017145	0.00615086	0.297956	stem cell division	N2+/N1 vs N0	2 Gy
GO:0010648	0.0063908	0.118938	negative regulation of cell communication	N2+/N1 vs N0	2 Gy
GO:0023057	0.00647126	0.188745	negative regulation of signaling	N2+/N1 vs N0	2 Gy
GO:0016684	0.0069244	0.148517	oxidoreductase activity, acting on peroxide as acceptor	N2+/N1 vs N0	2 Gy
GO:0032268	0.00723264	0.118938	regulation of cellular protein metabolic process	N2+/N1 vs N0	2 Gy
GO:0007566	0.00816288	0.245549	embryo implantation	N2+/N1 vs N0	2 Gy
GO:0035850	0.00816288	0.118938	epithelial cell differentiation involved in kidney development	N2+/N1 vs N0	2 Gy
GO:0042770	9.48637e-05	0.0124451	signal transduction in response to DNA damage	N1 vs N0	2 Gy
GO:0009896	0.000120986	0.00451614	positive regulation of catabolic process	N1 vs N0	2 Gy
GO:0072401	0.000127815	0.00451614	signal transduction involved in DNA integrity checkpoint	N1 vs N0	2 Gy
GO:0072422	0.000127815	0.00451614	signal transduction involved in DNA damage checkpoint	N1 vs N0	2 Gy
GO:0072395	0.00015085	0.0124451	signal transduction involved in cell cycle checkpoint	N1 vs N0	2 Gy
GO:0070728	0.000287614	0.00575228	leucine binding	N1 vs N0	2 Gy
GO:0030330	0.000552628	0.0146447	DNA damage response, signal transduction by p53 class mediator	N1 vs N0	2 Gy
GO:0070775	0.000611882	0.00428318	H3 histone acetyltransferase complex	N1 vs N0	2 Gy
GO:0043201	0.000746059	0.0158165	response to leucine	N1 vs N0	2 Gy
GO:0031932	0.000893121	0.0116106	TORC2 complex	N1 vs N0	2 Gy
GO:0061700	0.000893121	0.0116106	GATOR2 complex	N1 vs N0	2 Gy
GO:0072413	0.00133523	0.0599062	signal transduction involved in mitotic cell cycle checkpoint	N1 vs N0	2 Gy
GO:0038201	0.00141067	0.038088	TOR complex	N1 vs N0	2 Gy
GO:0044819	0.00147301	0.0599062	mitotic G1/S transition checkpoint	N1 vs N0	2 Gy
GO:0044783	0.00154512	0.0272971	G1 DNA damage checkpoint	N1 vs N0	2 Gy
GO:0000077	0.00181534	0.0599062	DNA damage checkpoint	N1 vs N0	2 Gy
GO:0035859	0.00181839	0.0157594	Seh1-associated complex	N1 vs N0	2 Gy
GO:0031570	0.00222665	0.240479	DNA integrity checkpoint	N1 vs N0	2 Gy
GO:0072331	0.0023593	0.0648809	signal transduction by p53 class mediator	N1 vs N0	2 Gy
GO:0000123	0.00323781	0.0724012	histone acetyltransferase complex	N1 vs N0	2 Gy
GO:0007520	0.0036288	0.085536	myoblast fusion	N1 vs N0	2 Gy
GO:0031248	0.00438795	0.0592374	protein acetyltransferase complex	N1 vs N0	2 Gy
GO:1902493	0.00438795	0.0724012	acetyltransferase complex	N1 vs N0	2 Gy
GO:0051347	0.00487748	0.0738589	positive regulation of transferase activity	N1 vs N0	2 Gy
GO:0044773	0.00592415	0.078495	mitotic DNA damage checkpoint	N1 vs N0	2 Gy
GO:0000075	0.00599694	0.142675	cell cycle checkpoint	N1 vs N0	2 Gy
GO:0140253	0.00639756	0.142675	cell-cell fusion	N1 vs N0	2 Gy
GO:0000768	0.00639756	0.345468	syncytium formation by plasma membrane fusion	N1 vs N0	2 Gy
GO:0044774	0.00661791	0.124557	mitotic DNA integrity checkpoint	N1 vs N0	2 Gy
GO:0006949	0.00679404	0.142675	syncytium formation	N1 vs N0	2 Gy
GO:0051445	0.00679404	0.124557	regulation of meiotic cell cycle	N1 vs N0	2 Gy
GO:0016684	0.00720142	0.107097	oxidoreductase activity, acting on peroxide as acceptor	N1 vs N0	2 Gy
GO:0016597	0.00720142	0.0792156	amino acid binding	N1 vs N0	2 Gy
GO:0043169	0.0079331	0.107097	cation binding	N1 vs N0	2 Gy
GO:0034654	0.0087551	0.144066	nucleobase-containing compound biosynthetic process	N1 vs N0	2 Gy
GO:0010556	0.00957519	0.0837894	regulation of macromolecule biosynthetic process	N1 vs N0	2 Gy
GO:0043046	0.000902368	0.10287	DNA methylation involved in gamete generation	N2+ vs N0	2 Gy
GO:0006306	0.0014313	0.263359	DNA methylation	N2+ vs N0	2 Gy
GO:0003785	0.00402093	0.0482512	actin monomer binding	N2+ vs N0	2 Gy
GO:0006304	0.00648809	0.41948	DNA modification	N2+ vs N0	2 Gy
GO:0051445	0.00817266	0.485612	regulation of meiotic cell cycle	N2+ vs N0	2 Gy
GO:0022836	0.00229068	0.0320695	gated channel activity	N2+ vs N1	2 Gy
GO:1990351	0.00349471	0.0978519	transporter complex	N2+ vs N1	2 Gy
GO:0022803	0.00717206	0.164957	passive transmembrane transporter activity	N2+ vs N1	2 Gy
GO:0015267	0.00717206	0.107581	channel activity	N2+ vs N1	2 Gy
GO:0034703	0.00845337	0.0338135	cation channel complex	N2+ vs N1	2 Gy
GO:0051445	0.000625595	0.151394	regulation of meiotic cell cycle	N2+/N1 vs N0	0.05 Gy
GO:2000035	0.000707565	0.112503	regulation of stem cell division	N2+/N1 vs N0	0.05 Gy
GO:2001025	0.00333607	0.265217	positive regulation of response to drug	N2+/N1 vs N0	0.05 Gy
GO:1903046	0.00426674	0.311472	meiotic cell cycle process	N2+/N1 vs N0	0.05 Gy
GO:0048863	0.00463306	0.319416	stem cell differentiation	N2+/N1 vs N0	0.05 Gy
GO:0002244	0.00475501	0.319416	hematopoietic progenitor cell differentiation	N2+/N1 vs N0	0.05 Gy
GO:0015893	0.0052796	0.319416	drug transport	N2+/N1 vs N0	0.05 Gy
GO:0060218	0.0074059	0.365032	hematopoietic stem cell differentiation	N2+/N1 vs N0	0.05 Gy
GO:0006811	0.00750427	0.360685	ion transport	N2+/N1 vs N0	0.05 Gy
GO:0005126	0.00794123	0.237284	cytokine receptor binding	N2+/N1 vs N0	0.05 Gy
GO:0051180	0.0089426	0.360685	vitamin transport	N2+/N1 vs N0	0.05 Gy
GO:0004725	0.0020652	0.0313826	protein tyrosine phosphatase activity	N1 vs N0	0.05 Gy
GO:0005310	0.00307627	0.033839	dicarboxylic acid transmembrane transporter activity	N1 vs N0	0.05 Gy
GO:0008509	0.00313826	0.0313826	anion transmembrane transporter activity	N1 vs N0	0.05 Gy
GO:0008138	0.00471383	0.0314255	protein tyrosine/serine/threonine phosphatase activity	N1 vs N0	0.05 Gy
GO:0002244	0.00639446	0.524345	hematopoietic progenitor cell differentiation	N1 vs N0	0.05 Gy
GO:0008514	0.00857627	0.0471695	organic anion transmembrane transporter activity	N1 vs N0	0.05 Gy
GO:0004721	0.00938935	0.189617	phosphoprotein phosphatase activity	N1 vs N0	0.05 Gy
GO:0016070	0.000801433	0.0613605	RNA metabolic process	N2+ vs N0	0.05 Gy
GO:0010467	0.00125223	0.122428	gene expression	N2+ vs N0	0.05 Gy
GO:2001025	0.00141059	0.0613605	positive regulation of response to drug	N2+ vs N0	0.05 Gy
GO:0090304	0.00171228	0.122428	nucleic acid metabolic process	N2+ vs N0	0.05 Gy
GO:0003012	0.00334686	0.17111	muscle system process	N2+ vs N0	0.05 Gy
GO:0006139	0.00430065	0.17111	nucleobase-containing compound metabolic process	N2+ vs N0	0.05 Gy
GO:0140101	0.00462246	0.0561877	catalytic activity, acting on a tRNA	N2+ vs N0	0.05 Gy
GO:0003676	0.00510797	0.0561877	nucleic acid binding	N2+ vs N0	0.05 Gy
GO:0008175	0.00561476	0.10668	tRNA methyltransferase activity	N2+ vs N0	0.05 Gy
GO:0046483	0.00607052	0.17111	heterocycle metabolic process	N2+ vs N0	0.05 Gy
GO:0006725	0.00658116	0.17111	cellular aromatic compound metabolic process	N2+ vs N0	0.05 Gy
GO:0030488	0.00770918	0.199269	tRNA methylation	N2+ vs N0	0.05 Gy
GO:0006936	0.00787177	0.375221	muscle contraction	N2+ vs N0	0.05 Gy
GO:0003690	0.00870048	0.0342541	double-stranded DNA binding	N2+ vs N0	0.05 Gy
GO:0043565	0.00945675	0.0342541	sequence-specific DNA binding	N2+ vs N0	0.05 Gy
GO:0016459	0.00968297	0.242074	myosin complex	N2+ vs N0	0.05 Gy
GO:0097539	0.000239592	0.00718776	ciliary transition fiber	N2+ vs N1	0.05 Gy
GO:0017080	0.00194449	0.0388899	sodium channel regulator activity	N2+ vs N1	0.05 Gy
GO:0016459	0.00620876	0.0931314	myosin complex	N2+ vs N1	0.05 Gy
GO:0043621	0.00620876	0.052214	protein self-association	N2+ vs N1	0.05 Gy
GO:0008022	0.00980084	0.052214	protein C-terminus binding	N2+ vs N1	0.05 Gy

## Sheet: Additional_File_05f_BG
Additional File 5f. List of Genes used as background for the Gene Ontology over-representation analysis.
Gene
CAMTA2
RIPK1
RAB41
PATZ1
ZNF226
SPDYE3
ZNF69
PIH1D2
PGR
UBE2O
COL23A1
RBM4B
LGALS2
TMCC1
LOC171391
DNAL4
PWWP3B
LINC01960
TMEM234
SMARCAL1
YTHDF2
ZNF876P
KMT5C
LOC105373383
PXN-AS1
TACR2
ARG2
CDH23
SLC25A21
C1GALT1C1L
APOM
P2RY6
CKLF-CMTM1
ZMIZ1-AS1
EMCN
IPO13
LOC100507551
RHOF
ARHGEF39
RN7SL2
SIPA1L3
ARMC10
LOC103611081
CCL26
PIAS4
LIF
CLIC5
THAP11
TLR5
TRIM52-AS1
NAP1L2
C1orf220
PTCH2
ZNF33A
CDC25A
TCEANC
SLC52A1
TMEM81
PPP2R5B
PSMA2
FKBP4
TUBB2B
MSH6
GDF15
CCDC7
NEB
UCP3
FAM210A
FOLR1
KCNF1
C3orf70
SLC11A1
ANKRD39
LINC01128
C2CD3
PDZD2
MLLT3
CORO7
FRMD3
HSD17B2
TTBK2
ZNF433
TXNDC2
TRMT10C
SPINDOC
SLC19A1
PCDHB6
HLF
DLG4
USP16
IQCH-AS1
FGF18
TMEM41A
SRSF5
RWDD2A
ADH1C
NCBP2AS2
EED
KLHL18
PRDM1
FAM184B
CCDC140
SESN2
HOOK2
FDXACB1
RAD21-AS1
LINC00662
ZNF184
AGAP9
LINC02541
LINC00638
MORC2
CWF19L2
C2orf42
DLX2
THAP1
CA14
KCNJ2
GRM5
LOC283922
ARMC4
NKRF
BCDIN3D
PMM2
ZNF763
SNHG15
TRABD2B
DUSP22
SCHIP1
PPM1J
ATG5
INTS6-AS1
CRISPLD1
LOC100287042
CEACAM1
MTA2
OCLN
NUP42
ZNF552
LINC02454
FEN1
PAX1
MRPS23
FRMPD3
WDSUB1
HOXB6
ROS1
LIMA1
KHDC4
PAQR4
APTR
DIS3
C10orf55
ZNF488
SHISA2
BIN3
UTP15
ATP8A2
LINC00877
PILRA
POLR3F
RAF1
PAXIP1-AS1
MYCBPAP
IWS1
PWP1
SLC25A18
SESN1
ZNF665
LINC01534
MAP3K20-AS1
WDR83
MSTN
PRKAA2
TRMT1L
HERC3
POC1B
HMSD
DRAXIN
ARIH2
ZNF396
ZNF382
LOC101928000
ZNRF3
C17orf75
FAM118A
HCK
CHORDC1
SMKR1
DERA
EIF4ENIF1
ELF2
TFB2M
ELOA
CLCC1
METTL14
GADD45A
ALKBH8
CUL4A
GSK3A
FAM13A
PLAA
GTPBP4
ENDOU
CATSPERE
MBIP
TRIB1
DHX29
PIGV
FECH
LARP7
GPR156
NUP54
TEF
EP400P1
STXBP1
GINS2
CEP120
TNFAIP8L1
KIAA0895L
CBR4
MTFP1
HHEX
YJEFN3
CDHR2
CCDC169
ACACB
EEF1E1
NUP43
COA6-AS1
IQGAP2
WDR31
ZMYM2
ZNF195
TGFB2-AS1
ARHGAP19
P2RY14
SFI1
LRCH4
RBM8A
GPRASP2
DONSON
ATG4D
FAM161B
ANAPC4
ZNF597
FBXO25
PPP1R1C
DISC1
PLS3-AS1
SLC25A10
NOL11
GNL2
TOLLIP-AS1
CCDC200
PITPNM2
PIGU
GDPD1
C3orf52
ARL17A
B4GALT1-AS1
SPNS2
TIMM23
PTPRG-AS1
XRCC4
PIM1
TP63
ZNF556
GTF3C2
DMC1
KCNIP2
RBM25
MRNIP
POLE2
ZNF26
RPUSD2
RIOK2
LOC100996732
ZNF302
ALKBH3
ARSG
SNAPC4
GPS2
ZNF501
DNAJC17
LOC653712
STAR
BCL2A1
ADGRG2
ACTR6
PEX11B
HOXA10-AS
CEP162
SNX25
NOP16
SHOC2
TSNARE1
NUDT7
CCDC78
SNAPC3
SUPT3H
SHTN1
PLCB2
GHET1
PATL2
ADHFE1
HVCN1
MIR646HG
MTCP1
LOC105370333
PMS2
SAFB2
MIR221
C1QTNF12
NIP7
BORCS7
FKBP1B
ZBED6CL
LLPH
POLR3A
PLD6
C11orf80
GMCL1
LINC01089
ZNF274
TNS4
CDC25C
DSCR8
DDIT4
TEDC2
CXorf38
MRPL30
ZNF251
EHMT2
LOC100507291
N6AMT1
LOC645513
AADAC
C1orf158
TTC21B
PALB2
ARHGAP32
TMEM99
TRIM46
TAF5
NAE1
MORN1
EML6
DCTN4
IPCEF1
DNAH14
RAE1
USP40
NAA35
NHLRC2
MGAT4A
SLC7A6OS
NKAIN1
PSG7
NFXL1
COPS7B
ANKRD53
POLA2
ZNF35
NT5C3A
RSPO2
C11orf87
CACUL1
UNC50
CHRNB1
NPAS2
FRMD4B
LTB4R
GRP
CCDC151
CSE1L
LRRC8B
FBXO15
SHLD1
PRG4
TLL2
RNF217-AS1
HOXB3
LINC01397
WDR43
RFX3
MYH11
DNLZ
FAM118B
UBR5-AS1
HSPH1
INTS13
NCKIPSD
AKNAD1
FMO2
MRPL11
DUSP7
LOC729970
MSI1
SLC38A7
CPSF7
ATE1
OTUB2
NUP153
HECTD3
EBAG9
CNOT2
RBMX
PPP5D1
SKA2
SPIN2A
SETD1A
CDA
MOB3C
PLEKHG4B
MDM2
SLC31A2
ABHD10
PARN
LINC00324
POGLUT1
LMO3
FBXO3
HOMER2
FGD1
LOC100506679
BLM
CDCA3
OSCAR
C1QTNF5
CCDC174
YTHDF1
JAKMIP3
ZNF223
WNK3
ZNF141
DDB2
OAZ3
SRSF8
ARL6
WDR7
SLC30A5
GCFC2
TMPO-AS1
NME1
BCDIN3D-AS1
CXCL5
PRPF40A
PCBP1-AS1
LOC101929295
ADAM32
TRMT61A
POLR2D
ALPK1
BRAT1
MYH13
KLHDC2
INTS6
CYB5D1
MCM5
TSPAN12
CACTIN
LRRC17
HOMER3-AS1
BMP3
TAF1D
CSNK2A2
LOC101929140
TAPT1
MROH8
CYP27B1
ICA1
CASC1
PLEKHN1
PDCD2L
C12orf73
TRIM24
GTSE1
NPIPA5
RGPD8
SMUG1
KCNE3
RPL13AP20
ZNF775
RERE
XDH
PIM2
MITD1
KIAA1841
LAMTOR5
WFDC1
RTL10
BRPF1
BRIP1
ATF7
CASQ2
HIST1H2BN
HACL1
CEBPZOS
PMEL
GTF2B
BFAR
MBD6
CHAD
PPP1R3E
SAP30
MAP2K4
DTNB
MIDN
GFOD1
COG5
ADH1A
TACC2
ADRA1B
TRIM62
NEURL1
CRK
TC2N
SLC16A8
NADK2
SNIP1
RHOT1
RSPH9
ATPAF2
UCK2
BUD23
MPV17L2
LOC389641
LINC00506
LOC105377623
LINC01305
LOC100287837
RPAP1
MCM2
IL3RA
TMEM233
BCL6
ILF3-DT
RNF126
SNCA
SLC25A42
PTENP1
SUCLA2
MATN1-AS1
ICAM2
VAX2
ARL2BP
NUMBL
ZBTB42
WDR25
TOR1A
TDGF1
CAPS
DYRK1B
CELSR2
RNF25
ARID3A
ZNF527
PAXBP1-AS1
LINC01852
CCDC113
ANKZF1
MIF
DDX5
CD40
CDC37L1-DT
DDX55
ATG101
DZIP3
LCA5L
RNF44
MRPS31
AARS2
APC2
LINC01121
PPRC1
CLCNKA
PEX11G
CASC2
ORC1
S100A5
PRSS3
PCDHB10
PSMD5
INO80E
ZCCHC7
BMP8B
RNGTT
GPR146
ZNF598
RFTN2
FAM104A
PIGH
C19orf54
MYO1F
STK19
PECAM1
LRRC42
BRSK2
KBTBD7
PCDH1
TFG
DIO3
RC3H1
LOC93622
FBXO36
BPNT1
SDF2
TAP2
KRBOX4
TBX1
PMPCA
LOC400655
MRPS18B
MTOR
UMPS
ZFP2
PGS1
CPEB2
ICAM5
GOLPH3L
PAX9
PYCR3
CDC27
SPATA2
EMC9
KDM3A
CEP85
STAT5B
NUP188
FZR1
ZNF692
COMMD10
RAG1
NDEL1
RFESD
RPL36A
DCUN1D3
MAT2B
ATPSCKMT
BBS1
MRPL36
MEAF6
GRIPAP1
UTS2B
RRP15
NUDT8
POPDC2
IL20RA
FAM86EP
RPL17
COG7
RPL13AP6
ST8SIA5
TGIF1
CASP3
RFC5
CDX1
CDH15
VMP1
ZNF101
BTBD10
DNAJA1
RGS5
PPP2CA
ABHD17C
CCAR2
EFCAB1
RP9P
UHRF2
ZSWIM4
HMGA2-AS1
POU2F3
HSPB2
CTDSPL
ZNF442
ATP2A1-AS1
PHC2
LRRC43
LYRM9
OXT
ACTR10
TWISTNB
IRF2BP2
PMS1
IGSF8
SUSD3
CD99P1
MIR100HG
POMC
TDRKH
PRDM5
PRRG2
ABCC2
PCGF6
ELF1
PLRG1
ZNF575
THOC1
HCP5
COLQ
LINC02202
FAM169A
KIF1BP
COL6A4P1
SLC25A34
CCDC192
FOXP1
ZBTB14
UBE2D2
TFAP2E
EPS8L1
LOC101928674
ZNF317
SNAP29
MYCL
OVCH1-AS1
DNAJC18
ZNF596
NDUFC1
LINC01481
DUS1L
C18orf65
ADPRHL2
CHTF18
STK3
FOXP3
RPL7L1
EGLN1
TSC22D1-AS1
GABRB2
DMWD
HOXD10
USO1
RPP21
THYN1
RCE1
KBTBD8
DTWD2
SH2D3C
DPF2
CUX1
SLC6A16
KLF16
FAHD2CP
FAM9C
BLOC1S4
NDUFA13
PROSER2-AS1
ANXA10
HLA-DMB
IL1R2
NDC80
KLHL38
LOC100128494
KIF26A
FAM185A
MIR4453HG
FOXK1
NAA20
OR1J4
RGS22
SLC24A2
POP1
CTPS2
CC2D2A
HMGCR
HIST2H2BE
HASPIN
ARRDC3
MMP10
SRF
PUS10
INVS
ZFHX2
DDX3Y
USP28
ZNF23
NELFA
CLP1
ZNF646
PIMREG
KIAA0825
TSFM
VWA7
LCP1
ZNF44
DNAH12
ZNF438
FOS
THRAP3
TMEM169
NSUN2
NTF3
ENO2
TMEM138
PRSS53
COL2A1
LINC01679
SPOP
RECQL5
KIF14
ZSCAN26
SPICE1
GRTP1
AKAP8
EXO1
PSMD6-AS2
DNAH2
BCL2
LAMC1-AS1
IFT74
HHIP-AS1
NDRG1
PGAP3
HMGCL
FANK1
LINC00106
PRSS21
MEX3A
UNKL
DRG2
LOC653160
PTGDR2
EME2
FAM126B
CHKB-DT
IFFO2
TENT4A
NFIL3
USP27X
SCN3A
CD81-AS1
PPIF
DDX18
VIPAS39
NFE2L2
ANKMY2
RRP1
ZNF138
ZNF551
AQP11
INSR
LSM1
SLC22A18AS
GSTZ1
LRRC47
ORC2
KRBOX1
IFNGR2
SLC25A44
USP15
FRMD6-AS1
B3GNT8
RBM6
HIPK4
PPP1R1B
MTBP
PIP5K1A
WWC2
STX3
UIMC1
SH3TC2
GNAO1
PPM1L
BCL2L11
CDKN1A
DDX42
INTS8
OLR1
PPM1B
MYOM1
CCDC188
ACVR1
ADAT1
MAST1
CYP2W1
ANKRD36C
ZNF346
SLC38A3
MYH7B
FAM76A
GNG4
FARP2
MSRB1
GLMN
PPP1R2
YPEL1
LINC00472
CRTC2
DLD
GPR89A
PPP1R14C
FCMR
TOGARAM1
GRK4
AEN
SPTLC1
ZNF536
LINC00271
NAALAD2
HDHD5
ZNF397
ZNF10
PRKAA1
FIBCD1
NUTM2D
DNAH17
ZHX2
UNC5B-AS1
RTF1
ANAPC7
LYSMD1
LOC100507564
GMPPA
CLN3
CALM1
AP3B1
MRPS25
DPH2
LINC00847
NECAP2
STX1A
MED18
FAM225B
CNNM2
LLGL1
POLR3B
AGO3
AJM1
MIR210HG
C1orf43
LRRC7
PIK3C2B
RAP2C-AS1
ZNF461
ITGB7
FAM83H-AS1
KIRREL3
C7orf31
TRIM6
U2AF1
DAPK3
LHFPL3
LOC101927402
ANAPC5
PCGF2
CHFR
ACY1
PNLIPRP3
DNM3
TCF7L2
S100B
COASY
LOC400553
TMEM218
ZNF324B
PEX11A
ARHGEF33
SIRT4
SPINT2
ZBTB16
C5orf56
ZFPM2
NDST1-AS1
HSPA1B
MRPL38
FOXO4
HIST1H2BD
ZNF702P
PARM1
MIR600HG
SEPTIN7P2
TMEM143
NOP2
HSDL1
TSTD3
DM1-AS
MED30
HTR1F
CWC22
HECA
SNX6
URGCP
EPYC
SCX
HTRA4
TTC30B
TM6SF2
ZNF585A
SULT1C2
CADM3
PCYOX1L
POP7
GEMIN4
C8orf44
EPHA3
ZNF836
MMP16
YJU2
LOC101928673
ADORA2B
CCZ1B
FBXL2
DZANK1
CCDC88B
PRICKLE3
ZNF717
USP46-AS1
PCAT6
OR7E47P
LIPE-AS1
MRGPRE
RAB40A
OIP5
IGF2BP1
PPM1F
ARMCX3
CTD-2201I18.1
RCBTB2
RARA-AS1
NACC1
EID3
PI4KB
TARDBP
CTSW
CWC25
STX11
CCNJ
AHI1
TSKS
SYCP2
FAM207A
CCDC158
ZNF700
GRB14
TMEM86B
WWC2-AS2
LINC02384
CYP2S1
HPS3
CYP2B7P
PDP1
CDCA4
SRSF3
KAT5
HIBCH
ST6GALNAC3
SMAD2
CARD16
ABCC10
HTR7
RNF14
CCDC18
HPSE
SLC5A3
SEMA3F-AS1
FAM174A
SLAMF8
RTEL1
PDK3
FASTKD1
DNAJB9
SLC9A7P1
ZNF236
HAUS7
HNRNPUL2-BSCL2
KRT14
LOC106660606
GEMIN2
PALM2
TUBE1
CCDC68
TTC4
MEF2C-AS1
PARD3B
RNPS1
MIR762HG
CSF2RB
SPATA9
ARL13B
SOCS3
C6orf120
FRMD7
COL24A1
CLDN7
FOXO6
LINC01561
SNRNP27
LNP1
LONP2
DKC1
FAM160A2
SERPINA5
WDR27
PTPN20
GALNT4
MED10
DNAJA3
FAM106A
LGR5
HMG20B
HS6ST1
OR2A20P
CFAP53
LINC02308
OXLD1
ZNF112
TICAM1
ASB16-AS1
PSME4
ZNF263
TMEM161B
CHSY3
NPAS1
ERBB4
KIAA0355
RAPGEF6
LAMP3
TYW1B
KXD1
ARHGEF9
LANCL2
CRTAM
PHYHIP
GTDC1
TNFRSF11A
CDK15
FBXW11
CCKAR
IRF2BPL
ZNF765
PANO1
SUCLG2
POLR2J
SAA1
FCRLA
TRNAU1AP
CDC14A
ACOX2
STK4-AS1
CENPO
CFL1P1
WAPL
CDKN2B
COQ7
MAP1LC3B2
EHBP1
MPHOSPH10
PPM1H
PDS5B
EIF4A2
TAF7L
TRAF3IP2-AS1
MUL1
ABHD11
LMBRD1
ARAP3
TSSC4
ISCU
WDR37
EXOSC9
STAMBPL1
LOC100506691
KDM4D
SPIN3
TBX20
NETO1
ZNF649
ZMYM5
IL23A
ARL16
ASB2
BLOC1S5
ADRB2
WDR17
FAM71F2
SLC2A5
LEPR
RPS10
ANKRD49
TMEM167B
SNX15
SORD
TULP4
EFL1
OPA1
ATP13A2
PRKRA
VMAC
GRM4
FAM110B
UBAP1L
URB2
RANBP17
SHISA4
ANKRD35
USP10
IGSF3
LRP2BP
LRRN2
RAD17
NFE2
CLEC16A
TSPY26P
ACTL8
PAK4
EXOSC4
TMEM229B
GLS
BCL7A
SPRTN
MTFR2
BNIP2
GLUD1P3
MPI
TMEM102
PPAT
NIPAL4
TEX41
CTNNBIP1
BRF2
UBE4B
AKNA
THAP6
ABCG2
ACRBP
LOC100505622
DCUN1D5
MIR3189
ZNF808
ZFHX3
HOXC-AS1
ZNF57
GRHL3
NFKBIL1
CREBRF
HAAO
JAK2
ARL4C
SH3BGRL2
SRSF10
PLP1
MFSD14C
UAP1
TMEM248
WHRN
PUS1
IST1
KIAA1107
REXO4
DISP1
SFTA1P
RABL2B
PRPS2
ARMH1
NSUN4
EPN2
CCR10
PAQR5
STIL
RUNDC3B
GOLGA7
PLCE1-AS1
DMAP1
COLEC11
LIPT1
DAB2
CWC27
INKA2
ZSCAN22
SCN2B
DGKQ
DDX19A
LOC105369340
NMRAL1
NBPF15
ISY1
ZC2HC1C
ADGRF3
CD72
TMEM220-AS1
CDK7
PDE4D
TXNL1
DALRD3
FLJ22447
DIO3OS
ZNF610
ZFAND4
RIMS1
TRAPPC2B
PRH1
UBR2
CA11
PPIH
FAM120AOS
ACTL6A
DHX58
ZRSR2
PMP2
ECHDC2
MTG2
C16orf91
SMAD1
BRCA2
DUSP23
RRAGD
ARHGAP4
AGBL2
GPS1
ATL3
PIGC
PPP3CC
DCAF5
TRIM58
DBF4
ZFYVE28
THAP12
C16orf71
AK6
TDRD1
LOC101927751
NUP35
ZNF142
HSPA8
DOT1L
RBM28
ZMYND19
RFX1
MRPS17
C2CD2L
SYS1
TTC17
MAP1LC3C
FBXO42
CIRBP
TADA1
TMEM161B-AS1
SMAP1
C17orf107
CHCHD1
ADNP2
HOXB7
SPECC1L
LINC01979
ZNF525
DDIT3
TRABD2A
UHRF1
EWSR1
CKMT2-AS1
PSMA1
TNNT1
ACTR8
APOL6
PLPP6
PTPDC1
OSER1-DT
ARHGAP42
UBALD2
NUTM2A-AS1
EIF2B2
ADH7
CTDP1
ZNF215
WDFY2
TVP23C
FAM86JP
SGPL1
CIP2A
DNAJC28
L2HGDH
RNF4
ATG4C
CNTD1
THAP9
BCL7B
PTK2B
NUDCD2
STRA6
GBP1P1
KDM6B
BCL2L2-PABPN1
NOMO3
HLA-DPB1
TMC7
VCPIP1
LOC107984660
REXO5
LIG4
RSPH3
FAM21EP
SS18
TOE1
CLASRP
GRK5
EFCAB13
ACAD9
DEF6
MIR137HG
SLC5A6
USP20
OTUD3
CMTM8
CREB3L4
ORMDL1
DGKZ
RAB11FIP4
ZNF333
COA7
RBP4
FARSB
SLC17A9
EAPP
EGFL8
NOL12
TUBA1C
ECT2
OTUD6B-AS1
SERHL2
MTAP
PRCD
TSPAN15
ZNF784
GLTPD2
IGHMBP2
KCTD1
MED31
CHAF1B
ZNF70
ERCC8
IFNE
EAF2
MFSD6
LBHD1
SLC18A2
IFT81
CLUL1
ANXA8L1
MAP10
ARAP1
DDX56
KCNMB4
MED28
KCNIP4
CFAP45
SLC20A1
PHKG2
DVL2
MVK
RIMKLB
RAB7A
ZNF329
ACOT9
E2F8
RFC3
MIEF1
KANSL1-AS1
USPL1
YPEL4
FAM53C
UBXN2A
NBAS
KANSL1L
HINFP
TTC41P
ARHGAP44
GRPEL2
ERVMER34-1
LRRC37A2
RABGGTA
ACTL10
C2orf16
CPB1
DDX24
PES1
SIGLEC15
MAP2K1
LOC100128398
CRBN
NUDT16
C3orf33
SNX22
TCIM
INTU
FBXO32
EMB
GABPB2
ERMN
SHANK3
MAP3K11
XIRP1
ZC3H7A
C6orf136
PLK1
YAF2
ZNF227
EIF2S1
VAMP2
PPARGC1B
STARD8
AGO4
FBXL5
TMEM120B
RYK
PTPRC
KCNJ8
ZNF568
TP73-AS1
NANP
SARDH
METTL21C
EFHC2
MRM2
TRAPPC12
PPARGC1A
PCLAF
SLC14A1
CDC123
TAB2
LOC101927752
HDDC3
SRP72
REPS1
TRMT6
HCN3
CDKN2AIP
KRCC1
LCMT2
TMEM181
CCNE2
PORCN
MUC1
RCAN3
SSPO
MYLK-AS1
ARL15
PEX3
ZNF467
SLC38A6
HLA-DRB1
DACT2
ELOVL2
MED11
TMEM221
RBM23
VPS37C
PGP
WDR5B
LYSMD4
TYW5
IQSEC2
DTNA
CSTF1
DCAF11
PHLPP2
BCLAF3
TMEM147-AS1
RASGRP3
MYOM3
PHLDB3
SPAG5
HDAC11
DYNLT1
ZNF174
SMARCD1
MAPK8IP2
DECR2
PISD
TAS1R3
DCAF15
CUL3
THAP8
UTP11
2008-03-01
AHCTF1
ZNF284
FAM13C
YDJC
NOP56
ZNF711
RBM15
ZFX
MYB
STK10
RPS6KA6
STK33
SH3BP1
RNF175
VILL
ZNF862
TMEM60
PSME2
ANKRD10
BORCS8
TSPAN13
SLC35A3
GIPC3
BZW1
WDR4
BCL11B
TGIF2
LMTK2
COL28A1
KBTBD3
RNF32
RAPGEF2
ZNF627
C16orf89
DUXAP8
STK36
NECAB3
EIF2S3B
SNAPC1
SYAP1
TUT7
TNFRSF10A
EIPR1
PARP11
CCNF
RAD51B
TG
ANKRA2
CD79A
SHMT1
PNN
MIR4482
FCHO2
ARID5A
CSNK1G3
ZBED1
DQX1
TMED4
WDR92
CEP89
HOXB-AS1
HOXC13-AS
TRPC1
AMBP
APBB3
KCNJ5
LRRCC1
FUT11
THUMPD1
BIRC5
CDR1
PRELID3A
CMPK2
NMT1
COIL
KTI12
NPNT
MCMDC2
DLL1
MIR924HG
SEC14L5
B3GALT2
FAM111B
TM9SF3
NEURL1B
ALG10
ZBTB25
BRAF
NIT1
POU3F2
PKP2
PRUNE1
CDKL3
LINC00346
TAF12
NSF
IRX3
LAMC2
FAM189B
SCAP
KDM5D
UTP4
COMMD2
RLIM
LOC108783654
PAIP2
CEP83
TMEM33
LINC00921
PHF23
MUSK
IGSF9B
NPIPB2
LOC101927815
LINC00607
AAMDC
KCNC4
HOXC5
CADM4
ERF
MANBA
C19orf25
PPP1R35
PIPSL
OPCML
MTA3
GSG1
AP1G1
DNAJB5
GCA
OGFOD1
C5orf15
LRATD2
INTS5
ERCC6L
TIGD1
FANCD2
RNF20
PEMT
PABPC1L
RFT1
MHENCR
VCL
STK32A
WDR81
PRR14
HDAC2-AS2
TSPOAP1
RCSD1
RBM5
CCNT1
ATP7A
BNIP3
PFDN1
HSPBAP1
ITFG2
TMEM38A
GTF2E2
KLHL12
MIR199A2
LOC100128108
ZNF620
BCL3
DUSP6
PPP1R3G
IRF9
METTL3
PCDHB16
LYPLA1
KCTD5
KCNAB1
TMSB4Y
BEX4
UAP1L1
AMT
ATP6V0E2-AS1
SUPV3L1
SLC25A17
ZNF487
SPATA2L
ANKRD13C
PBX3
EIF4EBP3
GALE
PRKD1
NBPF19
GTF2IRD1
C1QL1
BDNF-AS
RPP38
TMEM225B
NRAV
TTC39B
ANGEL2
EGR2
FBXL16
PCED1B
PCDHA6
METAP2
PIN4
NMNAT1
SLC29A3
USP32P1
SLC40A1
PCYT1B
PPP1R3D
PKD1L2
ANKRD13B
FBXW2
LOC401463
TMC2
TUBA1A
LRP12
NPL
BACH2
CCDC50
SLC2A14
GFM1
MTIF3
WDR89
ARMC1
LAMA3
DNAJC1
PCMTD1
CCL2
AFG1L
BRICD5
KCTD10
SLX4
C15orf40
TOMM34
CCNK
GPR150
DNAJC5
DPH3
CBWD1
OXCT2P1
ZNF431
ZNF549
UBAC2-AS1
RRS1
KCNS3
TRAPPC5
GINS1
DLEU1
LOC100130111
ELAC1
MAX
PSPN
FGFR1OP2
PHF13
IL7R
ZNF860
TCEANC2
CYCS
DIS3L2
FOXN3-AS1
ZNF41
FBXO4
CNFN
ENPEP
PAN3
GTPBP3
BICRA
JARID2
PDE4C
USP33
RASL10B
CMTM7
VMO1
DNAJB1
C1orf56
ARHGAP22
RBBP7
SLC15A4
CDK11A
LINC00622
IDI1
TBC1D15
FBXL7
UBE3B
FEM1B
KIAA1614
HINT3
PRDM4
TMEM206
RFX2
STX6
MBLAC1
WDR48
EPB41L4A
ENO4
USP42
PPFIA2
DENND4B
KIAA2012
SET
HIST2H2BC
SLC16A11
FAXDC2
LINC00601
LOC100129503
PHETA2
SFXN5
SLC45A4
NFAM1
ICK
ZRANB1
ATXN1L
MT1L
TRIML2
NAT14
EPC1
OSBPL6
RPS26
SRSF6
NXT1
AKAP13
TTC31
NOSTRIN
FAM133B
TCAIM
SRR
ZNF165
NMRAL2P
SEC14L1P1
NEK8
SHROOM2
MMS19
C11orf65
SNORA65
PREP
RNF5
LYSMD2
TAB1
SLC25A22
THUMPD3-AS1
RGL4
PITRM1-AS1
CRYZL1
UBE2D3-AS1
GRIN3B
CTBP1-AS
PPP4R1
P4HTM
MLF1
SLC26A4
LOC101927809
LINC00519
ADAMTSL5
C2
QRSL1
GIN1
ABHD15
B3GNT7
SCCPDH
XXYLT1
ANXA2R
ANKRD26
PPID
NFKBID
DHX36
RAB10
OGA
ALKBH3-AS1
SESTD1
AP5M1
EBF1
TTC9C
ZBTB12
TRMT61B
BMS1P1
EGR1
PIK3CA
CENPP
AXIN1
ZSCAN12
DGCR2
STK35
CCL7
RPF2
ZNF618
IQCA1
AREL1
SNCG
ITPKA
HHIPL2
MYO3B
LOC101927604
ASH2L
IVNS1ABP
ASCC1
BTG2
STX18-AS1
ZNF785
MYO15A
ORMDL2
RPF1
RDH14
UPF3B
UQCC3
FBXO48
ULK2
HERC2P3
HIF3A
RAP2A
CAPS2
ZNF554
FAM87B
STK16
EFTUD2
COPG2
RAD51
CCDC12
UBE2G2
ZNF830
PROCA1
LMTK3
TMEM186
GEM
COA6
SLFN11
[truncated: 12,758 more rows]
